# Supplementary material for: Genome-wide association analysis of anthracnose resistance in sorghum [Sorghum bicolor (L.) Moench]
Source: PLoS One. 2021 Dec 20;16(12):e0261461. doi: 10.1371/journal.pone.0261461 (PMC8687563; doi:10.1371/journal.pone.0261461)
Supplement: S1 Table — (CSV) [file pone.0261461.s001.csv]

Supplemental Table 1. Mean values for final severity and rAUDPC
No	Genotype	Final Anthracnose Severity	rAUDPC
1	200306	48.3	61
2	238396	34.5	45
3	71644	39.5	50
4	71711	48.2	47
5	75123	49.5	47
6	73048	64.8	83
7	71635	30.5	36
8	73045	42.5	48
9	204626	30.2	34
10	243670	28.8	35
11	71708	23.3	38
12	71548	60.5	56
13	75115	37.5	46
14	75274	72.2	69
15	31309	56	63
16	74687	40.5	37
17	241723	39.3	43
18	73645	73.2	65
19	71545	30.7	30
20	204631	23.3	25
21	71569	46	42
22	74933	68.5	78
23	71654	50.2	45
24	71698	31	38
25	74651	27.8	30
26	72443	38.2	46
27	71553	45.5	49
28	71420	21.3	31
29	73802	51	60
30	71484	27.8	34
31	71319	29.7	32
32	71643	38.2	43
33	71714	66.5	67
34	241728	30.7	35
35	74681	60.2	69
36	75143	49	47
37	73799	42.2	51
38	200522	42.2	39
39	74145	64	62
40	75118	66.5	78
41	71658	41.2	47
42	200126	22.8	36
43	74177	48.8	53
44	74220	49.3	55
45	241721	40	54
46	241720	28.5	35
47	74157	47	50
48	74653	70.2	74
49	74225	54	50
50	71571	28	40
51	71557	29	35
52	74670	27.7	30
53	74061	42.8	44
54	204622	25.2	32
55	74222	25.7	37
56	73955	21.3	23
57	71551	51	44
58	71628	56.2	61
59	73079	34.5	40
60	71712	37.2	39
61	75120	24.3	35
62	74685	18.5	30
63	73049	53.7	62
64	210903	23.2	38
65	241715	34.7	34
66	242043	30	35
67	210906	39.7	36
68	74191	57.2	50
69	200307	53.5	50
70	15897	39.3	39
71	74130	52.5	50
72	15890	45.8	43
73	71559	37.5	40
74	74656	24.3	32
75	200308	24.8	29
76	71503	57	58
77	71701	56	56
78	74183	25.7	31
79	74649	34.8	36
80	74666	29.3	31
81	71574	39.7	45
82	71558	49.8	70
83	75114	29	37
84	74203	51.5	47
85	71562	27.7	33
86	71720	39.2	45
87	73805	36.2	32
88	74914	32	35
89	74133	57.8	52
90	75132	39.2	46
91	241725	55.2	67
92	75119	47.7	52
93	73095	47	46
94	74663	36.5	46
95	73964	44.3	46
96	231179	50.3	43
97	241722	73.5	74
98	74231	60.5	70
99	71624	53	49
100	200539	51.5	56
101	73643	55.5	68
102	208740	55.2	51
103	74168	52.2	49
104	75146	42.7	44
105	71546	39.3	48
106	75455	46.3	45
107	74686	41.8	45
108	71631	46	41
109	207876	31.8	37
110	71547	22.2	27
111	73074	56.8	73
112	204636	49.3	54
113	73963	46.3	51
114	220014	26	33
115	71424	56.3	70
116	75147	53.2	60
117	204633	32.7	33
118	74181	38.2	49
119	71555	32	38
120	74665	36.3	38
121	245062	53.5	50
122	70943	53.3	76
123	73019	51.8	48
124	73042	40.8	45
125	72564	66.3	87
126	239129	37.3	52
127	15830	56.3	66
128	239219	41.8	52
129	228115	42.7	53
130	239132	50	54
131	72998	32.3	36
132	239127	33.7	39
133	72474	48	57
134	17518	46.8	52
135	15832	54.7	57
136	71168	46.5	58
137	239184	63.8	66
138	70842	52.7	54
139	239119	43.5	56
140	15908	43.3	47
141	239194	36.5	42
142	15904	48.2	59
143	239114	56.3	74
144	16177	45	57
145	239123	57.3	79
146	70282	32.3	41
147	71395	55	57
148	15932	46.8	42
149	229832	42.2	46
150	239187	36	45
151	239135	51.8	63
152	239154	60.3	72
153	69534	47.3	60
154	228112	24.8	34
155	9110	51	59
156	228840	37.3	51
157	228179	25.8	30
158	15935	44.8	49
159	70051	32.3	34
160	16116	35.2	44
161	243645	36.7	43
162	73026	33.2	30
163	234858	40.8	50
164	239117	65.7	61
165	228916	47.2	49
166	16487	33.3	37
167	239182	67.3	91
168	222885	38.5	47
169	69553	60.3	62
170	16180	56.2	77
171	239126	25	30
172	15877	60.3	66
173	239115	54.2	53
174	16213	27.8	31
175	239125	53.3	73
176	9116	44.5	52
177	70028	32.5	34
178	239250	30.8	34
179	239133	52.5	51
180	70967	44.8	51
181	239131	56.7	54
182	15956	55.5	61
183	16212	26.5	34
184	71194	38.3	37
185	73041	50.7	52
186	71180	29.2	33
187	239124	48.2	53
188	16173	21.8	28
189	239228	57.2	57
190	228920	64.5	67
191	70742	47.8	44
192	16162	56	60
193	239137	49	46
194	229887	30.5	34
195	239179	52.3	65
196	239180	59.3	74
197	242052	60.8	65
198	15914	46.5	52
199	70027	44.8	42
200	72616	59.5	65
201	70998	32.5	40
202	239116	52.3	58
203	73037	59.7	74
204	239134	53.2	55
205	71044	32.7	36
206	16477	37.3	44
207	70859	36	45
208	71161	59.2	60
209	239197	29	33
210	243657	27.2	35
211	16489	52.5	49
212	223552	29.5	42
213	71165	40.5	45
214	74101	50.2	63
215	72526	75.3	82
216	16152	33.3	45
217	239118	43.8	46
218	71334	34.7	41
219	243650	53.5	49
220	16208	25.8	33
221	69540	52.7	50
222	70376	27.2	35
223	239188	61	71
224	228922	32	34
225	16135	37.7	45
226	214845	31.2	40
227	16450	39.8	48
228	70161	50.2	45
229	19641	45.5	49
230	70704	44	42
231	16171	39	46
232	16133	21	27
233	234112	25.3	30
234	211251	44.3	49
235	211210	51.3	65
236	234088	37.7	44
237	70844	60.8	61
238	70874	33.5	43
239	211237	61	62
240	212640	37.2	39
241	70891	34.8	33
242	231458	47.2	67
243	238405	38.5	46
244	241265	50.8	66
245	19613	53.5	53
246	237550	35	38
247	70795	48.3	51
248	16440	26.7	32
249	69088	19.5	21
250	69412	26.3	27
251	71169	58.2	61
252	71137	54	47
253	238388	23.5	28
254	238428	57.3	84
255	70187	59.5	70
256	201433	34.8	45
257	69326	53.8	50
258	214110	46.5	53
259	71110	26.7	34
260	231204	30.2	38
261	70864	34	34
262	238403	35	39
263	238408	48.7	41
264	16206	29.7	32
265	241267	32.7	41
266	210971	41.8	54
267	70636	43.7	52
268	213354	64.7	66
269	16451	40.3	42
270	19621	22.2	23
271	241221	28.5	34
272	19619	36.2	42
273	210949	50.7	63
274	241706	52.7	53
275	238397	26.5	30
276	71177	62.2	65
277	70471	30.7	39
278	226057	25	33
279	69372	69.2	74
280	231201	41.2	53
281	226054	56.8	53
282	237300	34.2	40
283	71154	29.7	35
284	238425	36	48
285	226047	31.7	41
286	238450	28	33
287	226048	40.7	40
288	70436	34.8	36
289	213201	37	46
290	214852	27	34
291	223562	23.7	32
292	211209	30.3	38
293	16168	22	31
294	210945	29.5	32
295	71544	26.7	34
296	BTx623	50.2	63
297	SC283-14	58.5	62
298	ETSL100375	50.7	59
299	Geremew	41.8	42
300	PML981475	43.2	39
301	71570	26.5	33
302	16113	48.2	53
303	241282	67.8	71
304	75004	37.5	45
305	16176	61.8	67
306	206212	46.3	51
307	69178	32	39
308	73007	33.7	40
309	72524	58.5	71
310	71374	40.5	46
311	75003	25.5	29
312	71337	53	60
313	69252	38.5	38
314	210974	35.3	45
315	238392	44.8	49
316	200193	47.7	49
317	71502	32.3	39
318	206154	39.3	43
319	71560	27	34
320	71500	25.8	33
321	71648	34.3	38
322	71480	34.7	39
323	72467	57	67
324	238394	33.3	43
325	241709	42.2	41
326	71363	39.7	45
327	206149	60.7	74
328	72520	58.2	64
329	71466	41.5	46
330	71479	44.8	50
331	71372	50.5	47
332	238391	34.7	44
333	71700	36.5	37
334	231199	54	45
335	71516	45	54
336	71425	47.8	43
337	206210	32.7	33
338	235468	47.8	52
339	71625	51.3	57
340	71563	38.2	37
341	73003	65.5	58
342	71642	65.2	63
343	71513	48.8	57
344	238445	29	35
345	73006	36.7	39
346	71507	56.3	77
347	71556	46.5	47
348	71524	36.5	43
349	71550	65.3	63
350	237804	52.3	52
351	241283	69	63
352	71392	51.5	52
353	71489	36.2	43
354	72477	30.2	37
355	238449	48.8	46
356	75006	58	69
357	71656	59.5	74
358	73008	37.3	43
359	71623	42.3	40
360	71653	43.3	41
361	71497	45.5	51
362	71476	31	37
363	241708	54.8	50
364	71549	45.5	40
365	Chemeda	61.8	61
366	Gemedi	27.3	33
