# Supplementary material for: Genome-wide association analysis of anthracnose resistance in sorghum [Sorghum bicolor (L.) Moench]
Source: PLoS One. 2021 Dec 20;16(12):e0261461. doi: 10.1371/journal.pone.0261461 (PMC8687563; doi:10.1371/journal.pone.0261461)
Supplement: S2 Table — (CSV) [file pone.0261461.s002.csv]

Supplemental Table 2. SNP data set;;;;
rs#	alleles	chrom	pos	strand	assembly#	center	protLSID	assayLSID	panelLSID	QCcode	200306	75119	74168	220014	243670	71654	71319	71571	71712	15897	74183	238396	74663	75146	71424	71708	71698	71643	71658	71557	75120	74130	74666	71711	73964	71546	204633	71548	71714	200126	74670	74685	15890	75114	75123	231179	75455	71555	75115
2208353|F|0-31:T>C-31:T>C	T/C	1	145749	+	NA	NA	NA	NA	NA	NA	NN	NN	NN	CC	TT	TT	NN	TC	NN	TT	TT	TT	TT	TT	NN	NN	NN	TT	TT	TT	NN	TT	TT	TT	CC	NN	TT	TT	TT	NN	NN	TT	NN	NN	NN	NN	NN	TT	NN
2208353|F|0-51:C>T-51:C>T	C/T	1	145749	+	NA	NA	NA	NA	NA	NA	NN	NN	NN	NN	CC	CC	NN	CC	NN	CC	CC	CC	CC	CC	NN	NN	NN	CC	CC	CC	NN	CC	CC	CC	NN	NN	CC	CC	CC	NN	NN	CC	NN	NN	NN	NN	TT	CC	NN
1954669|F|0-49:A>T-49:A>T	T/A	1	258368	+	NA	NA	NA	NA	NA	NA	TT	TT	TT	TT	TT	TT	TT	TT	NN	NN	AA	TT	NN	TT	TT	TT	TT	NN	TT	TT	TT	TT	TT	NN	TT	TT	TT	TT	TT	TT	TT	TT	TT	TT	TT	TT	AA	TT	TT
2647588|F|0-20:C>G-20:C>G	G/C	1	298304	+	NA	NA	NA	NA	NA	NA	CG	NN	NN	GG	GG	GG	NN	CG	NN	CC	GG	NN	NN	NN	GG	NN	GG	NN	GG	CG	CG	CC	GG	CC	GG	CC	CC	GG	GG	GG	GG	CC	GG	GG	GG	CC	CG	CC	GG
2224806|F|0-14:T>G-14:T>G	T/G	1	306083	+	NA	NA	NA	NA	NA	NA	TT	TT	TT	TT	TT	TT	TT	TT	TT	GG	TT	TT	TT	TT	TT	TT	TT	TT	TT	TT	TT	GG	TT	GG	TT	TT	TG	TT	TT	TT	TT	GG	TT	TT	TT	TT	TT	TT	TT
2654014|F|0-16:T>G-16:T>G	G/T	1	328433	+	NA	NA	NA	NA	NA	NA	GG	TG	GG	TT	GG	GG	GG	TG	NN	TT	GG	GG	TT	NN	GG	TT	TG	TG	GG	TG	TT	TT	GG	TT	GG	TT	TT	NN	GG	GG	GG	TT	GG	GG	GG	TT	TG	TT	GG
1965886|F|0-10:A>G-10:A>G	G/A	1	330592	+	NA	NA	NA	NA	NA	NA	GG	AA	NN	NN	AA	GG	NN	AA	NN	GG	AG	NN	GG	GG	NN	AA	GG	GG	NN	AA	AG	GG	NN	GG	GG	GG	NN	AA	GG	NN	AA	GG	NN	NN	NN	GG	AG	AA	NN
1965886|F|0-52:A>C-52:A>C	A/C	1	330592	+	NA	NA	NA	NA	NA	NA	AA	NN	NN	NN	NN	AC	NN	NN	NN	AA	AA	CC	AA	AA	NN	NN	AA	AA	NN	NN	AA	AA	NN	AA	AA	AA	NN	NN	AA	NN	NN	AA	NN	NN	NN	AA	AA	NN	NN
2658684|F|0-19:T>C-19:T>C	C/T	1	352278	+	NA	NA	NA	NA	NA	NA	TC	TT	TT	TT	TT	TT	TT	TC	TT	CC	CC	TT	CC	CC	TT	CC	TC	TC	TT	TT	CC	CC	TT	CC	NN	CC	TC	TT	TC	TT	TT	CC	TT	TT	TT	CC	CC	TC	TT
3626987|F|0-8:T>G-8:T>G	G/T	1	410164	+	NA	NA	NA	NA	NA	NA	GG	NN	NN	NN	GG	GG	NN	GG	NN	NN	NN	GG	GG	GG	NN	NN	NN	NN	NN	GG	GG	GG	NN	GG	NN	NN	GG	GG	GG	NN	NN	NN	GG	NN	NN	GG	NN	GG	NN
1886368|F|0-28:A>G-28:A>G	A/G	1	427431	+	NA	NA	NA	NA	NA	NA	GG	GG	GG	AA	AA	AG	GG	AA	NN	AA	GG	NN	AA	NN	GG	AA	AA	GG	AG	AA	AA	AA	GG	AA	AA	AA	GG	GG	AG	GG	AA	AA	GG	GG	GG	AA	AA	AA	GG
2715091|F|0-34:A>T-34:A>T	A/T	1	429424	+	NA	NA	NA	NA	NA	NA	AA	NN	AA	NN	NN	NN	AA	NN	AA	NN	NN	NN	NN	NN	AA	NN	NN	AA	AA	NN	NN	NN	AA	NN	NN	NN	AA	NN	AA	AA	NN	NN	AA	AA	AA	NN	NN	NN	AA
1923747|F|0-47:G>C-47:G>C	G/C	1	760097	+	NA	NA	NA	NA	NA	NA	NN	GG	GG	NN	NN	GG	NN	NN	NN	GG	GG	NN	NN	NN	GG	NN	NN	NN	GG	GG	NN	NN	GG	NN	GG	NN	GG	NN	GG	GG	GG	NN	GG	GG	GG	NN	CC	GG	GG
3628604|F|0-47:G>C-47:G>C	G/C	1	760103	+	NA	NA	NA	NA	NA	NA	GG	GG	GG	GG	GG	GG	GG	GG	GG	GG	GG	NN	GG	GG	GG	GG	GG	GG	GG	GG	GG	GG	GG	GG	GG	GG	GG	NN	GG	GG	GG	GG	GG	GG	GG	GG	GC	GG	GG
1930679|F|0-61:T>C-61:T>C	T/C	1	761141	+	NA	NA	NA	NA	NA	NA	CC	TT	NN	TT	TT	TT	TT	TT	TT	TT	TT	TT	TT	TT	TT	TT	TT	NN	TT	TT	TT	TT	TT	TT	TT	TT	CC	CC	TT	TT	TT	TT	TT	TT	TT	TT	TT	NN	TT
1992656|F|0-43:A>G-43:A>G	A/G	1	773624	+	NA	NA	NA	NA	NA	NA	AG	AA	NN	AA	AA	AA	GG	AA	NN	AA	AA	AA	AA	AA	AA	AA	AA	AA	NN	AA	AA	AA	NN	AA	AA	AA	NN	NN	AA	NN	NN	AA	AA	AA	AA	AA	AG	AA	NN
1992656|F|0-50:A>T-50:A>T	A/T	1	773624	+	NA	NA	NA	NA	NA	NA	AA	AA	TT	AA	AA	AT	TT	AT	TT	AA	AA	AA	AA	AA	AA	AA	AT	AT	TT	AT	AA	AA	TT	AA	AA	AT	TT	NN	AT	TT	TT	AA	AA	AT	AT	AA	AA	AA	TT
1895519|F|0-32:C>A-32:C>A	C/A	1	815860	+	NA	NA	NA	NA	NA	NA	CA	AA	AA	AA	CC	CA	AA	CA	AA	CC	CC	CC	CC	CC	CC	CC	CC	CA	CA	CA	CC	CC	AA	CC	CA	CC	CA	NN	CA	AA	AA	CC	CC	CA	CC	AA	CC	CA	AA
2225253|F|0-50:A>C-50:A>C	A/C	1	825266	+	NA	NA	NA	NA	NA	NA	CC	CC	CC	NN	AC	AC	CC	AC	CC	AA	AA	AA	CC	AA	CC	AA	AA	AC	AC	CC	AA	AA	CC	AA	AA	AA	CC	NN	AC	CC	CC	AA	CC	CC	CC	NN	AA	NN	CC
2655124|F|0-5:G>T-5:G>T	G/T	1	874013	+	NA	NA	NA	NA	NA	NA	GT	TT	TT	TT	GG	GT	TT	GT	TT	GG	TT	GG	TT	GG	GG	GG	GT	GT	GG	TT	GG	GG	TT	GG	GT	GG	GG	TT	TT	GG	TT	GG	GG	TT	GT	TT	GT	TT	TT
2655124|F|0-67:T>C-67:T>C	T/C	1	874013	+	NA	NA	NA	NA	NA	NA	TT	NN	NN	NN	TT	TT	NN	TT	TT	TT	NN	TT	NN	TT	TT	TT	TT	TT	TT	CC	TT	TT	NN	TT	TT	TT	TC	NN	NN	TT	NN	TT	TT	NN	TT	NN	TT	NN	NN
10750006|F|0-19:T>C-19:T>C	T/C	1	881489	+	NA	NA	NA	NA	NA	NA	TT	TC	TT	TC	TT	TC	TT	TC	TT	TC	TT	TC	TC	NN	TT	TC	TC	TT	TT	TT	TC	TC	TT	TC	TC	TT	TT	TT	TC	TT	TT	TT	TC	TT	TT	TT	TC	TC	TC
1926816|F|0-49:G>C-49:G>C	G/C	1	918931	+	NA	NA	NA	NA	NA	NA	GC	GC	GG	GG	GG	GC	GG	GG	NN	GG	GG	CC	GG	GG	GG	GG	GG	GG	GG	GG	GG	GG	GG	GG	GG	GG	GC	GG	GG	GG	GG	GG	GG	GG	GG	GG	GG	GG	GG
1994404|F|0-20:C>T-20:C>T	C/T	1	988790	+	NA	NA	NA	NA	NA	NA	CC	CT	CC	CC	CC	CC	CC	CT	CT	CC	CT	NN	TT	CC	CC	CC	CT	CC	CC	CT	CC	CC	TT	CC	TT	CC	CT	CC	CT	CC	CC	CC	CC	TT	CT	TT	CC	CT	CC
2223991|F|0-17:C>T-17:C>T	C/T	1	995951	+	NA	NA	NA	NA	NA	NA	CT	CC	TT	NN	NN	NN	TT	CC	CT	NN	CC	NN	CC	NN	TT	NN	CC	CC	TT	CT	NN	NN	CC	NN	NN	NN	CC	NN	CT	TT	NN	NN	TT	CC	CC	CC	CC	CC	TT
3628909|F|0-25:G>T-25:G>T	G/T	1	1001423	+	NA	NA	NA	NA	NA	NA	TT	GG	GG	TT	GG	GT	GG	GT	GG	TT	GG	TT	NN	TT	GG	TT	GT	NN	GT	GG	TT	TT	GG	TT	TT	TT	NN	GG	GG	GG	GG	TT	GG	GG	GG	GG	GT	GG	GG
2008440|F|0-22:T>C-22:T>C	T/C	1	1046555	+	NA	NA	NA	NA	NA	NA	TT	TT	TT	TT	TT	TT	TT	TT	TC	TT	TT	TT	TC	CC	TT	TT	TT	TT	TC	TT	TC	TT	CC	TT	TC	TC	TC	TT	TT	TT	TT	TT	TT	TC	TC	TT	TC	TT	TT
2645387|F|0-18:C>T-18:C>T	T/C	1	1054483	+	NA	NA	NA	NA	NA	NA	CC	TT	NN	TT	TT	TT	NN	CT	NN	NN	TT	NN	TT	NN	NN	CC	NN	TT	NN	TT	CC	CC	NN	TT	NN	CC	NN	NN	TT	NN	NN	CC	NN	TT	NN	TT	TT	TT	NN
2645387|F|0-47:G>A-47:G>A	G/A	1	1054483	+	NA	NA	NA	NA	NA	NA	AA	GG	NN	NN	NN	GG	NN	AA	NN	NN	GG	GG	GG	NN	NN	AA	NN	NN	GG	NN	AA	AA	GG	NN	NN	GA	GG	GG	NN	NN	GG	AA	NN	GG	GG	NN	NN	GG	NN
2645387|F|0-50:C>T-50:C>T	C/T	1	1054483	+	NA	NA	NA	NA	NA	NA	NN	CC	NN	NN	NN	CC	NN	NN	NN	NN	CC	CC	CC	NN	NN	NN	NN	NN	CC	NN	NN	NN	CC	NN	NN	CC	CC	CC	NN	NN	CC	NN	NN	CC	CC	NN	TT	CC	NN
2648653|F|0-35:T>C-35:T>C	T/C	1	1054936	+	NA	NA	NA	NA	NA	NA	TC	TC	TT	TT	TT	TC	TT	TC	TT	CC	TT	CC	TT	NN	NN	CC	TC	TC	TT	TT	TC	CC	TT	TT	TT	TC	TT	NN	TT	TT	TC	TC	TT	TT	TT	TT	TT	TT	TT
1965384|F|0-23:C>T-23:C>T	C/T	1	1114751	+	NA	NA	NA	NA	NA	NA	CC	CC	CC	NN	CC	CC	CC	CC	CC	CC	CC	NN	NN	NN	NN	NN	CC	CC	CC	CC	CC	CC	CC	CC	NN	NN	CC	NN	CC	NN	CT	CC	NN	CC	NN	NN	NN	NN	NN
1979069|F|0-32:G>A-32:G>A	G/A	1	1140436	+	NA	NA	NA	NA	NA	NA	GG	GG	GG	GG	GG	GG	NN	GG	NN	GG	GG	NN	GG	NN	GG	GG	GG	GG	GA	GG	GA	GG	GG	GG	NN	AA	GG	GG	GG	GG	AA	GG	GG	GG	GG	GG	GG	GG	GG
2653649|F|0-47:G>A-47:G>A	A/G	1	1148396	+	NA	NA	NA	NA	NA	NA	NN	AA	AA	AA	GA	GA	AA	GA	AA	AA	GG	AA	AA	AA	AA	AA	AA	AA	AA	AA	AA	AA	AA	AA	AA	AA	GA	GG	AA	AA	AA	AA	AA	AA	AA	AA	GA	AA	AA
6434529|F|0-38:T>A-38:T>A	T/A	1	1157199	+	NA	NA	NA	NA	NA	NA	TA	TA	TT	TT	TT	TA	TT	TA	TT	AA	TT	AA	TT	NN	TT	AA	TA	TA	TT	TT	TA	AA	TT	TT	TA	TA	TT	TT	TT	TT	TT	AA	TT	TT	TT	AA	TT	TT	TT
2648181|F|0-13:A>T-13:A>T	A/T	1	1192018	+	NA	NA	NA	NA	NA	NA	AA	AA	AA	AA	AA	AT	AA	AA	AA	AA	AA	AA	AA	TT	TT	AA	AA	AA	AT	AA	AT	AA	AA	AA	AT	AT	AA	AA	AA	AA	TT	AA	TT	AA	AA	AA	AA	AA	AA
1965355|F|0-22:T>C-22:T>C	C/T	1	1193915	+	NA	NA	NA	NA	NA	NA	CC	NN	CC	CC	NN	CC	NN	CC	NN	NN	CC	NN	CC	NN	CC	NN	NN	NN	CC	CC	NN	CC	CC	NN	NN	NN	NN	TT	NN	CC	CC	CC	CC	CC	NN	NN	TC	CC	CC
2660971|F|0-18:T>G-18:T>G	G/T	1	1200408	+	NA	NA	NA	NA	NA	NA	NN	GG	NN	GG	TG	GG	NN	GG	NN	GG	TG	TT	GG	GG	GG	NN	GG	GG	GG	GG	GG	GG	NN	GG	GG	GG	NN	TT	GG	NN	GG	GG	GG	GG	NN	GG	TG	TG	NN
2690117|F|0-29:C>T-29:C>T	C/T	1	1224324	+	NA	NA	NA	NA	NA	NA	NN	CT	CC	NN	CC	CC	CC	CT	NN	NN	CC	NN	NN	NN	TT	NN	TT	TT	CT	CC	NN	TT	CC	CC	NN	NN	CC	NN	NN	CC	NN	TT	TT	CC	NN	TT	NN	CC	CC
2673167|F|0-34:T>C-34:T>C	C/T	1	1224390	+	NA	NA	NA	NA	NA	NA	CC	CC	CC	CC	CC	CC	CC	CC	CC	CC	CC	NN	CC	NN	CC	CC	CC	CC	CC	CC	CC	CC	NN	CC	CC	CC	CC	CC	TC	CC	CC	CC	CC	CC	CC	CC	TC	CC	CC
2657442|F|0-63:C>T-63:C>T	C/T	1	1234195	+	NA	NA	NA	NA	NA	NA	CC	CC	CC	CC	CC	CC	CC	CC	CC	CC	CC	CC	CC	CC	CC	CC	CC	CC	CC	CC	CC	CC	CC	CC	CC	CC	CC	CC	CC	CC	CC	CC	CC	CC	CT	CC	CT	CC	CC
1929208|F|0-13:A>G-13:A>G	A/G	1	1237608	+	NA	NA	NA	NA	NA	NA	AA	AA	AA	AA	AA	AA	AA	AA	NN	AA	AA	NN	NN	NN	AA	AA	AA	AA	AA	AA	AA	AA	AA	AA	AA	AA	AA	AA	AG	AA	AA	AA	AA	AA	AA	AA	AG	AA	AA
1880017|F|0-28:G>A-28:G>A	G/A	1	1252143	+	NA	NA	NA	NA	NA	NA	GG	GA	GG	AA	GA	GA	GG	GA	GG	AA	GA	GG	AA	NN	GG	AA	AA	GA	GG	GA	AA	AA	GG	AA	NN	GA	GG	GG	GG	GG	GG	AA	GG	GA	GG	AA	GA	GA	GG
1968022|F|0-10:C>T-10:C>T	T/C	1	1413279	+	NA	NA	NA	NA	NA	NA	CT	CT	TT	TT	CT	CT	TT	CT	NN	TT	TT	CC	TT	NN	CT	NN	TT	TT	TT	TT	TT	TT	TT	TT	TT	TT	CT	TT	TT	TT	CT	TT	CT	TT	CT	TT	CT	TT	TT
6433459|F|0-5:G>C-5:G>C	C/G	1	1413279	+	NA	NA	NA	NA	NA	NA	CC	CC	CC	CC	CC	CC	CC	CC	NN	CC	CC	NN	CC	NN	CC	NN	CC	CC	CC	CC	CC	CC	CC	CC	CC	CC	CC	CC	CC	CC	CC	CC	CC	CC	GC	CC	CC	CC	CC
2645302|F|0-12:G>A-12:G>A	G/A	1	1414510	+	NA	NA	NA	NA	NA	NA	GG	GG	GG	GG	GG	GG	GG	GG	GG	NN	NN	GG	NN	GG	GG	NN	NN	NN	GG	NN	GG	NN	GG	NN	NN	NN	GG	NN	GG	GG	GG	NN	GG	GG	GA	NN	GG	NN	GG
2650408|F|0-9:C>G-9:C>G	C/G	1	1418350	+	NA	NA	NA	NA	NA	NA	CC	CG	CC	CC	CG	CG	CC	CG	CC	CC	CC	NN	NN	NN	GG	CC	CC	CC	CC	CC	CG	CC	CC	CC	CG	CC	CG	CC	CC	CC	GG	CC	GG	CC	CG	CC	CC	CC	CC
2656323|F|0-16:C>T-16:C>T	C/T	1	1434993	+	NA	NA	NA	NA	NA	NA	CC	CC	NN	NN	CC	CC	CC	CC	CC	NN	NN	CC	CC	CC	CC	NN	NN	NN	CC	NN	CC	NN	CC	NN	NN	NN	CC	NN	CC	CC	CC	NN	CC	CC	CC	NN	TT	NN	CC
2656323|F|0-25:G>A-25:G>A	A/G	1	1434993	+	NA	NA	NA	NA	NA	NA	GG	GA	NN	AA	GA	GA	GG	GA	GG	AA	AA	GG	GA	GG	GG	AA	AA	AA	GA	AA	GA	AA	GG	AA	AA	AA	GG	AA	GA	GG	GG	AA	GG	GA	GG	AA	AA	AA	GG
1927000|F|0-14:C>A-14:C>A	C/A	1	1485205	+	NA	NA	NA	NA	NA	NA	CA	CC	AA	CC	CA	CA	AA	CA	AA	CC	AA	CC	CC	CC	CC	AA	CC	AA	CA	CA	CA	CC	AA	CC	CA	CC	CA	AA	AA	AA	CC	CC	CC	CA	CA	CC	AA	CA	AA
6433535|F|0-24:A>T-24:A>T	A/T	1	1489881	+	NA	NA	NA	NA	NA	NA	AA	AA	TT	AA	AA	AA	TT	AT	TT	AA	AA	AA	AA	AA	AA	AA	AA	AT	AT	AT	AA	AA	TT	AA	AA	AA	AT	AA	AT	TT	TT	AA	AA	AT	AT	AA	AA	AA	TT
2682774|F|0-5:G>A-5:G>A	G/A	1	1529198	+	NA	NA	NA	NA	NA	NA	GG	GA	GG	GG	GG	GA	GG	GG	NN	GG	NN	AA	GG	AA	AA	GG	GG	GG	GG	GG	AA	GG	GG	GG	GG	GG	GG	GG	GG	GG	GG	GG	NN	GG	GG	GG	GG	GG	GG
2657294|F|0-49:C>T-49:C>T	C/T	1	1535802	+	NA	NA	NA	NA	NA	NA	CC	CT	CC	CC	CC	CT	CC	CC	CC	CC	CC	CC	CC	TT	TT	CC	CC	CC	CC	CC	CT	CC	CC	CC	CC	CC	CC	TT	CC	CC	CC	CC	TT	CC	CC	CC	CT	CC	CC
2655419|F|0-29:T>C-29:T>C	T/C	1	1560735	+	NA	NA	NA	NA	NA	NA	TT	TC	TT	TT	TC	TC	TT	TT	TT	TT	TC	TT	TT	CC	CC	TT	TT	TT	TT	TT	TC	TT	TT	TT	TT	TC	TT	CC	TT	TT	TT	TT	CC	TT	TT	TT	TT	TT	TT
2051405|F|0-36:T>G-36:T>G	T/G	1	1561843	+	NA	NA	NA	NA	NA	NA	TG	TT	GG	TT	TT	TT	TT	TG	GG	TT	TT	TT	TT	TT	TT	TT	TT	TT	TG	TT	TT	TT	GG	TT	TT	TT	GG	NN	TT	GG	GG	TT	TT	TG	GG	TT	TT	TT	GG
2654514|F|0-52:A>C-52:A>C	A/C	1	1579670	+	NA	NA	NA	NA	NA	NA	AC	CC	CC	AA	AC	AC	NN	AC	NN	AA	AC	AA	AA	NN	CC	NN	AA	AA	AC	AA	AC	AA	CC	AA	NN	AC	AC	CC	AA	CC	CC	AA	CC	AC	CC	AA	AA	AA	CC
1982045|F|0-18:C>T-18:C>T	C/T	1	1611372	+	NA	NA	NA	NA	NA	NA	TT	CC	TT	NN	NN	NN	NN	CC	NN	CC	NN	CC	CC	CC	NN	NN	CC	CC	TT	NN	NN	NN	TT	NN	CC	CC	TT	NN	CC	TT	TT	NN	CC	NN	NN	CC	CC	CC	NN
2645253|F|0-18:C>T-18:C>T	C/T	1	1611386	+	NA	NA	NA	NA	NA	NA	CT	CC	TT	CC	CC	CT	CC	CT	TT	CC	CC	CC	CC	CC	CT	CC	CC	CC	CT	CC	CC	CC	TT	CC	CC	CC	TT	CC	CC	TT	TT	CC	CC	CT	TT	CC	CT	CC	TT
6432095|F|0-67:G>C-67:G>C	G/C	1	1634769	+	NA	NA	NA	NA	NA	NA	GG	GG	GG	CC	CC	NN	NN	GG	NN	NN	NN	NN	NN	NN	GG	NN	NN	NN	GG	NN	GG	NN	GG	NN	GG	GG	GG	NN	NN	GG	GG	NN	GG	GG	GG	NN	GC	GG	GG
2730978|F|0-28:T>G-28:T>G	G/T	1	1722503	+	NA	NA	NA	NA	NA	NA	TG	TG	GG	TT	TG	TG	TT	TG	GG	TT	GG	NN	TT	NN	GG	TT	TG	TT	GG	TG	TG	TT	GG	TT	TG	TG	GG	GG	TT	GG	GG	TT	GG	TG	GG	TT	GG	TG	GG
1964605|F|0-7:C>A-7:C>A	C/A	1	1797343	+	NA	NA	NA	NA	NA	NA	CA	CC	AA	CC	CA	CA	CC	CA	AA	CC	CA	CC	CC	NN	CC	CC	CC	CC	CA	CC	CC	CC	AA	CC	CC	CC	AA	CC	CC	AA	CC	CC	CC	CA	AA	CC	CA	CC	AA
2678580|F|0-19:T>G-19:T>G	T/G	1	1803058	+	NA	NA	NA	NA	NA	NA	NN	GG	NN	NN	GG	GG	NN	NN	NN	NN	NN	GG	TT	NN	GG	TT	GG	NN	GG	GG	TG	NN	NN	TT	TT	GG	NN	TT	NN	NN	NN	TT	GG	TT	NN	TT	NN	NN	NN
3628650|F|0-20:C>T-20:C>T	C/T	1	1807886	+	NA	NA	NA	NA	NA	NA	CT	CT	CC	CC	TT	CT	CC	CT	NN	CC	TT	NN	CC	CC	TT	CC	TT	CC	CT	CT	CT	CC	CC	TT	CT	TT	CT	TT	CC	CC	CC	TT	TT	CC	CC	TT	CC	CT	CT
2668983|F|0-29:G>A-29:G>A	G/A	1	1845479	+	NA	NA	NA	NA	NA	NA	GG	GA	GG	GG	GA	GA	AA	GA	GG	GG	GG	GG	GG	GG	AA	GG	GA	GA	GA	GA	GA	GG	GG	GG	GA	GA	GG	GG	GA	GG	GG	GG	AA	GG	GG	GG	GG	GG	GG
1960206|F|0-30:T>G-30:T>G	G/T	1	1855741	+	NA	NA	NA	NA	NA	NA	GG	TG	GG	TG	GG	TG	GG	TG	GG	TT	GG	TT	TT	GG	GG	TT	GG	TT	GG	TG	TG	TT	GG	GG	TT	GG	GG	GG	GG	GG	GG	GG	GG	TG	GG	GG	TG	TG	GG
1900431|F|0-28:T>C-28:T>C	T/C	1	1874812	+	NA	NA	NA	NA	NA	NA	TT	TC	TT	TC	TT	TT	TT	TC	TT	CC	TT	TT	CC	NN	TT	CC	TT	TC	TT	TC	TT	CC	TT	TT	TT	TT	TT	TT	TT	TT	TT	TT	TT	TC	TT	TT	TT	TC	TT
2653240|F|0-32:G>A-32:G>A	G/A	1	1912303	+	NA	NA	NA	NA	NA	NA	GA	GG	GG	GG	GG	GA	GG	GG	GG	GG	GG	AA	GG	AA	GG	GG	GG	GG	GG	GG	GG	GG	GG	GG	GG	GG	GG	GG	GG	GG	GG	GG	GG	GG	GG	GG	GG	GG	GG
2653240|F|0-33:G>T-33:G>T	G/T	1	1912303	+	NA	NA	NA	NA	NA	NA	GG	GG	GG	GG	GG	GG	GG	GG	GG	GG	GG	NN	GG	NN	GG	GG	GG	GT	GT	GT	GG	GG	GG	GG	GT	GT	GG	GG	GG	GG	GG	GG	GG	GG	GG	GG	GG	GG	GG
2680073|F|0-66:T>C-66:T>C	T/C	1	2023057	+	NA	NA	NA	NA	NA	NA	NN	NN	NN	CC	TT	TT	NN	TT	NN	NN	TC	TT	TT	TT	NN	TT	NN	TT	NN	TT	TT	TT	NN	TT	CC	NN	TT	TT	NN	NN	NN	TT	NN	TT	NN	TT	TT	TT	NN
2658512|F|0-35:G>A-35:G>A	A/G	1	2086569	+	NA	NA	NA	NA	NA	NA	AA	AA	AA	AA	GG	GA	GA	AA	AA	AA	AA	GG	AA	AA	NN	AA	AA	AA	AA	GA	AA	AA	AA	AA	AA	AA	GA	GG	AA	AA	AA	AA	AA	AA	AA	AA	GG	AA	AA
1987608|F|0-6:G>C-6:G>C	G/C	1	2125949	+	NA	NA	NA	NA	NA	NA	GC	GG	CC	GG	GG	NN	CC	GC	CC	GG	GG	GG	GG	GG	NN	GG	GG	GC	GG	GG	GG	GG	CC	GG	GG	GG	GC	GG	GC	GG	CC	CC	GG	GC	CC	GG	GG	GG	CC
1927805|F|0-27:A>G-27:A>G	A/G	1	2138553	+	NA	NA	NA	NA	NA	NA	AA	AA	AA	AA	AA	AA	AA	AA	AA	AA	AA	AA	AA	AA	AA	AA	AA	AA	AA	AA	AA	AA	AA	AA	AA	AA	AA	GG	AA	AA	AA	AA	AA	AA	AA	AA	AG	AA	AA
1946118|F|0-32:C>T-32:C>T	T/C	1	2146549	+	NA	NA	NA	NA	NA	NA	TT	CT	TT	TT	CT	CT	TT	TT	TT	NN	TT	CC	TT	NN	CC	TT	CT	CC	CT	CT	CT	TT	TT	TT	TT	TT	CT	CC	TT	TT	TT	TT	TT	TT	TT	TT	CT	CT	TT
2645830|F|0-31:G>A-31:G>A	G/A	1	2242771	+	NA	NA	NA	NA	NA	NA	GG	AA	GG	NN	AA	GA	GG	GG	GG	GG	NN	GG	NN	GG	AA	NN	AA	NN	NN	GG	AA	GG	GG	NN	NN	NN	GG	GG	GG	NN	GG	GG	NN	GG	GG	NN	GG	GG	GG
2653881|F|0-19:T>C-19:T>C	T/C	1	2253929	+	NA	NA	NA	NA	NA	NA	TC	TT	TC	TT	TC	TC	TC	TC	TC	NN	TT	NN	TC	NN	CC	TC	TC	TC	TC	TC	TC	TT	TC	TC	TC	TC	TT	TC	TC	TC	TC	TT	TT	TC	TC	TT	TC	TT	TT
2239871|F|0-59:C>T-59:C>T	C/T	1	2311106	+	NA	NA	NA	NA	NA	NA	CC	TT	CC	CC	CT	CT	CC	CC	NN	TT	CC	CC	CC	NN	TT	CC	CT	CT	CC	CC	CT	TT	CC	CC	CC	CC	CC	CC	CC	CC	CC	CC	CC	CC	CC	CC	CT	NN	CC
2645445|F|0-58:A>G-58:A>G	A/G	1	2341114	+	NA	NA	NA	NA	NA	NA	AA	AA	AA	AA	AA	AA	AA	AA	AA	AA	AA	AA	AA	AA	AA	AA	AA	AA	AA	AA	AA	AA	AA	AA	AA	AA	AA	AA	AA	AA	AA	AA	AA	AA	AA	AA	AA	AA	AA
2653035|F|0-28:T>C-28:T>C	T/C	1	2347838	+	NA	NA	NA	NA	NA	NA	TT	TT	TT	TT	TT	TC	NN	TT	NN	TT	TT	CC	NN	NN	TT	NN	TT	TT	TT	TT	TT	TT	TT	TT	TT	TT	TT	TT	TT	TT	TT	NN	TT	TT	TT	TT	TT	TC	TT
2658114|F|0-61:T>C-61:T>C	C/T	1	2376183	+	NA	NA	NA	NA	NA	NA	TC	TC	CC	NN	TC	TC	NN	TC	CC	TT	CC	CC	CC	TT	TT	CC	CC	CC	CC	CC	TC	TT	CC	CC	NN	CC	TC	CC	CC	CC	CC	CC	CC	CC	CC	CC	CC	CC	CC
1897049|F|0-23:T>C-23:T>C	T/C	1	2390027	+	NA	NA	NA	NA	NA	NA	CC	TT	TT	TT	TT	TC	CC	NN	NN	NN	NN	NN	NN	NN	TT	TT	TT	TT	TT	TC	TT	NN	NN	TT	TT	NN	TT	NN	CC	TT	TT	CC	TT	NN	CC	NN	TT	NN	TT
2673590|F|0-20:A>G-20:A>G	A/G	1	2400810	+	NA	NA	NA	NA	NA	NA	AG	AG	AA	AA	AG	AG	GG	AA	AA	AA	AA	AA	AA	AA	GG	AA	AA	AA	AA	AA	AG	AA	AA	AA	AA	AA	AA	AA	GG	AA	AA	GG	AA	NN	AG	AA	AA	AA	AA
2678813|F|0-32:G>A-32:G>A	G/A	1	2453340	+	NA	NA	NA	NA	NA	NA	GG	GA	GG	GG	GA	AA	NN	GG	GG	GG	GG	NN	GG	NN	AA	GG	GG	GG	GG	GG	GA	GG	GG	GG	NN	GG	GA	GG	GG	GG	GG	NN	GG	GG	GG	GG	GA	GG	GG
2678813|F|0-35:G>A-35:G>A	G/A	1	2453340	+	NA	NA	NA	NA	NA	NA	GA	GG	GG	GG	GG	AA	AA	GG	GG	GG	GG	NN	GG	NN	NN	GG	GG	GA	GG	GG	GG	GG	GG	GG	NN	GG	GG	GG	GA	GG	GG	AA	GG	GA	GA	GG	GG	GG	GG
1936733|F|0-33:C>T-33:C>T	C/T	1	2453379	+	NA	NA	NA	NA	NA	NA	NN	CT	CC	CC	CT	CT	CC	CC	CC	CC	CC	CC	CC	NN	TT	CC	CC	CC	CC	CC	CT	CC	CC	CC	CC	CC	CC	CC	CC	CC	CC	CC	CC	CC	CC	CC	CT	CC	CC
2687757|F|0-64:C>T-64:C>T	C/T	1	2461270	+	NA	NA	NA	NA	NA	NA	NN	CT	CC	CC	CT	CC	NN	CC	NN	CC	NN	NN	CC	NN	TT	CC	CC	CC	CC	CC	CT	CC	CC	CC	NN	CC	CT	CC	CT	CC	CC	NN	CC	CC	NN	CC	CC	NN	CC
2654975|F|0-50:G>A-50:G>A	G/A	1	2461672	+	NA	NA	NA	NA	NA	NA	GA	GG	GG	GG	GG	GA	AA	GG	NN	GG	GG	GG	GG	NN	GG	GG	GG	GG	GG	GG	GG	GG	GG	GG	NN	GG	GG	GG	GA	GG	GG	AA	GG	GA	GA	GG	GG	GG	GG
5339508|F|0-34:G>C-34:G>C	G/C	1	2461738	+	NA	NA	NA	NA	NA	NA	GC	GG	GG	GG	GG	GG	CC	GG	GG	GG	GG	NN	GG	GG	GG	GG	GG	GG	GG	GG	GG	GG	GG	GG	GG	GG	GG	GG	GC	GG	GG	CC	GG	GC	GC	GG	GG	GG	GG
2669755|F|0-61:T>G-61:T>G	T/G	1	2497512	+	NA	NA	NA	NA	NA	NA	GG	TT	TT	TT	TT	TG	GG	TG	TT	TT	TT	NN	NN	NN	TT	TT	TT	TT	TT	TT	TT	TT	TT	TT	TT	TT	TT	TT	TG	TT	TT	GG	TT	TG	TG	TT	TT	TT	TT
2666116|F|0-54:T>C-54:T>C	T/C	1	2519103	+	NA	NA	NA	NA	NA	NA	TT	TC	TT	TT	TC	TC	TT	TT	NN	NN	TT	NN	TT	NN	CC	TT	TT	TT	CC	TT	TC	TT	TT	TT	TC	TC	TT	TT	TT	CC	TT	TT	CC	TT	TT	TT	TT	TT	TT
1980218|F|0-55:G>C-55:G>C	G/C	1	2637201	+	NA	NA	NA	NA	NA	NA	GG	GC	GG	GG	GC	GC	GG	GG	GG	GG	GG	GG	GG	GG	CC	GG	GG	GG	GC	GC	GC	GG	GG	NN	GG	GC	GG	GG	GG	CC	GG	GG	CC	GG	GG	GG	GG	GG	GG
1929826|F|0-67:A>C-67:A>C	A/C	1	2652239	+	NA	NA	NA	NA	NA	NA	AA	AA	AA	AA	AA	AA	AA	AA	NN	AA	AA	AA	NN	NN	AA	AA	CC	AA	AC	AC	AA	AA	NN	AA	NN	AA	AA	AA	AA	AA	AA	AA	AA	AA	AA	AA	AA	AA	AA
2646395|F|0-9:C>G-9:C>G	C/G	1	2653261	+	NA	NA	NA	NA	NA	NA	CG	CG	CC	CG	CG	CG	CC	CG	CC	GG	CC	NN	CG	GG	CC	GG	CG	GG	CC	GG	CG	GG	CC	CC	GG	CG	CC	CC	CC	CC	CC	CC	CC	CC	CG	GG	CC	CG	CC
100035277|F|0-15:T>A-15:T>A	T/A	1	2680820	+	NA	NA	NA	NA	NA	NA	AA	TT	AA	TT	NN	TT	AA	TA	AA	TT	TT	TT	TT	NN	TT	TT	TT	TA	TT	TT	TT	NN	AA	NN	TT	TT	NN	TT	TA	TT	AA	AA	TT	AA	AA	TT	TT	TT	AA
2648889|F|0-27:G>A-27:G>A	G/A	1	2709386	+	NA	NA	NA	NA	NA	NA	GG	GA	NN	GG	AA	GG	NN	GG	NN	GG	GG	NN	NN	NN	NN	NN	GG	NN	GA	GG	GG	GG	NN	GG	NN	AA	NN	GG	GG	AA	NN	NN	AA	NN	NN	NN	GG	GG	NN
2648889|F|0-66:G>A-66:G>A	G/A	1	2709386	+	NA	NA	NA	NA	NA	NA	GA	GG	NN	GG	NN	GG	AA	GA	NN	GG	GG	NN	NN	NN	NN	NN	GG	NN	GG	GG	GG	GG	AA	GG	NN	NN	AA	GG	GA	NN	AA	AA	NN	AA	AA	NN	GG	GG	NN
2648913|F|0-63:T>C-63:T>C	T/C	1	2712492	+	NA	NA	NA	NA	NA	NA	TT	TT	TT	TT	TC	TT	TT	TT	NN	TT	TT	CC	TT	TT	TT	TT	TC	TT	TC	TC	TT	TT	TT	CC	TC	TT	TT	TT	TT	TT	TT	TT	TT	TT	TT	TT	TT	TT	TT
2647797|F|0-61:G>C-61:G>C	G/C	1	2736823	+	NA	NA	NA	NA	NA	NA	GG	CC	GG	GG	CC	GC	GG	GC	NN	GC	GG	CC	NN	NN	CC	GC	GC	GG	CC	GC	GC	GG	GG	NN	GC	GC	GG	GG	GG	CC	GG	GG	CC	GG	GG	GG	GG	GG	GG
2649893|F|0-44:C>T-44:C>T	C/T	1	2737568	+	NA	NA	NA	NA	NA	NA	CC	TT	NN	CC	TT	TT	NN	CT	NN	NN	NN	NN	NN	NN	TT	TT	CT	NN	TT	CT	TT	CC	CC	TT	TT	CT	CC	CC	CC	TT	CC	CC	TT	CC	CC	CC	CC	NN	CC
2652575|F|0-11:G>T-11:G>T	G/T	1	2783483	+	NA	NA	NA	NA	NA	NA	GG	GT	GG	GG	TT	GT	GG	GG	GG	GG	GG	TT	GG	GG	TT	GG	GG	GG	TT	GG	TT	GG	GG	TT	GG	GT	GT	GG	GG	TT	GG	GG	TT	GG	GG	GG	GG	NN	GG
2024851|F|0-7:G>A-7:G>A	G/A	1	2800084	+	NA	NA	NA	NA	NA	NA	GG	GG	GG	GG	GA	GA	GG	GA	GG	GG	GG	AA	GG	GG	GG	GG	GG	NN	GG	GA	GG	GG	GG	GG	NN	GG	GG	GG	GG	GG	GG	GG	GG	GG	GG	GG	GG	NN	GG
2657951|F|0-47:T>G-47:T>G	G/T	1	2800504	+	NA	NA	NA	NA	NA	NA	GG	TG	GG	TT	GG	GG	GG	GG	GG	GG	TT	GG	TT	NN	GG	TG	GG	TG	GG	GG	TG	GG	GG	GG	TT	TG	GG	TT	TG	GG	GG	GG	GG	GG	GG	GG	TT	GG	GG
1956693|F|0-9:T>C-9:T>C	T/C	1	2840625	+	NA	NA	NA	NA	NA	NA	TC	TT	CC	TT	TT	TT	CC	TC	CC	TT	TT	TT	TT	TT	TT	TT	TT	TT	TT	TC	TT	TT	CC	TT	TT	TT	CC	TT	TC	TT	CC	CC	TT	CC	CC	TT	TT	TC	CC
2653977|F|0-7:G>C-7:G>C	G/C	1	2842888	+	NA	NA	NA	NA	NA	NA	GC	GG	CC	GG	GC	GC	CC	GC	CC	GG	GG	GG	GG	GG	CC	GC	GC	GC	CC	GC	GC	GG	CC	GG	GC	GC	CC	GG	GC	CC	CC	CC	CC	CC	CC	GG	GG	GC	CC
2654662|F|0-6:G>A-6:G>A	G/A	1	2911567	+	NA	NA	NA	NA	NA	NA	GG	GA	NN	GG	GG	AA	NN	GA	NN	GG	GG	NN	GG	GG	AA	GA	GA	GG	AA	AA	GA	GG	NN	GG	AA	GA	AA	GG	GG	AA	NN	NN	AA	NN	NN	GG	GG	AA	NN
2237596|F|0-22:A>C-22:A>C	A/C	1	2911633	+	NA	NA	NA	NA	NA	NA	AC	AC	CC	AA	AA	CC	CC	AC	CC	AA	AA	CC	AA	AA	CC	AC	AC	AC	CC	CC	AC	AA	CC	AA	AC	AC	CC	AA	AC	CC	CC	CC	CC	CC	CC	AA	AA	CC	CC
2237596|F|0-35:C>A-35:C>A	C/A	1	2911633	+	NA	NA	NA	NA	NA	NA	CC	CC	NN	CC	CC	AA	NN	CA	NN	CC	CC	NN	CC	CC	NN	CC	CC	CC	NN	AA	CC	CC	NN	CC	CC	CC	AA	CC	CC	NN	NN	NN	NN	NN	NN	CC	CC	AA	NN
2705953|F|0-19:G>A-19:G>A	A/G	1	2912827	+	NA	NA	NA	NA	NA	NA	AA	AA	AA	NN	NN	AA	AA	AA	AA	NN	NN	GG	NN	NN	AA	AA	AA	AA	AA	AA	AA	NN	AA	NN	AA	AA	AA	NN	AA	AA	AA	AA	AA	AA	AA	NN	NN	AA	AA
2655621|F|0-48:G>C-48:G>C	C/G	1	2958691	+	NA	NA	NA	NA	NA	NA	CC	GC	CC	GG	GG	CC	CC	GC	CC	CC	GG	GG	GG	CC	CC	CC	CC	GG	CC	CC	CC	CC	CC	CC	GC	GC	CC	GG	GC	CC	CC	CC	CC	CC	CC	CC	GG	CC	CC
2652300|F|0-47:G>A-47:G>A	A/G	1	2974004	+	NA	NA	NA	NA	NA	NA	AA	AA	AA	AA	AA	AA	AA	AA	AA	AA	GA	AA	AA	AA	AA	AA	AA	AA	AA	AA	AA	AA	AA	AA	AA	AA	AA	GG	GA	AA	AA	AA	AA	AA	AA	AA	GG	AA	AA
2215267|F|0-13:T>C-13:T>C	T/C	1	3010530	+	NA	NA	NA	NA	NA	NA	TC	NN	CC	NN	TT	TC	CC	TT	CC	TT	TT	TT	TT	TT	TT	TT	TT	TC	NN	TC	TT	TT	CC	TT	TT	NN	CC	NN	TC	NN	CC	CC	NN	CC	CC	TT	TT	TC	CC
2215267|F|0-42:C>T-42:C>T	C/T	1	3010530	+	NA	NA	NA	NA	NA	NA	CC	TT	NN	TT	CT	CC	NN	CT	NN	CC	CT	CC	CT	CC	CC	CC	CC	CC	TT	CC	CC	CC	NN	CC	CT	TT	NN	TT	CC	NN	NN	NN	NN	NN	NN	CC	CC	CC	NN
2235069|F|0-16:A>G-16:A>G	A/G	1	3047940	+	NA	NA	NA	NA	NA	NA	AA	AA	AA	AA	AG	AA	AA	AG	AA	NN	GG	AA	AA	NN	AA	AA	AA	NN	AA	AA	AA	AA	AA	AA	AA	AA	GG	NN	AA	AA	AA	AA	AA	AA	AA	AA	GG	AA	AA
1906150|F|0-10:C>T-10:C>T	C/T	1	3165035	+	NA	NA	NA	NA	NA	NA	CT	CT	TT	CC	CC	CT	TT	CC	TT	CC	CC	CC	CC	NN	TT	TT	CT	NN	TT	CC	CT	CC	TT	CC	NN	CT	TT	CC	CT	TT	TT	TT	TT	TT	TT	CC	CC	TT	TT
1934089|F|0-34:C>G-34:C>G	C/G	1	3165101	+	NA	NA	NA	NA	NA	NA	GG	CG	GG	CC	CC	CC	GG	CC	NN	NN	CC	NN	NN	NN	GG	GG	CG	CC	GG	CC	CG	NN	NN	CC	NN	CG	GG	CC	GG	GG	GG	GG	GG	GG	GG	CC	CC	CG	GG
1934089|F|0-39:C>A-39:C>A	C/A	1	3165101	+	NA	NA	NA	NA	NA	NA	NN	CC	NN	CA	CA	CC	NN	CC	NN	NN	CA	NN	NN	NN	NN	NN	CC	CC	NN	CC	CC	NN	NN	CC	NN	CC	NN	CC	AA	NN	NN	NN	NN	NN	NN	CC	CA	CC	NN
1941955|F|0-62:A>T-62:A>T	A/T	1	3169871	+	NA	NA	NA	NA	NA	NA	AA	AA	NN	AT	AT	AA	AA	AA	AA	AA	AT	AA	AT	AA	AA	AA	AA	AT	AA	AT	AA	AA	AA	AA	AA	AA	AA	AA	TT	AA	AA	AA	AA	AA	AA	AA	AT	AA	AA
1978351|F|0-8:C>T-8:C>T	C/T	1	3170142	+	NA	NA	NA	NA	NA	NA	NN	NN	NN	CC	CC	TT	NN	CT	CC	NN	CC	NN	NN	NN	TT	NN	NN	NN	TT	CC	NN	NN	NN	NN	CC	TT	NN	NN	NN	TT	CC	NN	NN	CC	NN	NN	CC	NN	CC
2659527|F|0-8:C>T-8:C>T	C/T	1	3170170	+	NA	NA	NA	NA	NA	NA	CC	CT	CC	CC	CC	CT	CC	CT	CC	CC	CC	CC	CC	CC	TT	CT	CT	CC	TT	CC	CT	CC	CC	CC	CT	CT	CT	CC	CC	TT	CC	CC	TT	CC	CC	CC	CC	CC	CC
1881972|F|0-57:C>T-57:C>T	C/T	1	3183238	+	NA	NA	NA	NA	NA	NA	CC	CT	NN	NN	CC	NN	CC	CT	CC	NN	CC	NN	NN	CC	NN	TT	NN	NN	TT	CC	NN	CC	CC	CC	NN	TT	CT	NN	CC	TT	CC	CC	TT	NN	CC	NN	CC	NN	CC
1913188|F|0-40:G>A-40:G>A	G/A	1	3220599	+	NA	NA	NA	NA	NA	NA	GA	GA	AA	GG	GA	GA	AA	GG	AA	GG	GG	GG	AA	AA	AA	GA	GA	GA	AA	GA	GA	GG	AA	GG	AA	GA	AA	GG	GA	AA	AA	AA	AA	AA	AA	GG	GG	GA	AA
2656412|F|0-57:C>T-57:C>T	C/T	1	3321863	+	NA	NA	NA	NA	NA	NA	CC	CC	CC	CT	CC	CC	CC	CC	CC	CC	CT	CC	CT	CC	CC	CC	CC	CT	CC	CC	CC	CC	CC	CC	CC	CC	CC	CC	CT	CC	NN	CC	CC	CC	CC	CC	CT	CC	CC
2658130|F|0-52:G>A-52:G>A	G/A	1	3347602	+	NA	NA	NA	NA	NA	NA	GG	AA	NN	GG	GG	GG	NN	GG	NN	GG	GG	GG	GG	NN	NN	GG	GG	NN	NN	GG	GG	GG	NN	GG	GG	AA	NN	NN	NN	NN	NN	NN	NN	NN	NN	GG	GG	GG	NN
2658130|F|0-63:G>A-63:G>A	G/A	1	3347602	+	NA	NA	NA	NA	NA	NA	GA	NN	AA	GA	GA	GA	AA	GG	NN	GG	GG	GG	GG	NN	NN	GG	GG	NN	NN	GA	GG	GG	AA	GG	GG	NN	AA	NN	AA	NN	AA	AA	NN	AA	AA	GG	GA	GA	AA
2652623|F|0-13:G>A-13:G>A	G/A	1	3429202	+	NA	NA	NA	NA	NA	NA	GA	GG	GG	GG	GG	GA	AA	GG	GG	GG	GG	GG	AA	NN	NN	GG	GG	GA	NN	GG	GG	GG	GG	GG	GG	GA	GA	GG	GA	NN	GG	NN	NN	GG	AA	GG	GG	GA	GG
2652623|F|0-5:G>C-5:G>C	G/C	1	3429202	+	NA	NA	NA	NA	NA	NA	GG	GC	GG	GG	GG	GC	NN	GG	GG	GG	GG	GG	NN	NN	CC	GC	GC	GG	CC	GG	GC	GG	GG	GG	GG	GG	GG	GG	GG	CC	GG	CC	CC	GG	NN	GG	GG	GG	GG
2646651|F|0-14:A>G-14:A>G	A/G	1	3453147	+	NA	NA	NA	NA	NA	NA	AA	AA	AA	AA	AA	AA	NN	AG	AA	AA	AA	AA	AA	AA	NN	AA	AA	AA	NN	AA	AA	AA	AA	AA	AA	AA	AA	AA	AA	NN	AA	NN	NN	AA	AA	AA	AA	AA	AA
5339544|F|0-8:A>G-8:A>G	G/A	1	3508055	+	NA	NA	NA	NA	NA	NA	AG	GG	AA	GG	AG	AG	AA	AG	GG	GG	GG	AA	GG	GG	AA	GG	GG	AG	AG	AG	GG	GG	GG	GG	GG	GG	AG	GG	AG	AG	GG	GG	AA	GG	AG	GG	AG	AA	AA
2661957|F|0-40:A>G-40:A>G	A/G	1	3525028	+	NA	NA	NA	NA	NA	NA	AG	AG	GG	AA	AG	GG	GG	AG	AA	AA	AA	AA	AA	AA	GG	AG	AG	AG	GG	AG	AG	AA	AA	AA	AG	AG	AG	AA	AG	GG	GG	GG	GG	AA	AG	AA	GG	AG	GG
10741803|F|0-53:C>T-53:C>T	T/C	1	3535211	+	NA	NA	NA	NA	NA	NA	TT	CT	TT	TT	CC	CT	TT	CT	TT	TT	TT	TT	TT	TT	CC	CC	NN	TT	CC	TT	CC	TT	TT	TT	CT	TT	NN	TT	TT	CC	TT	CC	CC	TT	TT	TT	TT	TT	TT
2673276|F|0-23:A>G-23:A>G	A/G	1	3539933	+	NA	NA	NA	NA	NA	NA	AA	AA	AA	AA	AA	AG	AA	AA	AA	AA	AA	NN	NN	AA	GG	AG	AG	AA	GG	AA	AG	AA	AA	AA	GG	AA	NN	AA	AA	GG	AA	GG	GG	AA	AA	AA	AA	AA	AA
2751362|F|0-5:G>A-5:G>A	A/G	1	3546143	+	NA	NA	NA	NA	NA	NA	AA	GA	AA	GG	GA	AA	AA	GA	NN	GG	GG	AA	GG	NN	AA	AA	AA	GA	AA	GA	AA	GG	GG	AA	GA	GG	GA	AA	GA	AA	GG	AA	AA	GG	GG	AA	GA	AA	AA
6212548|F|0-55:T>C-55:T>C	C/T	1	3547530	+	NA	NA	NA	NA	NA	NA	CC	TT	CC	CC	CC	TC	CC	CC	CC	CC	CC	CC	CC	CC	TT	TC	TC	CC	TT	TC	TC	CC	CC	CC	TT	TC	CC	NN	CC	TT	TT	CC	TT	CC	CC	CC	TC	CC	CC
6435009|F|0-15:A>T-15:A>T	A/T	1	3548381	+	NA	NA	NA	NA	NA	NA	AA	AA	AA	AA	AT	AA	AA	AA	TT	AA	AA	AA	AA	AA	AA	AA	AA	AA	AA	AA	AA	AA	TT	AA	AA	AA	AT	AA	AA	AA	AA	TT	AA	TT	TT	AA	AA	AA	AA
1930846|F|0-7:G>A-7:G>A	G/A	1	3574976	+	NA	NA	NA	NA	NA	NA	GG	GA	GG	GG	GG	GA	GG	GG	GG	GG	GG	GG	GG	GG	AA	GA	GA	GG	AA	GG	GA	GG	GG	GG	GA	GG	GA	GG	GG	AA	NN	GG	AA	GG	GG	GG	GG	GG	GG
2008682|F|0-54:C>A-54:C>A	C/A	1	3659355	+	NA	NA	NA	NA	NA	NA	CA	CC	CC	CC	CA	CA	CC	CC	AA	CC	CC	CC	CC	CC	CC	CC	CC	CC	CC	CC	CC	CC	CC	CC	CC	CC	AA	CC	CC	CC	CC	AA	CC	CC	AA	CC	CC	CA	CC
2656181|F|0-25:T>C-25:T>C	T/C	1	3683757	+	NA	NA	NA	NA	NA	NA	TC	TC	TT	TT	TT	CC	TT	TC	CC	TT	TT	TT	TT	TT	CC	TC	TC	TT	CC	TT	TC	TT	TT	TT	TC	TT	TC	TT	TT	CC	TT	CC	CC	TT	CC	TT	TT	TC	TT
1928569|F|0-21:C>G-21:C>G	C/G	1	3683823	+	NA	NA	NA	NA	NA	NA	CG	CC	CC	CC	CC	CG	CC	CG	NN	CC	CC	CC	CC	NN	CC	CC	CC	CC	CC	CC	CC	CC	CC	CC	CC	CC	CG	CC	CC	CC	CC	GG	CC	CC	GG	CC	CC	CG	CC
1919945|F|0-25:T>C-25:T>C	T/C	1	3684218	+	NA	NA	NA	NA	NA	NA	CC	CC	CC	TT	CC	CC	CC	TT	NN	TT	TT	NN	TT	NN	NN	NN	NN	NN	CC	CC	NN	TT	NN	TT	TT	CC	NN	TT	TC	CC	CC	NN	NN	CC	NN	NN	TT	NN	NN
2661002|F|0-25:T>C-25:T>C	T/C	1	3684244	+	NA	NA	NA	NA	NA	NA	TC	TC	CC	TT	TC	TC	CC	TT	CC	TT	TT	TT	TT	TT	CC	TC	TC	TT	CC	TC	TC	TT	CC	TT	TC	TC	CC	TT	TC	CC	CC	CC	CC	CC	TC	TT	TT	TC	CC
2663410|F|0-5:T>A-5:T>A	T/A	1	3690280	+	NA	NA	NA	NA	NA	NA	TT	TA	AA	TT	TT	TA	NN	TT	TT	TT	TT	TT	TT	TT	AA	TA	TT	TT	AA	TT	TA	TT	TT	TT	TT	TT	TA	TT	NN	AA	TT	TT	AA	TT	TT	TT	TT	TT	AA
2653513|F|0-25:C>A-25:C>A	C/A	1	3690346	+	NA	NA	NA	NA	NA	NA	CC	CA	AA	CC	CC	CA	AA	CC	CC	CC	CC	CC	CC	CC	AA	CA	CA	CA	AA	CC	CA	CC	CC	CC	CA	CA	CA	CC	CA	AA	CC	CC	AA	CC	CC	CC	CC	CC	AA
1904082|F|0-34:G>C-34:G>C	G/C	1	3696616	+	NA	NA	NA	NA	NA	NA	GG	CC	GG	GG	GC	GC	GG	GC	NN	NN	GG	NN	GG	NN	CC	NN	GC	GG	CC	GG	GG	GG	GG	GG	NN	GG	GG	GG	GG	CC	CC	GG	CC	GG	GC	GG	GG	GG	GG
1898741|F|0-56:G>A-56:G>A	A/G	1	3811692	+	NA	NA	NA	NA	NA	NA	GG	AA	AA	AA	AA	GA	AA	GA	AA	AA	AA	AA	AA	GG	NN	GG	GG	GA	NN	GG	GG	AA	NN	GG	AA	GA	AA	AA	AA	NN	NN	AA	NN	NN	GG	GG	AA	GG	AA
2023265|F|0-67:G>C-67:G>C	G/C	1	3827191	+	NA	NA	NA	NA	NA	NA	GG	GG	CC	GC	CC	GC	GG	GC	GG	GG	CC	CC	CC	GG	NN	GG	GG	GG	NN	GC	GG	GG	CC	GG	CC	GG	GC	CC	GC	NN	CC	GG	NN	CC	GC	GG	CC	GG	CC
2654299|F|0-51:T>C-51:T>C	T/C	1	3829017	+	NA	NA	NA	NA	NA	NA	TC	TT	TT	TT	TT	TC	TT	TT	TT	TT	TT	TT	TT	TT	NN	TT	TT	TT	NN	TT	TT	TT	TT	TT	TT	TT	TT	TT	TT	NN	TT	TT	NN	TT	TC	TT	TT	TC	TT
100039813|F|0-57:T>C-57:T>C	T/C	1	3829023	+	NA	NA	NA	NA	NA	NA	TT	TT	NN	TT	TT	TT	TT	TT	TT	TT	TT	NN	TT	TT	NN	TT	TT	TT	NN	TT	TT	TC	TT	NN	TT	TT	TT	TT	TT	NN	TT	TT	NN	TT	TC	TT	NN	NN	TT
2658675|F|0-5:T>C-5:T>C	T/C	1	3852041	+	NA	NA	NA	NA	NA	NA	TT	TT	NN	NN	TT	TT	NN	CC	NN	NN	NN	TT	NN	NN	TT	TT	TT	NN	TT	NN	TT	NN	NN	NN	NN	NN	NN	TT	NN	TT	NN	NN	TT	NN	TC	NN	TT	TT	NN
1941010|F|0-11:G>T-11:G>T	G/T	1	3969324	+	NA	NA	NA	NA	NA	NA	GG	GG	TT	GG	GG	GG	TT	GG	TT	GG	TT	GG	TT	GG	GG	GG	GG	GT	GG	GT	GG	GG	GG	GG	GG	GT	TT	GG	TT	GG	TT	TT	GG	GG	GG	GG	GT	GG	TT
1969250|F|0-29:C>A-29:C>A	C/A	1	3969391	+	NA	NA	NA	NA	NA	NA	CA	CC	NN	AA	CC	CC	NN	CA	NN	CC	NN	CC	NN	CC	CC	CC	CC	CC	CC	CC	CC	CC	CC	CC	CC	CC	NN	CC	NN	CC	NN	NN	CC	CC	CA	CC	CC	CA	NN
1969250|F|0-67:T>C-67:T>C	T/C	1	3969391	+	NA	NA	NA	NA	NA	NA	TT	TT	CC	CC	TT	TT	CC	TT	NN	TT	CC	TT	NN	TT	TT	TT	TT	TC	TT	TT	TT	TT	TT	TT	TT	TC	CC	TT	CC	TT	CC	CC	TT	TT	TT	TT	TT	TT	CC
2653862|F|0-7:C>G-7:C>G	C/G	1	4003885	+	NA	NA	NA	NA	NA	NA	CG	CG	GG	CG	GG	CG	CC	CG	GG	CC	GG	CC	GG	NN	CC	CC	CC	CG	CC	CC	CC	CC	GG	CC	CG	GG	GG	GG	CG	CC	GG	CC	CC	GG	CG	CC	CG	CG	GG
1933022|F|0-15:C>T-15:C>T	C/T	1	4026199	+	NA	NA	NA	NA	NA	NA	CT	CC	CC	CC	CC	CC	CC	CT	CC	CC	CC	TT	CC	CC	CC	CC	CT	CT	CC	CC	CT	CC	CC	TT	CC	CC	CC	CC	CC	CC	CC	CC	CC	CC	CC	TT	CT	CC	CC
1902847|F|0-19:C>A-19:C>A	C/A	1	4076276	+	NA	NA	NA	NA	NA	NA	CA	CA	AA	CC	AA	CA	AA	CA	AA	CC	AA	AA	CC	AA	AA	CA	CA	CC	AA	CC	CA	CC	AA	CC	CC	AA	AA	AA	CA	AA	AA	AA	AA	AA	AA	CC	CC	CA	AA
1902891|F|0-35:C>A-35:C>A	C/A	1	4076638	+	NA	NA	NA	NA	NA	NA	CC	CC	NN	CC	CA	CC	CC	CC	NN	NN	NN	AA	NN	NN	CC	CC	NN	CC	CC	CC	CC	CC	NN	NN	NN	AA	NN	AA	NN	CC	CC	CC	CC	CC	CA	CC	CC	CC	CC
1902517|F|0-21:A>G-21:A>G	A/G	1	4153834	+	NA	NA	NA	NA	NA	NA	AA	AA	AA	GG	AG	AA	AA	AA	AA	AA	AA	GG	AG	NN	AA	AA	AA	AA	AA	AA	NN	AA	AA	AA	AA	AA	AA	AA	AA	AA	AA	AA	AA	AA	AA	AA	NN	AA	AA
2660425|F|0-8:A>G-8:A>G	A/G	1	4189955	+	NA	NA	NA	NA	NA	NA	AA	AA	AA	AA	AA	AG	AA	AA	AA	AA	AA	AA	AA	NN	AA	AA	AA	AA	AA	AG	AA	AA	AA	AA	AA	AA	AA	AA	AA	AG	AA	AA	AA	AA	AG	AA	AG	AA	AA
1898040|F|0-45:A>G-45:A>G	A/G	1	4221166	+	NA	NA	NA	NA	NA	NA	AA	GG	AA	AA	AA	AA	AA	AA	NN	AA	NN	GG	AA	NN	AA	AA	AA	AA	AA	AG	AA	AA	AA	AA	AA	AA	AA	NN	AA	AA	AA	AA	AA	AA	AG	AA	AG	AA	AA
2646399|F|0-21:C>T-21:C>T	C/T	1	4221281	+	NA	NA	NA	NA	NA	NA	CC	CT	CC	CC	CC	CC	CC	CC	NN	CC	CC	TT	CC	NN	CC	CC	CC	CC	CC	CT	CC	CC	CC	CC	NN	CC	CC	CC	CC	CC	CC	CC	CC	CC	CT	CC	CT	CC	CC
1938498|F|0-32:G>A-32:G>A	G/A	1	4309626	+	NA	NA	NA	NA	NA	NA	AA	GA	AA	GG	AA	AA	AA	GA	AA	GG	NN	AA	GG	GG	AA	GA	GA	GA	AA	GG	GG	GG	AA	GG	GA	GG	AA	NN	GA	AA	AA	AA	AA	AA	AA	GG	GG	GA	AA
2707889|F|0-54:C>T-54:C>T	C/T	1	4330988	+	NA	NA	NA	NA	NA	NA	CC	CC	CC	CC	CC	CT	CC	CC	CC	CC	CC	CC	CC	NN	CC	CC	CC	CC	CC	CT	CT	CC	CC	CC	NN	CT	CC	CC	CC	CC	CC	CC	CC	CC	CC	CC	CT	NN	CC
2645800|F|0-52:A>G-52:A>G	A/G	1	4396306	+	NA	NA	NA	NA	NA	NA	AA	AA	AA	AA	AA	AA	AA	AA	AA	AA	GG	GG	AA	NN	AA	AA	AA	AA	AA	AA	AA	AA	AA	NN	AA	AA	AA	AA	AA	AA	AA	AA	AA	AA	AA	NN	AA	AA	AA
2645800|F|0-54:T>A-54:T>A	T/A	1	4396306	+	NA	NA	NA	NA	NA	NA	TA	TA	TT	TT	TT	TT	TT	TA	TT	TT	NN	NN	TT	AA	TT	TA	TA	TA	TT	TT	TA	TT	TT	AA	TA	TT	TT	TT	TT	TT	TT	TT	TT	TT	TT	AA	TT	TT	TT
1983141|F|0-15:G>A-15:G>A	G/A	1	4446841	+	NA	NA	NA	NA	NA	NA	GA	GA	GG	GA	GG	GG	GG	GA	GG	AA	GG	GG	GG	AA	GG	GA	GA	GA	GG	GA	GA	AA	GG	AA	AA	GA	GG	GG	GG	GG	GG	GG	GG	GG	GG	AA	GG	GA	GG
100041203|F|0-7:C>T-7:C>T	T/C	1	4447983	+	NA	NA	NA	NA	NA	NA	TT	TT	TT	NN	TT	TT	TT	CC	TT	NN	NN	NN	NN	NN	TT	TT	TT	NN	TT	TT	TT	NN	TT	NN	NN	TT	TT	NN	TT	TT	TT	TT	TT	TT	CT	NN	TT	TT	TT
2647356|F|0-10:G>C-10:G>C	C/G	1	4447983	+	NA	NA	NA	NA	NA	NA	CC	CC	CC	GG	CC	GC	CC	NN	CC	NN	GG	GG	GG	NN	CC	CC	CC	GG	CC	CC	CC	NN	CC	NN	NN	CC	CC	GG	CC	CC	CC	CC	CC	CC	CC	NN	GC	CC	CC
2647356|F|0-12:C>A-12:C>A	A/C	1	4447983	+	NA	NA	NA	NA	NA	NA	AA	AA	NN	CA	NN	CC	NN	AA	NN	AA	CC	CC	CC	AA	NN	AA	AA	CA	NN	AA	AA	AA	NN	AA	AA	AA	NN	CC	NN	NN	NN	NN	NN	NN	NN	AA	CC	AA	NN
2697531|F|0-16:G>C-16:G>C	G/C	1	4451504	+	NA	NA	NA	NA	NA	NA	GC	GC	CC	GG	CC	GC	CC	GG	CC	GG	GG	GG	GG	GG	CC	GC	GC	GG	CC	GC	GG	GG	CC	GG	GG	GG	CC	GG	GC	CC	GG	CC	CC	CC	GG	GG	GC	NN	CC
2684595|F|0-13:G>C-13:G>C	G/C	1	4535257	+	NA	NA	NA	NA	NA	NA	GC	GC	CC	GG	CC	GC	CC	GG	NN	GG	GG	NN	GG	NN	CC	NN	GG	GG	CC	GC	GG	GG	NN	GG	NN	CC	CC	GG	GC	CC	GG	CC	CC	CC	GG	GG	GC	GC	CC
1882715|F|0-58:T>C-58:T>C	T/C	1	4554698	+	NA	NA	NA	NA	NA	NA	TC	TC	CC	TT	CC	TC	CC	TT	NN	TT	TT	NN	NN	NN	CC	TT	TT	CC	CC	CC	TT	TT	CC	TT	NN	TT	CC	TT	TC	CC	NN	CC	CC	CC	CC	TC	TC	CC	CC
5196561|F|0-10:T>C-10:T>C	T/C	1	4576912	+	NA	NA	NA	NA	NA	NA	TT	TT	NN	TT	NN	NN	NN	TT	NN	NN	CC	CC	NN	NN	CC	NN	NN	NN	CC	CC	NN	TT	CC	NN	TT	TT	CC	TT	NN	CC	CC	CC	CC	CC	TT	TT	TC	CC	CC
1882982|F|0-24:A>T-24:A>T	A/T	1	4584449	+	NA	NA	NA	NA	NA	NA	AT	AT	TT	AA	TT	AT	NN	AA	TT	AA	AA	AA	AA	AA	TT	AT	AT	AA	TT	AT	AT	AA	TT	AA	AT	AA	TT	AA	AA	TT	TT	TT	TT	TT	AA	AA	AT	AT	TT
1981563|F|0-49:C>T-49:C>T	C/T	1	4612698	+	NA	NA	NA	NA	NA	NA	CC	CC	NN	NN	CC	CC	CC	CC	CC	CC	NN	TT	CC	CC	CC	CC	CC	CC	CC	CC	NN	CC	NN	NN	NN	CC	CC	NN	NN	CC	CC	CC	CC	NN	CC	NN	CC	CC	CC
1942520|F|0-43:T>G-43:T>G	T/G	1	4616550	+	NA	NA	NA	NA	NA	NA	TT	NN	NN	TG	TT	TG	TT	TT	NN	TT	TT	GG	TT	NN	TT	TT	TT	NN	TT	TG	TT	NN	TT	NN	NN	TT	TT	TT	TT	TT	TT	TT	NN	TT	TT	TT	TT	TG	NN
1951787|F|0-14:C>T-14:C>T	C/T	1	4756930	+	NA	NA	NA	NA	NA	NA	CC	CC	CC	CC	CC	CC	CC	CC	CC	CC	TT	CC	CC	CC	CC	CC	CC	CC	CC	CC	CC	CC	CC	CC	CC	CC	CC	CC	CT	CC	CC	CC	CC	CC	CT	CC	CC	CC	CC
2672507|F|0-55:A>G-55:A>G	A/G	1	4779459	+	NA	NA	NA	NA	NA	NA	AG	GG	GG	AG	GG	AA	GG	AG	GG	AA	AA	AA	AA	AA	AA	AA	AA	GG	AA	AA	AA	AA	GG	AA	AA	AA	GG	AA	AG	AA	AA	GG	AA	GG	AA	AA	AA	GG	GG
2648117|F|0-62:C>T-62:C>T	T/C	1	4882540	+	NA	NA	NA	NA	NA	NA	TT	TT	TT	TT	TT	TT	TT	TT	TT	TT	TT	TT	TT	NN	TT	TT	TT	TT	TT	TT	TT	TT	TT	TT	TT	TT	TT	TT	CT	TT	TT	TT	CC	TT	TT	TT	TT	TT	TT
1883139|F|0-32:C>T-32:C>T	C/T	1	4891961	+	NA	NA	NA	NA	NA	NA	CC	TT	TT	CT	TT	CC	TT	CT	NN	CC	CC	NN	NN	NN	CC	CC	CT	CC	CC	CC	CT	CC	TT	CC	CT	CC	TT	CC	TT	CC	TT	TT	TT	TT	CC	CC	CC	CT	TT
2239042|F|0-7:C>G-7:C>G	G/C	1	4945190	+	NA	NA	NA	NA	NA	NA	NN	NN	NN	NN	NN	CG	NN	CG	NN	NN	GG	NN	NN	NN	NN	CC	GG	GG	CC	CG	CG	NN	NN	NN	NN	CG	NN	GG	CC	CC	CC	NN	CC	NN	NN	GG	GG	NN	NN
1933153|F|0-35:G>A-35:G>A	A/G	1	4955029	+	NA	NA	NA	NA	NA	NA	GA	AA	AA	GA	AA	AA	AA	GA	AA	GG	GG	NN	GG	GG	AA	GA	GA	GA	AA	AA	GA	GG	AA	GG	GA	GA	AA	GG	AA	AA	AA	AA	NN	AA	AA	GG	GA	AA	AA
3933055|F|0-35:G>A-35:G>A	A/G	1	4955029	+	NA	NA	NA	NA	NA	NA	GA	AA	AA	AA	AA	GA	AA	GA	NN	GG	GG	NN	GG	GG	AA	GA	AA	GG	AA	AA	GA	GG	AA	GG	GA	GA	AA	GG	NN	AA	AA	AA	NN	AA	NN	GG	GA	AA	AA
3625719|F|0-33:C>T-33:C>T	C/T	1	5056476	+	NA	NA	NA	NA	NA	NA	CT	CC	CC	TT	CC	CT	CC	CT	NN	TT	TT	CC	NN	NN	CC	CT	CT	CT	CC	CC	CT	TT	CC	TT	NN	CT	CC	CC	CT	CC	CC	CC	TT	CC	CC	TT	CT	CC	CC
2204630|F|0-22:C>G-22:C>G	G/C	1	5064477	+	NA	NA	NA	NA	NA	NA	CG	GG	GG	CG	CG	CG	GG	CG	GG	CC	CC	GG	CC	CC	GG	CG	CG	CG	GG	GG	CG	CC	GG	CC	CG	CG	GG	GG	GG	GG	GG	GG	CC	GG	GG	CC	CG	GG	GG
2205415|F|0-32:G>A-32:G>A	A/G	1	5076045	+	NA	NA	NA	NA	NA	NA	GA	AA	AA	AA	GA	GA	AA	GA	AA	GG	GG	AA	GG	NN	AA	GA	GA	GA	AA	AA	AA	GG	AA	GG	GA	GA	AA	AA	AA	AA	AA	AA	GG	AA	AA	GG	GA	AA	AA
1942544|F|0-43:C>A-43:C>A	A/C	1	5076619	+	NA	NA	NA	NA	NA	NA	CA	AA	AA	CA	CA	CA	AA	CA	NN	CC	CC	AA	CC	NN	AA	CA	CA	CC	AA	AA	CA	CC	AA	CC	NN	CA	AA	AA	CA	AA	AA	AA	CC	AA	CA	CC	CA	AA	AA
2648994|F|0-28:T>C-28:T>C	T/C	1	5168965	+	NA	NA	NA	NA	NA	NA	TC	TC	TT	CC	TT	TC	TT	TC	TT	CC	TT	TT	CC	CC	TT	TC	TT	CC	TT	TC	TC	CC	TT	CC	TC	TC	TT	TT	TT	TT	TT	TT	TT	TT	TT	CC	TC	TC	TT
2645897|F|0-6:G>A-6:G>A	G/A	1	5203579	+	NA	NA	NA	NA	NA	NA	GA	GA	GG	AA	GG	GA	GG	GA	NN	AA	GG	GG	AA	NN	GG	GA	GG	GA	GG	GA	GA	AA	GG	AA	AA	GA	GG	GG	GG	GG	GG	GG	GG	GG	GA	AA	GA	GA	GG
2649121|F|0-68:A>C-68:A>C	A/C	1	5255353	+	NA	NA	NA	NA	NA	NA	AC	NN	AA	CC	AC	CC	AA	AC	AA	CC	AA	NN	CC	CC	CC	CC	AA	CC	CC	CC	NN	CC	AA	CC	CC	CC	AA	AA	AA	CC	AA	AA	AA	AA	AA	CC	CC	AC	AA
2652546|F|0-29:T>A-29:T>A	T/A	1	5325252	+	NA	NA	NA	NA	NA	NA	TA	TA	TT	AA	TA	TA	TT	TA	TT	AA	TT	TT	TA	AA	TT	TA	TT	TA	TT	TA	TA	AA	TT	AA	TA	TA	TT	TT	TT	TT	TT	TT	TT	TT	TA	AA	TT	TA	TT
2206565|F|0-13:G>C-13:G>C	G/C	1	5416562	+	NA	NA	NA	NA	NA	NA	GG	CC	GG	CC	GC	GC	GG	CC	GG	CC	CC	GG	CC	NN	GG	CC	GG	CC	GG	GC	GC	CC	GG	CC	CC	GC	GG	GG	GG	GG	GG	GG	GG	GG	CC	CC	GC	GC	GG
2646647|F|0-11:C>T-11:C>T	T/C	1	5445737	+	NA	NA	NA	NA	NA	NA	TT	CC	TT	CT	CT	CT	TT	CT	NN	TT	CC	TT	CC	TT	TT	TT	TT	CT	TT	CT	TT	TT	TT	TT	TT	TT	TT	TT	CT	TT	TT	TT	CC	TT	CC	NN	TT	CC	TT
6432387|F|0-50:A>T-50:A>T	T/A	1	5446447	+	NA	NA	NA	NA	NA	NA	TT	TT	TT	AT	TT	TT	TT	AT	TT	TT	NN	TT	NN	NN	TT	TT	TT	TT	TT	AT	TT	TT	TT	TT	NN	TT	TT	TT	TT	TT	TT	TT	NN	TT	NN	TT	TT	AT	TT
2649512|F|0-37:A>C-37:A>C	C/A	1	5450446	+	NA	NA	NA	NA	NA	NA	CC	CC	CC	CC	CC	AC	CC	CC	NN	NN	CC	NN	NN	NN	CC	CC	CC	NN	CC	CC	CC	CC	CC	CC	NN	CC	CC	CC	AC	CC	CC	CC	AA	CC	AC	CC	CC	CC	CC
2648860|F|0-47:A>C-47:A>C	C/A	1	5475206	+	NA	NA	NA	NA	NA	NA	CC	AC	CC	AC	AC	AC	CC	AC	CC	CC	AA	CC	AA	NN	CC	CC	CC	AC	CC	AC	CC	CC	CC	CC	NN	CC	CC	CC	AC	CC	CC	CC	AA	CC	AA	CC	AC	AC	CC
2674709|F|0-13:C>T-13:C>T	C/T	1	5517321	+	NA	NA	NA	NA	NA	NA	CC	CC	NN	NN	CC	CC	NN	CT	CC	NN	TT	NN	TT	NN	NN	CC	NN	NN	NN	CC	NN	NN	NN	CC	NN	CC	CC	CC	CC	NN	CC	CC	CC	NN	CC	CC	CT	CC	CC
1898877|F|0-8:G>C-8:G>C	G/C	1	5707871	+	NA	NA	NA	NA	NA	NA	GG	GG	NN	GG	GG	GG	NN	GC	NN	GG	CC	NN	NN	NN	GG	GG	NN	GG	GG	GG	NN	GG	GG	GG	NN	GG	GG	CC	GG	GG	GG	GG	GG	GG	CC	GG	GG	GG	GG
1997679|F|0-11:T>A-11:T>A	T/A	1	5722437	+	NA	NA	NA	NA	NA	NA	TA	TA	AA	TT	AA	TA	AA	TA	AA	TT	AA	TT	TT	TT	AA	TA	AA	TT	AA	TA	TT	TT	AA	TT	TT	TA	AA	AA	TA	AA	AA	AA	TT	AA	AA	TT	TA	TA	AA
2645793|F|0-20:A>T-20:A>T	A/T	1	5755755	+	NA	NA	NA	NA	NA	NA	AT	AT	TT	AA	AT	AT	TT	AA	TT	AA	AT	AA	AA	AA	TT	AT	TT	AT	TT	AT	AA	AA	TT	AA	AA	AT	TT	AA	AT	TT	TT	TT	AA	TT	AT	AA	AT	AT	TT
2645793|F|0-49:T>C-49:T>C	T/C	1	5755755	+	NA	NA	NA	NA	NA	NA	TT	TT	TT	NN	TT	TT	TT	NN	TT	NN	TT	NN	NN	NN	TT	TT	TT	TT	TT	TT	NN	NN	TT	NN	NN	TT	TT	NN	TT	TT	TT	TT	NN	TT	TT	CC	TT	TT	TT
2645112|F|0-13:C>T-13:C>T	T/C	1	5759091	+	NA	NA	NA	NA	NA	NA	TT	TT	TT	TT	CT	TT	TT	CT	TT	TT	CC	TT	TT	NN	TT	TT	TT	TT	TT	TT	TT	TT	TT	TT	TT	TT	TT	CC	TT	TT	TT	TT	TT	TT	CT	TT	TT	CT	TT
2010343|F|0-23:A>G-23:A>G	G/A	1	5759157	+	NA	NA	NA	NA	NA	NA	GG	GG	GG	GG	AG	GG	GG	AG	NN	GG	AG	GG	GG	NN	GG	GG	GG	GG	GG	GG	GG	GG	GG	GG	GG	GG	GG	AA	GG	GG	GG	GG	GG	GG	AG	GG	GG	AG	GG
1886027|F|0-17:C>A-17:C>A	A/C	1	5768031	+	NA	NA	NA	NA	NA	NA	CA	CA	AA	CA	CA	CA	AA	CA	NN	AA	CC	NN	NN	NN	AA	AA	AA	CC	AA	CA	CA	AA	AA	AA	AA	AA	AA	CC	CA	AA	AA	AA	AA	AA	CA	AA	CA	AA	AA
2652660|F|0-19:T>C-19:T>C	T/C	1	5859759	+	NA	NA	NA	NA	NA	NA	TT	TT	TT	TT	TT	TC	TT	TT	TT	TT	TT	TT	TT	TT	TT	TT	TT	TC	TT	TT	TT	TT	TT	TT	TT	TT	TT	TT	TT	TT	TT	TT	TT	TT	TT	TT	TT	TT	TT
2658035|F|0-33:T>G-33:T>G	T/G	1	5862512	+	NA	NA	NA	NA	NA	NA	TG	TG	TT	TG	TT	TT	TT	TG	TT	TT	TT	TT	TT	TT	TT	TT	TT	TT	TT	TG	TT	TT	TT	TT	TT	TG	TT	TT	TT	TT	TT	TT	TT	TT	TT	TT	TT	TG	TT
2668978|F|0-38:G>C-38:G>C	G/C	1	5862802	+	NA	NA	NA	NA	NA	NA	GC	GC	GG	GC	GG	GG	GG	GC	GG	GG	GG	GG	GG	NN	GG	GG	GG	GG	GG	GC	GG	GG	GG	GG	NN	GG	GG	GG	GG	GG	GG	GG	GG	GG	GG	GG	GG	GC	GG
2646557|F|0-66:C>G-66:C>G	C/G	1	5865126	+	NA	NA	NA	NA	NA	NA	GG	CG	CC	NN	CC	CC	CC	CG	NN	CC	NN	NN	CC	CC	CC	CC	CC	CC	CC	GG	CC	CC	NN	CC	CC	GG	CC	CC	CC	CC	CC	NN	CC	NN	CC	CC	CC	CC	CC
2013056|F|0-6:A>T-6:A>T	A/T	1	5882662	+	NA	NA	NA	NA	NA	NA	AA	NN	NN	AA	AA	AA	AA	AA	NN	NN	AA	AA	AA	NN	AA	NN	NN	AA	AA	AA	NN	AA	AA	AA	AA	AA	AA	AA	AA	AA	AA	AA	AA	AA	AA	AA	AT	AA	AA
1924352|F|0-15:G>A-15:G>A	G/A	1	5883575	+	NA	NA	NA	NA	NA	NA	GG	GG	GG	GA	GG	GA	GG	GA	GG	GG	GG	NN	GA	NN	GG	GG	GG	GG	GG	GG	GG	GG	GG	GG	GG	GG	GG	GG	GA	GG	GG	GG	GG	GG	GG	GG	GG	GG	GG
2651006|F|0-42:T>C-42:T>C	T/C	1	5883641	+	NA	NA	NA	NA	NA	NA	TT	TT	TT	TC	TT	TC	TT	TC	TT	TT	NN	TT	TT	TT	TT	TT	TT	TC	TT	TT	TT	TT	TT	TT	TT	TT	TC	TT	TT	TT	TT	TT	TT	TT	TT	TT	TT	TT	TT
2651006|F|0-6:G>A-6:G>A	G/A	1	5883641	+	NA	NA	NA	NA	NA	NA	GG	GG	GG	GG	GG	GG	GG	GG	GG	GG	AA	GG	GG	GG	GG	GG	GG	GG	GG	GG	GG	GG	GG	GG	GG	GG	GG	GG	GA	GG	GG	GG	GG	GG	GG	GG	GA	GG	GG
3933150|F|0-24:A>T-24:A>T	A/T	1	5905338	+	NA	NA	NA	NA	NA	NA	AA	AA	NN	NN	AA	AA	NN	AA	NN	NN	AA	NN	TT	NN	AA	AA	AA	AT	AA	AA	AA	NN	NN	NN	NN	AA	NN	AA	NN	AA	AA	AA	AA	AA	AA	AA	AA	AA	AA
2673084|F|0-12:A>G-12:A>G	G/A	1	5905450	+	NA	NA	NA	NA	NA	NA	GG	GG	NN	GG	NN	GG	NN	GG	NN	GG	GG	GG	AG	GG	NN	GG	NN	AG	NN	GG	GG	GG	NN	GG	GG	GG	GG	AA	GG	NN	NN	NN	GG	NN	NN	GG	GG	GG	NN
2022047|F|0-36:T>C-36:T>C	T/C	1	5910006	+	NA	NA	NA	NA	NA	NA	TT	TC	CC	TC	CC	TC	CC	TT	CC	TT	TT	TT	TC	TT	CC	TC	CC	TC	CC	TC	TT	TT	CC	TT	TC	CC	TC	NN	TT	CC	CC	CC	TT	CC	CC	TT	CC	TT	CC
3628558|F|0-6:C>G-6:C>G	G/C	1	5953983	+	NA	NA	NA	NA	NA	NA	GG	GG	NN	GG	GG	CG	GG	CG	NN	GG	CC	NN	GG	NN	GG	NN	GG	GG	GG	CG	GG	GG	GG	GG	GG	GG	GG	GG	GG	GG	GG	GG	GG	GG	NN	GG	CG	NN	GG
2664809|F|0-21:G>C-21:G>C	G/C	1	6015081	+	NA	NA	NA	NA	NA	NA	GG	GC	GG	GG	GG	GG	GG	GG	GG	GG	GG	CC	GG	GG	GG	GG	GG	GG	GG	GG	GC	GG	GG	GG	GG	GG	GG	GG	GG	GG	GG	GG	GG	GG	GG	GG	GG	GG	GG
2666720|F|0-27:A>G-27:A>G	A/G	1	6118966	+	NA	NA	NA	NA	NA	NA	AA	AA	AA	AA	AA	AA	AA	AA	AA	AA	NN	AA	AA	AA	AA	AA	AA	AA	AA	AA	AA	AA	AA	AA	AA	AA	AA	AA	AA	AA	AA	AA	GG	AA	AA	AA	AG	AA	AA
2658191|F|0-16:T>C-16:T>C	T/C	1	6126779	+	NA	NA	NA	NA	NA	NA	TC	TC	TT	TC	TT	TT	TT	TC	TT	CC	CC	TT	TT	CC	TT	TC	TT	TT	TT	TT	TC	CC	TT	CC	TC	TC	TT	TT	TT	TT	TT	TT	TT	TT	TT	CC	TT	TC	TT
2672541|F|0-53:C>T-53:C>T	C/T	1	6271686	+	NA	NA	NA	NA	NA	NA	CC	CC	CC	TT	CC	CC	CC	CC	CC	TT	CC	CC	CC	CC	CC	CC	CC	CC	CC	CC	CC	TT	CC	CC	CC	CC	CC	CC	NN	CC	CC	CC	CC	CC	CC	CC	CC	CC	CC
1935862|F|0-11:T>G-11:T>G	G/T	1	6319710	+	NA	NA	NA	NA	NA	NA	TG	TT	GG	TG	GG	TG	GG	TG	GG	TT	GG	TT	GG	TT	GG	TG	GG	GG	GG	TG	TT	TT	GG	TT	TG	TG	GG	GG	TG	GG	GG	GG	GG	GG	GG	TT	TG	TG	GG
1957374|F|0-6:G>T-6:G>T	T/G	1	6322662	+	NA	NA	NA	NA	NA	NA	GT	GG	TT	GT	TT	GT	TT	GT	TT	GG	TT	GG	TT	GG	TT	GT	TT	TT	TT	GT	GG	GG	TT	GG	GT	GT	TT	TT	GT	TT	TT	TT	TT	TT	TT	GG	GT	GT	TT
1966001|F|0-68:T>G-68:T>G	T/G	1	6354346	+	NA	NA	NA	NA	NA	NA	TT	TT	TT	TT	TT	TT	TT	TT	TT	TT	TT	TT	TT	TT	TT	TT	TT	TT	TT	TT	TT	TT	TT	TT	TT	TT	TT	GG	TT	TT	TT	TT	TT	TT	TT	TT	TT	TT	TT
2673128|F|0-15:A>G-15:A>G	G/A	1	6354377	+	NA	NA	NA	NA	NA	NA	GG	GG	GG	GG	GG	AG	GG	AG	GG	GG	GG	GG	GG	NN	GG	GG	GG	GG	GG	GG	GG	GG	GG	GG	GG	GG	GG	GG	AG	GG	GG	GG	GG	GG	GG	GG	AG	GG	GG
1918700|F|0-17:A>G-17:A>G	A/G	1	6354412	+	NA	NA	NA	NA	NA	NA	AA	NN	NN	AA	AA	NN	NN	AG	NN	AA	AA	NN	NN	NN	NN	AA	NN	AA	AA	AA	NN	NN	NN	NN	NN	NN	NN	AA	AG	AA	AA	AA	NN	NN	NN	AA	NN	NN	AA
3628614|F|0-17:A>G-17:A>G	A/G	1	6354412	+	NA	NA	NA	NA	NA	NA	AA	AA	AA	AA	AA	AG	AA	AG	AA	AA	AA	AA	AA	AA	AA	AA	AA	AA	AA	AA	AA	AA	AA	AA	AA	AA	AA	AA	AG	AA	AA	AA	AA	AA	AA	AA	AG	AA	AA
1930429|F|0-22:T>C-22:T>C	T/C	1	6354984	+	NA	NA	NA	NA	NA	NA	TC	TT	CC	TC	CC	TC	CC	TT	CC	TT	CC	TT	NN	NN	CC	TC	CC	CC	CC	TC	TT	TT	CC	TT	TT	TC	CC	TT	TC	CC	CC	CC	CC	CC	CC	TT	TC	CC	CC
100018389|F|0-27:T>C-27:T>C	T/C	1	6355820	+	NA	NA	NA	NA	NA	NA	CC	NN	TT	TT	TT	CC	CC	NN	TT	NN	TT	NN	TT	NN	CC	CC	TT	TC	CC	CC	NN	NN	TT	NN	NN	CC	CC	NN	CC	CC	CC	CC	TT	TT	CC	NN	TC	CC	TT
2661246|F|0-14:C>T-14:C>T	C/T	1	6380125	+	NA	NA	NA	NA	NA	NA	CT	CC	TT	CT	TT	CT	TT	CT	TT	CC	TT	CC	TT	CC	TT	CT	TT	TT	TT	CT	CC	CC	TT	CC	TT	CT	TT	CC	CT	TT	TT	TT	TT	TT	TT	CC	CT	CT	TT
2647959|F|0-48:G>A-48:G>A	A/G	1	6395780	+	NA	NA	NA	NA	NA	NA	AA	AA	AA	AA	AA	AA	AA	AA	AA	AA	AA	NN	AA	AA	AA	AA	AA	AA	AA	AA	AA	AA	AA	AA	GA	AA	AA	GG	GA	AA	AA	AA	AA	AA	AA	AA	GA	AA	AA
2644670|F|0-18:T>A-18:T>A	T/A	1	6407082	+	NA	NA	NA	NA	NA	NA	TA	TA	TT	TA	TT	TT	TT	TA	TT	AA	TT	AA	TA	AA	TT	TA	TA	TA	TT	TA	AA	AA	TT	AA	TA	TA	TT	TT	TT	TT	TT	TT	TT	TT	TA	AA	TT	TA	TT
100052027|F|0-46:C>T-46:C>T	C/T	1	6466432	+	NA	NA	NA	NA	NA	NA	CC	CC	TT	TT	CC	CC	CC	CC	TT	CC	CC	CC	CC	CC	CC	CC	CT	CC	CC	CC	CC	CC	TT	CC	CC	CC	CC	CC	CC	CC	CC	CC	CC	TT	CC	CC	CC	CC	TT
2652309|F|0-27:T>C-27:T>C	C/T	1	6473166	+	NA	NA	NA	NA	NA	NA	CC	CC	NN	NN	NN	NN	NN	CC	NN	CC	CC	NN	NN	CC	NN	CC	CC	CC	NN	CC	CC	CC	NN	CC	NN	NN	NN	TT	NN	NN	NN	NN	CC	NN	CC	CC	TT	NN	NN
2651831|F|0-38:C>G-38:C>G	C/G	1	6504387	+	NA	NA	NA	NA	NA	NA	CG	CC	NN	CC	GG	CG	GG	CC	NN	CC	CC	CC	CC	NN	GG	CG	CC	GG	GG	CG	CC	CC	NN	CC	CG	CG	GG	CC	CG	GG	GG	GG	CC	NN	GG	CC	CG	CG	NN
1893782|F|0-25:G>T-25:G>T	G/T	1	6566910	+	NA	NA	NA	NA	NA	NA	GG	GT	GG	GG	GG	GG	GG	GG	NN	GG	GG	NN	NN	NN	GG	NN	GG	NN	GG	GG	GG	GG	GG	GG	NN	GG	GG	TT	GT	GG	GG	GG	GG	GG	GG	GG	GT	GG	GG
1940432|F|0-64:G>C-64:G>C	C/G	1	6600315	+	NA	NA	NA	NA	NA	NA	CC	GC	CC	GC	CC	CC	CC	GC	CC	GG	CC	GG	GC	CC	CC	CC	GC	CC	CC	GC	GC	GG	CC	CC	GC	CC	CC	GG	GC	CC	CC	CC	GG	CC	CC	CC	GC	CC	CC
2651701|F|0-36:G>C-36:G>C	C/G	1	6614089	+	NA	NA	NA	NA	NA	NA	GC	CC	GG	GC	GC	GC	GG	CC	NN	CC	CC	CC	CC	CC	GG	GC	GG	GC	GG	GC	CC	CC	GG	CC	NN	GC	GG	CC	GG	GG	GG	GG	GG	GG	GC	CC	GG	GC	GG
2645848|F|0-7:A>T-7:A>T	A/T	1	6653855	+	NA	NA	NA	NA	NA	NA	AA	AA	AA	AA	AT	AA	AA	AA	AA	AA	AA	AA	AA	AA	AA	AA	AA	AA	AA	AA	AA	AA	AA	AA	AA	AA	AA	AA	AA	AA	AA	AA	TT	AA	AT	AA	AT	AA	AA
3627605|F|0-45:G>A-45:G>A	G/A	1	6666946	+	NA	NA	NA	NA	NA	NA	NN	NN	AA	GA	GG	AA	NN	GA	NN	GG	GG	NN	NN	NN	AA	NN	AA	NN	AA	GA	GG	GG	AA	GG	NN	GA	NN	GG	GA	AA	AA	AA	GG	AA	AA	GG	GA	NN	AA
10747551|F|0-57:C>G-57:C>G	G/C	1	6667239	+	NA	NA	NA	NA	NA	NA	CG	GG	CC	CG	CC	CC	CC	GG	CC	GG	NN	GG	GG	GG	CC	CG	CC	CC	CC	CG	GG	GG	CC	GG	CG	CG	CC	GG	CC	CC	CC	CC	NN	CC	CC	GG	CC	CG	CC
1900105|F|0-53:A>G-53:A>G	G/A	1	6667239	+	NA	NA	NA	NA	NA	NA	GG	GG	NN	GG	AA	AA	NN	AG	NN	GG	AA	GG	AG	GG	NN	GG	NN	AA	NN	GG	GG	GG	NN	GG	GG	GG	NN	AG	AA	NN	NN	NN	AA	NN	AA	GG	AA	GG	NN
2652376|F|0-28:G>T-28:G>T	T/G	1	6699176	+	NA	NA	NA	NA	NA	NA	TT	GG	GG	TT	GT	GT	TT	GT	GT	TT	GG	TT	GT	GG	TT	TT	TT	GT	TT	GT	TT	TT	TT	TT	TT	TT	TT	GG	GT	TT	TT	TT	GG	TT	GT	TT	GT	TT	GG
1929559|F|0-60:G>A-60:G>A	G/A	1	6743813	+	NA	NA	NA	NA	NA	NA	GG	GA	GG	GG	GG	GA	GG	GG	GG	GG	GG	GG	GG	NN	GG	GG	GG	GG	GG	GG	GG	GG	GG	GG	GG	GG	GG	AA	GG	GG	GG	GG	GG	GG	GG	GG	GG	GG	GG
1939009|F|0-44:G>C-44:G>C	G/C	1	6764822	+	NA	NA	NA	NA	NA	NA	GC	GG	CC	GC	GC	GC	CC	GC	NN	GG	GG	GG	GG	GG	CC	GC	CC	GC	CC	GC	GG	GG	CC	GG	GC	GC	CC	CC	GC	CC	CC	CC	GG	CC	GC	GG	GC	GC	CC
2645139|F|0-42:A>G-42:A>G	G/A	1	6768948	+	NA	NA	NA	NA	NA	NA	GG	AA	GG	GG	AG	AG	GG	GG	GG	NN	AA	NN	AA	AA	GG	GG	GG	GG	GG	AG	NN	NN	GG	NN	GG	GG	GG	AA	AG	GG	GG	GG	AA	GG	AG	NN	AG	GG	GG
2645139|F|0-43:G>T-43:G>T	T/G	1	6768948	+	NA	NA	NA	NA	NA	NA	GT	NN	TT	GT	TT	GT	TT	GT	TT	GG	NN	GG	GG	NN	TT	GT	TT	TT	TT	TT	GG	GG	TT	GG	GT	GT	TT	NN	TT	TT	TT	TT	NN	TT	TT	GG	TT	TT	TT
2228342|F|0-31:C>G-31:C>G	C/G	1	6857911	+	NA	NA	NA	NA	NA	NA	CG	NN	GG	CG	CG	GG	GG	CG	GG	CC	CC	NN	CC	NN	GG	CC	GG	CC	GG	CG	CC	CC	GG	CC	GG	CG	GG	GG	CG	GG	GG	GG	CC	GG	GG	CC	CG	CG	GG
1952583|F|0-33:T>G-33:T>G	T/G	1	6866376	+	NA	NA	NA	NA	NA	NA	TT	GG	GG	GG	GG	GG	GG	TG	GG	TT	TT	TT	GG	TT	GG	TT	GG	TG	GG	TG	TT	TT	GG	TT	GG	TG	GG	GG	TG	GG	GG	GG	TT	GG	GG	TT	TG	TG	GG
1895730|F|0-55:C>A-55:C>A	C/A	1	6866442	+	NA	NA	NA	NA	NA	NA	CA	CA	AA	CA	AA	CA	AA	CA	AA	CC	CC	CC	CA	CC	AA	CC	AA	CA	AA	CA	CC	CC	AA	CC	CA	CA	AA	AA	CA	AA	AA	AA	CC	AA	AA	CC	CA	CA	AA
1895741|F|0-38:T>C-38:T>C	T/C	1	6875653	+	NA	NA	NA	NA	NA	NA	TC	TT	CC	TC	CC	TC	NN	TC	NN	TT	TT	NN	TT	NN	CC	TT	CC	TT	CC	TC	TT	TT	CC	TT	TC	CC	CC	TT	TC	CC	CC	CC	TT	CC	CC	TT	TC	CC	CC
1896875|F|0-60:T>G-60:T>G	T/G	1	6875911	+	NA	NA	NA	NA	NA	NA	TG	TG	GG	GG	GG	TG	GG	TG	NN	TT	TT	TT	NN	TT	GG	TT	GG	TG	GG	TG	TT	TT	GG	TT	NN	TG	GG	TT	TG	GG	GG	GG	TT	GG	GG	TT	TG	TG	GG
2655416|F|0-41:G>C-41:G>C	G/C	1	6939143	+	NA	NA	NA	NA	NA	NA	GC	GG	CC	GG	CC	GC	CC	GG	GC	GG	GG	GG	GG	GG	CC	GG	CC	GG	CC	GC	GG	GG	CC	GG	GC	GC	GC	GG	GC	CC	CC	CC	GG	CC	GC	GG	GC	GC	CC
2022231|F|0-43:T>C-43:T>C	T/C	1	6993782	+	NA	NA	NA	NA	NA	NA	TC	TC	CC	TT	CC	TC	CC	TC	CC	TT	CC	CC	TT	TT	CC	TT	CC	TT	CC	CC	TC	TT	CC	TT	TT	CC	CC	TT	TC	CC	CC	CC	TT	CC	CC	TT	TC	TC	CC
1878388|F|0-61:C>G-61:C>G	C/G	1	7017860	+	NA	NA	NA	NA	NA	NA	CC	NN	CC	CC	CC	NN	CC	CC	CC	NN	NN	NN	NN	NN	NN	NN	NN	GG	CC	CC	NN	NN	NN	NN	NN	CC	NN	NN	CC	CC	CC	CC	GG	CC	NN	CC	GG	NN	CC
3625626|F|0-60:C>G-60:C>G	C/G	1	7017926	+	NA	NA	NA	NA	NA	NA	CC	CC	CC	CC	CG	CG	CC	CG	CC	CC	GG	NN	CC	NN	CC	CC	CC	CC	CC	CC	CC	CC	CC	CC	CC	CC	CG	CC	CC	CC	CC	CC	CC	CC	GG	CC	CC	CC	CC
2675235|F|0-48:A>C-48:A>C	A/C	1	7086293	+	NA	NA	NA	NA	NA	NA	AA	AA	AA	NN	AA	AA	AA	AC	AA	NN	NN	NN	CC	NN	AA	NN	AA	AC	AA	AA	NN	NN	AA	NN	AA	AA	AA	CC	AA	AA	AA	AA	CC	AA	AA	NN	AC	AA	AA
2206816|F|0-31:A>C-31:A>C	A/C	1	7090967	+	NA	NA	NA	NA	NA	NA	AA	AC	AA	AA	AA	AA	AA	AA	NN	AA	AA	AA	AA	NN	AA	AA	AA	AA	AA	AA	AA	AA	NN	AA	NN	AA	AA	AA	AA	AA	NN	AA	CC	NN	AA	AA	AC	AA	AA
2234278|F|0-41:C>G-41:C>G	C/G	1	7104094	+	NA	NA	NA	NA	NA	NA	CC	CC	CC	CC	CC	CC	CC	CC	CC	CC	CC	CC	CC	CC	CC	CC	CC	NN	CC	CC	CC	CC	CC	CC	CC	CC	CC	CC	CC	CC	CC	CC	GG	CC	CC	CC	CG	CC	CC
2646670|F|0-68:A>G-68:A>G	A/G	1	7136720	+	NA	NA	NA	NA	NA	NA	AA	AA	NN	AA	AA	AA	NN	AA	GG	AA	NN	NN	NN	AA	NN	AA	GG	AA	NN	AA	AA	AA	GG	AA	AA	AA	NN	NN	NN	NN	GG	NN	GG	GG	AA	AA	AG	AA	NN
15010665|F|0-57:A>T-57:A>T	T/A	1	7152633	+	NA	NA	NA	NA	NA	NA	TT	AA	TT	NN	TT	TT	TT	TT	AT	NN	NN	TT	AT	NN	TT	NN	AT	TT	TT	TT	TT	NN	AA	NN	TT	TT	AT	AT	TT	TT	TT	TT	AA	AA	TT	NN	AT	TT	AA
2656242|F|0-58:T>A-58:T>A	A/T	1	7152633	+	NA	NA	NA	NA	NA	NA	TA	TT	AA	TT	TA	TA	AA	TA	AA	TT	NN	AA	AA	NN	AA	TT	AA	TA	AA	TA	TA	TT	NN	TT	TA	AA	AA	AA	AA	AA	AA	AA	NN	NN	TA	TT	TA	TA	NN
2656242|F|0-66:A>T-66:A>T	A/T	1	7152633	+	NA	NA	NA	NA	NA	NA	AA	AA	NN	AA	AA	AA	NN	AA	NN	AA	NN	NN	NN	NN	NN	AA	TT	AA	TT	AA	AA	AA	TT	AA	AA	NN	NN	TT	NN	NN	NN	NN	TT	TT	AA	AA	AT	AA	NN
1896173|F|0-53:T>C-53:T>C	T/C	1	7260791	+	NA	NA	NA	NA	NA	NA	TT	TT	NN	TT	NN	NN	CC	TC	NN	TT	CC	NN	NN	NN	NN	TT	NN	TC	NN	TT	TT	TT	NN	TT	TT	NN	NN	NN	CC	NN	NN	NN	TT	NN	NN	TT	CC	TT	NN
100013573|F|0-48:A>G-48:A>G	A/G	1	7309212	+	NA	NA	NA	NA	NA	NA	AA	AA	NN	AA	NN	NN	NN	AA	NN	AA	NN	NN	AA	AA	NN	AA	NN	AA	NN	AA	AA	AA	NN	AA	AA	AA	NN	NN	NN	NN	NN	NN	GG	NN	NN	AA	GG	AA	NN
2671002|F|0-8:A>C-8:A>C	A/C	1	7318267	+	NA	NA	NA	NA	NA	NA	AC	AA	CC	AA	AC	AC	CC	AC	CC	AA	AA	CC	AA	AA	CC	AA	CC	AA	CC	AC	AA	AA	NN	AA	AA	AC	CC	AA	AC	CC	CC	CC	AA	NN	AC	AA	AC	AC	CC
2222158|F|0-56:A>G-56:A>G	G/A	1	7333985	+	NA	NA	NA	NA	NA	NA	NN	NN	NN	NN	NN	NN	NN	NN	NN	GG	NN	NN	NN	NN	NN	NN	GG	NN	GG	GG	GG	GG	GG	NN	NN	NN	NN	NN	GG	NN	GG	GG	AA	NN	GG	NN	AG	NN	NN
1885097|F|0-55:C>T-55:C>T	C/T	1	7376023	+	NA	NA	NA	NA	NA	NA	CC	CT	CC	TT	CC	CC	CC	CT	NN	TT	TT	CC	CT	NN	CC	CC	CC	CC	CC	CC	CT	TT	CC	CC	NN	CC	CC	CC	CT	CC	CC	CC	TT	CC	CC	CC	CT	TT	CC
1914072|F|0-19:T>A-19:T>A	A/T	1	7397049	+	NA	NA	NA	NA	NA	NA	AA	TT	AA	TT	AA	AA	AA	TA	AA	TT	TT	NN	AA	TT	AA	AA	AA	TA	AA	AA	TA	TT	AA	AA	NN	AA	AA	AA	TT	AA	AA	AA	TT	AA	AA	AA	TA	TA	AA
2654106|F|0-28:C>T-28:C>T	C/T	1	7403971	+	NA	NA	NA	NA	NA	NA	TT	CC	NN	CC	TT	TT	TT	CT	NN	CC	CC	TT	CT	NN	TT	TT	TT	NN	TT	TT	TT	CC	TT	TT	CC	TT	TT	CC	CT	TT	TT	TT	CC	TT	TT	TT	CT	CC	TT
2650812|F|0-26:A>G-26:A>G	A/G	1	7404037	+	NA	NA	NA	NA	NA	NA	GG	AA	GG	AA	GG	NN	GG	AG	NN	NN	AA	GG	NN	NN	GG	GG	NN	AG	GG	GG	AA	AA	NN	NN	NN	GG	GG	AA	AA	GG	GG	GG	AA	GG	GG	GG	AG	AA	GG
2658014|F|0-45:G>C-45:G>C	G/C	1	7547056	+	NA	NA	NA	NA	NA	NA	GC	GG	CC	GG	CC	CC	CC	GC	CC	GG	GG	CC	GG	GG	CC	GG	CC	GC	CC	GC	GG	GG	CC	GG	GC	GC	CC	GG	GC	CC	CC	CC	GG	CC	CC	GG	GC	GC	CC
15007657|F|0-9:T>G-9:T>G	G/T	1	7562637	+	NA	NA	NA	NA	NA	NA	TG	TG	TT	GG	TG	TG	TT	TG	TT	GG	GG	TT	GG	GG	TT	GG	TT	TG	TT	TG	GG	GG	TT	GG	TG	TG	TT	GG	TG	TT	TT	TT	GG	TT	TG	GG	TG	TG	TT
1897722|F|0-6:G>A-6:G>A	G/A	1	7563861	+	NA	NA	NA	NA	NA	NA	GG	GG	GG	GG	GG	GG	GG	GG	GG	GG	GG	GG	GG	GG	GG	GG	GG	GG	GG	GG	GG	GG	GG	GG	GG	GG	GG	GG	GG	GG	GG	GG	AA	GG	GG	GG	GA	GG	GG
1961093|F|0-63:G>C-63:G>C	G/C	1	7757072	+	NA	NA	NA	NA	NA	NA	CC	CC	GG	GC	GC	GC	GG	GC	NN	GG	GG	NN	NN	NN	GG	CC	GG	CC	GG	GC	CC	GG	GG	CC	NN	GG	GG	GG	GG	GG	GG	GG	GG	GG	GC	CC	GC	GC	GG
1910525|F|0-66:C>T-66:C>T	T/C	1	7758537	+	NA	NA	NA	NA	NA	NA	CT	CT	TT	CC	TT	TT	TT	CT	TT	TT	TT	TT	CT	CC	TT	CC	TT	CT	TT	CT	CC	TT	CC	CC	TT	TT	TT	CC	NN	TT	TT	TT	CC	TT	TT	CC	CT	CT	TT
4383533|F|0-37:G>C-37:G>C	G/C	1	7850720	+	NA	NA	NA	NA	NA	NA	NN	GG	GG	CC	GG	GG	GG	GC	NN	CC	GG	NN	GG	CC	GG	GG	GG	GG	GG	CC	GG	CC	GG	CC	NN	GC	GG	GG	GG	GG	GG	GG	GG	GG	GG	CC	GG	GC	GG
2654336|F|0-44:A>G-44:A>G	A/G	1	7875267	+	NA	NA	NA	NA	NA	NA	AA	AA	AA	GG	AA	AA	AA	AG	NN	GG	AA	AA	NN	GG	AA	AA	AA	AA	AA	GG	AA	GG	AA	GG	NN	AA	AA	AA	AA	AA	AA	AA	AA	AA	AA	GG	AA	AG	AA
1945960|F|0-64:C>G-64:C>G	C/G	1	7883221	+	NA	NA	NA	NA	NA	NA	CC	CC	CC	CC	CC	CC	CC	CC	CC	CC	CC	CC	CC	GG	CC	CC	CC	CC	CG	CG	CC	CC	CC	CC	CC	CC	CC	CC	CC	CC	CC	CC	NN	CC	CC	GG	CC	CG	CC
2653078|F|0-63:A>G-63:A>G	A/G	1	7884807	+	NA	NA	NA	NA	NA	NA	AA	AA	AA	AG	AA	AA	AA	AA	AA	GG	AA	AA	AA	NN	AA	AA	AA	AA	AA	AA	AA	GG	AA	AA	AG	AA	AA	AA	AA	AA	AA	AA	AA	AA	AA	AA	AA	AA	AA
2661176|F|0-28:T>C-28:T>C	C/T	1	7949302	+	NA	NA	NA	NA	NA	NA	CC	NN	CC	TC	CC	TC	CC	CC	CC	TC	TT	CC	TT	NN	CC	NN	CC	TC	CC	TT	TT	CC	CC	TT	CC	CC	CC	TT	TC	CC	CC	CC	TT	CC	TC	NN	TC	CC	CC
2661176|F|0-7:T>C-7:T>C	T/C	1	7949302	+	NA	NA	NA	NA	NA	NA	CC	CC	NN	TC	NN	TT	NN	CC	NN	TT	TT	NN	TT	CC	NN	CC	NN	TC	NN	TC	TC	NN	NN	TT	NN	CC	NN	CC	TT	NN	NN	NN	TT	NN	TT	CC	TT	CC	NN
2677537|F|0-61:C>T-61:C>T	C/T	1	7949621	+	NA	NA	NA	NA	NA	NA	CT	NN	TT	CC	TT	CT	TT	CT	NN	CC	CC	TT	NN	NN	TT	NN	TT	CC	TT	CC	CC	CC	TT	CC	NN	TT	TT	TT	CC	TT	TT	TT	CC	TT	CT	CC	CT	CC	TT
1927135|F|0-12:T>C-12:T>C	T/C	1	7991178	+	NA	NA	NA	NA	NA	NA	TT	TT	TT	TC	TT	TT	TT	TT	TT	CC	TT	TT	TT	TT	TT	TT	TT	TT	TT	TC	TT	CC	TT	TT	TT	TT	TT	NN	TT	TT	CC	TT	TT	TT	TT	TT	TT	TT	TT
1917420|F|0-6:T>C-6:T>C	T/C	1	7991244	+	NA	NA	NA	NA	NA	NA	TT	TT	TT	TC	TT	TT	TT	TT	TT	CC	TT	TT	TT	TT	TT	TT	TT	TC	TT	TC	TT	CC	TT	TT	TC	TT	TT	TT	TT	TT	CC	TT	TT	TT	TT	TT	TT	TT	TT
2652861|F|0-18:C>T-18:C>T	C/T	1	8005078	+	NA	NA	NA	NA	NA	NA	TT	CC	TT	CT	CT	CT	TT	CT	TT	CC	CC	TT	CC	TT	TT	CT	TT	CT	TT	CC	CT	CC	TT	CC	CC	CT	TT	NN	CT	TT	CC	TT	CC	TT	CT	TT	CT	TT	TT
2661800|F|0-32:C>A-32:C>A	C/A	1	8009220	+	NA	NA	NA	NA	NA	NA	CC	CC	CC	CC	CC	CC	CC	CC	CC	CC	AA	CC	AA	NN	CC	CC	CC	CC	CC	CC	CC	CC	CC	CC	CC	CC	CC	CC	CA	CC	CC	CC	AA	CC	CC	CC	CA	CC	CC
2653104|F|0-17:G>A-17:G>A	G/A	1	8009402	+	NA	NA	NA	NA	NA	NA	GG	GG	NN	GG	GG	GG	NN	GG	NN	GG	GG	NN	GG	NN	NN	GG	NN	GG	NN	GG	GG	GG	NN	GG	NN	GG	NN	GG	GG	NN	GG	NN	GG	NN	NN	GG	GA	NN	NN
2653104|F|0-25:G>C-25:G>C	G/C	1	8009402	+	NA	NA	NA	NA	NA	NA	GC	GC	CC	GG	GC	GC	CC	GC	CC	GG	GG	CC	GG	NN	CC	GG	CC	GG	CC	GG	GG	GG	CC	GG	CC	GC	CC	GG	GC	CC	CC	CC	GG	CC	CC	GG	GC	CC	CC
2233583|F|0-53:C>T-53:C>T	C/T	1	8026146	+	NA	NA	NA	NA	NA	NA	CT	CC	CC	CT	CC	CC	CC	CC	NN	CC	CC	CC	CC	TT	CC	CT	CC	CT	CC	CC	CT	CC	CC	CC	CC	CC	CC	CC	CC	CC	CC	CC	CC	CC	CC	TT	CC	CT	CC
1887566|F|0-50:G>A-50:G>A	G/A	1	8090997	+	NA	NA	NA	NA	NA	NA	GG	NN	GG	AA	NN	GG	NN	GG	GG	AA	NN	NN	NN	NN	GG	NN	NN	NN	GG	NN	NN	AA	GG	GG	NN	GG	NN	GG	NN	GG	GG	NN	GG	GG	GG	GG	GG	NN	GG
2678439|F|0-50:G>A-50:G>A	G/A	1	8090997	+	NA	NA	NA	NA	NA	NA	GG	GG	GG	GA	GG	GG	GG	GG	GG	AA	GG	GG	GG	GG	GG	GG	GG	GG	GG	GG	GG	AA	GG	GG	GA	GG	GG	GG	GG	GG	GG	GG	GG	GG	GG	GG	GG	GG	GG
4381622|F|0-25:G>A-25:G>A	G/A	1	8091259	+	NA	NA	NA	NA	NA	NA	GG	GG	GG	GG	GG	GA	GG	GA	GG	GG	GG	GG	GG	NN	GG	GG	GG	GG	GG	GG	GG	GG	GG	GG	GG	GA	GG	NN	GG	GG	GG	GA	GG	GG	GG	GG	GG	GG	GG
2648807|F|0-36:C>G-36:C>G	C/G	1	8107982	+	NA	NA	NA	NA	NA	NA	CC	CC	CC	CC	CC	CG	CC	CG	CC	NN	GG	CC	CG	CC	CC	CC	CC	CC	CC	CC	CG	NN	CC	CC	CC	CG	CG	CC	CC	CC	CC	CC	CC	CC	CC	CC	CC	CC	CC
1937381|F|0-9:G>A-9:G>A	G/A	1	8118410	+	NA	NA	NA	NA	NA	NA	GG	NN	NN	GG	NN	GG	NN	GG	NN	GG	GG	NN	NN	NN	NN	AA	NN	GG	NN	GG	GG	GG	NN	AA	GG	GG	NN	GG	GG	NN	NN	NN	GG	NN	GG	GG	NN	NN	NN
1899956|F|0-53:T>C-53:T>C	T/C	1	8119800	+	NA	NA	NA	NA	NA	NA	TT	TT	NN	TT	TT	TC	NN	CC	NN	CC	CC	NN	CC	NN	NN	TT	NN	TC	NN	TC	TT	CC	NN	TT	NN	CC	TT	TT	TT	NN	NN	NN	TT	NN	TT	TT	TC	TT	NN
1899956|F|0-67:C>G-67:C>G	C/G	1	8119800	+	NA	NA	NA	NA	NA	NA	CC	CC	GG	CC	CG	CG	GG	GG	NN	NN	NN	NN	NN	NN	GG	CC	GG	CC	GG	CC	CC	NN	GG	CC	NN	GG	CG	CC	CG	GG	GG	GG	CC	GG	CG	CC	CG	CG	GG
2655439|F|0-52:A>G-52:A>G	A/G	1	8123703	+	NA	NA	NA	NA	NA	NA	AA	AA	AA	AG	AA	AA	AA	AA	AA	AA	AA	AA	AA	NN	AA	AA	AA	AG	AA	AA	AA	AA	AA	AA	NN	AA	AA	AA	AG	AA	AA	AA	GG	AA	AA	NN	AG	AA	AA
2674903|F|0-33:T>C-33:T>C	T/C	1	8142195	+	NA	NA	NA	NA	NA	NA	NN	TT	TT	TC	TT	TT	NN	TT	NN	CC	TT	NN	TT	NN	TT	NN	TT	NN	TT	TT	TT	CC	NN	TT	CC	TT	TT	NN	NN	TT	TT	TT	TT	TT	TT	TT	TT	TT	TT
3625356|F|0-9:T>C-9:T>C	T/C	1	8147344	+	NA	NA	NA	NA	NA	NA	TC	TT	CC	TT	CC	TC	CC	TC	CC	TT	CC	CC	NN	NN	CC	TT	CC	TT	CC	TT	TT	TT	CC	TT	CC	TC	TC	TT	TC	CC	CC	CC	TT	CC	TC	TT	TC	TC	CC
1979589|F|0-14:G>A-14:G>A	G/A	1	8147396	+	NA	NA	NA	NA	NA	NA	GA	GG	AA	GG	AA	GA	AA	GA	AA	GG	AA	AA	GG	GG	AA	GG	AA	GG	AA	GG	GG	GG	AA	GG	NN	GA	GA	GG	GA	AA	AA	AA	GG	AA	GA	GG	GA	GA	AA
2646456|F|0-16:G>C-16:G>C	C/G	1	8184527	+	NA	NA	NA	NA	NA	NA	CC	CC	CC	CC	CC	CC	CC	CC	CC	CC	CC	CC	GG	NN	CC	CC	CC	CC	CC	CC	CC	CC	CC	CC	CC	CC	CC	GG	CC	CC	CC	CC	CC	CC	CC	CC	GC	CC	CC
2644860|F|0-60:T>G-60:T>G	G/T	1	8240033	+	NA	NA	NA	NA	NA	NA	TG	TT	GG	TT	GG	GG	GG	GG	GG	TT	GG	GG	TT	NN	GG	TT	GG	GG	GG	TT	TT	TT	GG	TT	TG	TG	TT	TT	TG	GG	GG	GG	TT	GG	GG	TT	TG	TG	GG
1912499|F|0-68:C>T-68:C>T	C/T	1	8360885	+	NA	NA	NA	NA	NA	NA	CC	CC	CC	CC	CC	CC	CC	CC	CC	TT	CC	CC	CT	CC	CC	CC	CC	CC	CC	CC	CC	TT	CC	CC	CT	CC	CC	CC	CC	CC	CC	CC	CC	CC	CC	CC	CC	CC	CC
2652544|F|0-16:G>T-16:G>T	G/T	1	8380261	+	NA	NA	NA	NA	NA	NA	GG	GG	GG	GG	GG	GT	GG	GG	GG	GG	GG	GG	GG	GG	GG	GG	GG	GT	GG	GG	GG	GG	GG	GG	GG	GG	GG	GG	GG	GG	GG	GG	GG	GG	GT	GG	GT	GG	GG
2673082|F|0-27:T>G-27:T>G	T/G	1	8434632	+	NA	NA	NA	NA	NA	NA	TG	TT	GG	TT	TT	TT	GG	TG	GG	TT	GG	GG	TT	TT	GG	TT	GG	TG	GG	TT	TT	TT	GG	TT	TG	TG	TG	TT	TG	GG	GG	GG	TT	GG	TG	TT	GG	TG	GG
2651171|F|0-15:A>G-15:A>G	A/G	1	8495238	+	NA	NA	NA	NA	NA	NA	AA	AA	AA	AA	AA	AA	AA	AA	AA	AA	NN	AA	AA	AA	AA	AA	AA	AG	AA	AA	AA	AA	AA	AA	AA	AA	AA	AA	AA	AA	AA	AA	AA	AA	AA	AA	AG	AA	AA
2666025|F|0-26:T>A-26:T>A	T/A	1	8523924	+	NA	NA	NA	NA	NA	NA	TA	TT	AA	TT	TA	AA	AA	TA	AA	TT	AA	AA	TT	TT	AA	TT	AA	TA	AA	TT	TT	TT	AA	TT	TA	TA	TA	TT	TA	AA	AA	AA	TT	AA	TA	TT	TA	TA	AA
2207341|F|0-20:T>C-20:T>C	C/T	1	8554482	+	NA	NA	NA	NA	NA	NA	TC	TC	CC	CC	CC	CC	CC	CC	CC	CC	CC	CC	CC	TT	CC	TT	CC	TC	CC	TT	TC	CC	CC	TT	CC	CC	CC	CC	TC	CC	CC	CC	TT	CC	CC	TT	CC	TC	CC
2665707|F|0-15:A>T-15:A>T	A/T	1	8558313	+	NA	NA	NA	NA	NA	NA	NN	TT	NN	NN	NN	TT	NN	TT	NN	NN	NN	NN	NN	NN	NN	AA	NN	AA	NN	AA	AT	NN	NN	AA	NN	TT	NN	AA	AA	NN	NN	NN	AA	NN	TT	NN	AT	NN	NN
2665707|F|0-31:A>C-31:A>C	A/C	1	8558313	+	NA	NA	NA	NA	NA	NA	CC	NN	CC	NN	CC	CC	CC	CC	NN	NN	NN	NN	CC	NN	NN	AA	NN	AA	CC	AA	AC	NN	NN	AC	CC	CC	NN	AA	AA	CC	NN	CC	AC	NN	CC	NN	AC	NN	CC
1917017|F|0-36:G>T-36:G>T	G/T	1	8558349	+	NA	NA	NA	NA	NA	NA	GT	GG	GT	GG	GT	GT	GT	GT	NN	GG	GG	TT	GT	GG	GG	GG	TT	GT	GT	GG	GT	GG	GG	GG	TT	GT	GG	GG	GT	GT	GG	GT	GT	GG	GT	GG	GT	NN	GT
2648378|F|0-23:C>A-23:C>A	C/A	1	8615182	+	NA	NA	NA	NA	NA	NA	CA	CA	CC	CC	CC	CC	CC	CC	NN	CC	CC	NN	CC	NN	CC	AA	CC	AA	CC	AA	CA	CC	CC	AA	CC	CC	CC	CC	CA	CC	CC	CC	AA	CC	CC	AA	CC	CC	CC
1931335|F|0-47:A>G-47:A>G	A/G	1	8626374	+	NA	NA	NA	NA	NA	NA	AA	NN	AA	GG	AA	AA	NN	AA	NN	GG	AA	NN	AA	NN	AA	NN	AA	AA	AA	AG	AA	GG	AA	GG	NN	AA	NN	AA	AA	AA	AA	AA	GG	AA	AG	GG	AA	AA	AA
2658421|F|0-17:T>C-17:T>C	T/C	1	8728903	+	NA	NA	NA	NA	NA	NA	TT	TT	TT	TC	TT	TT	TT	TT	TT	CC	TT	TT	TT	TT	TT	TT	TT	CC	TT	TC	TT	CC	TT	CC	TC	TT	TT	TT	TT	TT	TT	TT	CC	TT	TT	CC	TT	TT	TT
2651885|F|0-49:C>T-49:C>T	C/T	1	8745519	+	NA	NA	NA	NA	NA	NA	CC	CC	CC	CT	CC	CC	CC	CC	CC	TT	CC	CC	CC	CC	CC	CC	CC	CT	CC	CT	CC	TT	CC	TT	CT	CC	CC	CC	CC	CC	CC	CC	TT	CC	CC	TT	CC	CC	CC
3628846|F|0-28:G>A-28:G>A	G/A	1	8842831	+	NA	NA	NA	NA	NA	NA	GG	GA	GG	GA	GA	GA	GG	GA	GG	GG	GA	GA	GG	NN	GA	GG	GG	AA	GG	GA	GA	GG	GG	GA	GA	GA	GG	GG	GA	GG	GG	GA	GG	GA	GG	GA	GG	GA	GA
1919530|F|0-35:G>C-35:G>C	G/C	1	8842906	+	NA	NA	NA	NA	NA	NA	GG	GG	GG	GG	GG	GG	GG	GG	GG	GG	GG	GG	GC	NN	GG	GG	GG	GG	GG	GC	GG	GG	GG	GG	GG	GG	GC	GC	GG	GG	GG	GG	GG	GG	GG	GG	GG	GG	GG
1944116|F|0-44:C>A-44:C>A	A/C	1	8858083	+	NA	NA	NA	NA	NA	NA	AA	AA	AA	CC	CA	CA	NN	AA	NN	NN	AA	AA	NN	NN	AA	AA	AA	CA	AA	CA	AA	CC	AA	CC	CC	AA	AA	CC	AA	AA	AA	AA	CC	AA	CA	CC	CA	AA	AA
2666970|F|0-59:T>C-59:T>C	T/C	1	8867056	+	NA	NA	NA	NA	NA	NA	TT	TT	TT	TC	TT	TT	TT	TT	TT	TC	TT	TT	TT	NN	TT	TT	TT	TC	TT	TC	TT	CC	TT	TT	CC	TT	TT	TT	TT	TT	TT	TT	TT	TT	TT	TT	TT	TT	TT
3628876|F|0-19:A>G-19:A>G	G/A	1	8906355	+	NA	NA	NA	NA	NA	NA	AG	GG	GG	AG	GG	GG	GG	GG	NN	GG	GG	GG	GG	NN	GG	AA	GG	NN	GG	GG	AG	GG	GG	AA	GG	GG	AG	GG	AG	GG	GG	GG	AA	GG	GG	AA	AG	GG	GG
2656722|F|0-51:A>T-51:A>T	A/T	1	9063879	+	NA	NA	NA	NA	NA	NA	AT	AA	AA	AA	AA	AA	AA	AA	AA	AA	AA	AA	AA	AA	AA	TT	AA	AT	AA	TT	TT	AA	AA	NN	AA	AA	AA	AA	AT	AA	AA	AA	TT	AA	AA	NN	AT	AA	AA
1948060|F|0-48:G>A-48:G>A	G/A	1	9063945	+	NA	NA	NA	NA	NA	NA	GA	GG	GG	GG	GG	GG	GG	GG	GG	GG	GG	GG	GG	NN	GG	AA	GG	GA	GG	GA	GA	GG	GG	GG	GG	GG	GG	GG	GA	GG	GG	GG	AA	GG	GG	GG	GA	GG	GG
1934751|F|0-26:A>C-26:A>C	A/C	1	9077933	+	NA	NA	NA	NA	NA	NA	AA	AC	AA	AA	AA	AA	AA	AA	NN	NN	AA	AA	NN	NN	AA	AA	AA	AA	AA	AC	AC	AA	AA	AA	NN	AA	AA	AA	AA	AA	AA	AA	AA	AA	AA	AA	AA	AA	AA
2660573|F|0-34:A>G-34:A>G	A/G	1	9081584	+	NA	NA	NA	NA	NA	NA	AA	AG	AA	AA	AA	AA	AA	AA	AA	AA	AA	AA	AA	NN	AA	AA	AA	AA	AA	AG	AG	AA	AA	AA	NN	AA	AA	AA	AA	AA	AA	AA	AA	AA	AA	AA	AA	AA	AA
2650558|F|0-59:T>C-59:T>C	C/T	1	9105297	+	NA	NA	NA	NA	NA	NA	CC	TT	CC	CC	CC	TC	CC	TC	NN	CC	CC	CC	NN	NN	CC	NN	CC	TT	CC	TT	TC	CC	CC	CC	CC	TC	CC	TT	CC	CC	CC	CC	TT	CC	TC	CC	TC	CC	CC
100040674|F|0-15:A>G-15:A>G	A/G	1	9109514	+	NA	NA	NA	NA	NA	NA	AA	GG	NN	AA	AA	AG	AA	AA	AA	AA	NN	NN	AA	AA	NN	AA	NN	NN	NN	AG	NN	AA	AA	AA	NN	AA	NN	AA	NN	NN	NN	NN	AA	AA	GG	NN	NN	NN	NN
100040675|F|0-56:A>G-56:A>G	G/A	1	9109514	+	NA	NA	NA	NA	NA	NA	AG	NN	AA	GG	AG	GG	AG	GG	GG	GG	AA	NN	GG	GG	AA	GG	AA	NN	AA	GG	NN	GG	GG	GG	NN	GG	NN	GG	NN	AA	AA	NN	GG	GG	NN	NN	NN	NN	AA
1937020|F|0-20:G>A-20:G>A	G/A	1	9144730	+	NA	NA	NA	NA	NA	NA	GA	GG	GG	GG	GG	GA	GG	GA	GG	GG	GG	GG	GG	GG	GG	AA	GG	AA	GG	GA	GA	GG	GG	GG	GG	AA	GG	GG	GG	GG	GG	GG	AA	GG	GG	GG	GA	GA	GG
2646998|F|0-28:A>C-28:A>C	C/A	1	9259066	+	NA	NA	NA	NA	NA	NA	CC	NN	NN	CC	CC	CC	NN	CC	CC	CC	CC	CC	NN	NN	CC	CC	CC	CC	CC	CC	CC	CC	CC	CC	CC	CC	CC	AA	CC	CC	CC	CC	CC	CC	CC	CC	CC	CC	CC
2653851|F|0-25:C>A-25:C>A	C/A	1	9279384	+	NA	NA	NA	NA	NA	NA	CC	CC	AA	CC	CA	AA	NN	CA	AA	CC	AA	NN	CC	NN	AA	NN	NN	CC	AA	CC	CC	NN	NN	CC	NN	CC	CC	CC	CA	AA	AA	AA	CC	AA	CC	CC	CA	NN	AA
1927544|F|0-68:G>A-68:G>A	G/A	1	9332588	+	NA	NA	NA	NA	NA	NA	GG	GA	GG	AA	GG	GA	GG	GA	NN	AA	GG	GG	GA	NN	GG	GG	GG	GG	GG	GG	GG	AA	GG	AA	AA	GG	GG	GG	GG	GG	GG	GG	GG	GG	GG	AA	GG	GG	GG
2657944|F|0-40:G>C-40:G>C	G/C	1	9355985	+	NA	NA	NA	NA	NA	NA	GG	GG	NN	NN	GG	GG	NN	GG	NN	NN	NN	NN	GG	GG	NN	GG	NN	GG	NN	GG	GG	NN	NN	GG	NN	GG	GG	GG	GG	NN	NN	NN	GG	NN	GG	GG	GC	GG	NN
2667365|F|0-30:A>C-30:A>C	A/C	1	9362091	+	NA	NA	NA	NA	NA	NA	AC	AC	AA	NN	AA	AA	AA	AA	NN	NN	NN	AA	CC	NN	AA	CC	AA	AC	AA	CC	CC	NN	AA	NN	AA	AA	AA	AA	AA	AA	AA	AA	AA	AA	AC	NN	AA	AA	AA
10824645|F|0-6:A>T-6:A>T	A/T	1	9362998	+	NA	NA	NA	NA	NA	NA	AA	AA	AA	AA	AA	AA	AA	AA	NN	AA	AA	AA	AA	NN	AA	AA	AA	AT	AA	AA	AA	AA	AA	AA	AA	AT	AA	TT	AA	AA	AA	AA	TT	AA	AA	AA	AT	AT	AA
2650843|F|0-27:C>T-27:C>T	C/T	1	9380680	+	NA	NA	NA	NA	NA	NA	CC	CC	CC	CC	CC	CC	CC	CT	NN	NN	TT	NN	NN	NN	CC	NN	CC	NN	CC	CT	NN	TT	CC	TT	NN	CC	CC	TT	NN	CC	CC	CC	CC	CC	CC	TT	CT	NN	CC
2650959|F|0-7:G>A-7:G>A	A/G	1	9402125	+	NA	NA	NA	NA	NA	NA	GG	AA	AA	AA	AA	AA	AA	GA	NN	GG	GG	NN	NN	NN	AA	NN	AA	GG	AA	GA	GA	GG	NN	GG	NN	AA	AA	AA	GA	AA	AA	AA	GG	AA	AA	GG	GA	AA	AA
2658337|F|0-18:C>T-18:C>T	C/T	1	9407661	+	NA	NA	NA	NA	NA	NA	CC	TT	CC	NN	CT	CT	CC	CC	CC	NN	CC	CC	NN	NN	CC	NN	CC	CC	CC	NN	TT	NN	CC	NN	NN	NN	CC	CC	CC	CC	CC	CC	CC	CC	CT	NN	CC	CC	CC
2658337|F|0-62:T>A-62:T>A	T/A	1	9407661	+	NA	NA	NA	NA	NA	NA	TA	AA	TT	AA	TT	TA	TT	TA	TT	AA	TA	TT	AA	AA	TT	AA	TT	TA	TA	AA	AA	AA	TT	AA	AA	AA	TT	TT	TA	TT	TT	TT	TT	TT	TT	AA	TT	TA	TT
2654984|F|0-49:C>T-49:C>T	C/T	1	9407727	+	NA	NA	NA	NA	NA	NA	CT	TT	CC	TT	CC	TT	CC	CT	CC	TT	TT	CC	TT	NN	CC	TT	CC	TT	CT	TT	TT	TT	CC	TT	TT	TT	CC	CC	CC	CC	CC	CC	CC	CC	CC	TT	CC	TT	CC
1878316|F|0-55:G>A-55:G>A	G/A	1	9540262	+	NA	NA	NA	NA	NA	NA	GA	GG	GG	GG	GA	GA	GG	GA	GA	GG	GG	GG	GG	GG	GG	GG	GA	GA	GA	GG	GA	GG	AA	GG	GG	GA	GA	GG	GG	GG	AA	AA	GG	AA	GA	GG	GG	GA	GG
1934632|F|0-26:G>C-26:G>C	G/C	1	9602427	+	NA	NA	NA	NA	NA	NA	GG	GG	GG	GG	GG	GG	GG	GG	GC	GG	GG	GG	GG	GG	GG	GG	GG	GG	GG	GG	GG	GG	GG	GG	GG	GG	GG	CC	GG	GG	GG	GG	GG	GG	GG	GG	GG	GG	NN
1911997|F|0-33:G>A-33:G>A	G/A	1	9611532	+	NA	NA	NA	NA	NA	NA	GA	GG	AA	GG	GA	GG	AA	GA	GG	GG	GG	AA	GG	GG	AA	GG	GA	GA	AA	GG	GG	GG	AA	GG	GA	GG	AA	GG	GA	AA	AA	AA	GG	NN	AA	GG	AA	GA	AA
2654659|F|0-46:T>C-46:T>C	T/C	1	9654560	+	NA	NA	NA	NA	NA	NA	CC	NN	CC	TT	TC	CC	CC	TC	CC	TT	CC	CC	NN	NN	CC	NN	CC	TT	CC	NN	TT	TT	CC	TT	TC	NN	CC	NN	TC	CC	CC	CC	NN	CC	CC	TT	TC	NN	CC
1960398|F|0-52:A>G-52:A>G	A/G	1	9677974	+	NA	NA	NA	NA	NA	NA	NN	AA	AA	GG	NN	AA	AA	AA	AA	NN	AA	AA	AG	AA	AA	AA	AA	AG	AA	AA	AG	AA	AA	AA	AA	NN	AA	AA	AA	AA	AA	AA	GG	AA	AA	NN	AA	AG	AA
2657061|F|0-21:G>T-21:G>T	G/T	1	9705218	+	NA	NA	NA	NA	NA	NA	GT	GT	GG	GG	GG	GT	GG	GT	GG	GG	GG	GG	GG	TT	GG	TT	GG	GG	GG	TT	GT	GG	GG	TT	GG	TT	GG	GG	GG	GG	GG	GG	GG	GG	GG	TT	GT	GT	GG
2647466|F|0-62:A>G-62:A>G	A/G	1	9717019	+	NA	NA	NA	NA	NA	NA	AG	AG	AA	AA	AG	AG	AA	AG	AA	GG	AA	AA	GG	NN	AA	GG	AA	AA	AA	GG	GG	GG	AA	GG	AG	GG	AA	NN	AG	AA	AA	AA	NN	AA	AA	GG	AG	GG	AA
2667644|F|0-38:C>A-38:C>A	C/A	1	9727568	+	NA	NA	NA	NA	NA	NA	CC	CA	CC	CC	CC	CA	CC	CC	NN	CC	CC	CC	NN	AA	CC	CA	CC	CC	CC	CA	CC	CC	CC	CA	CC	AA	CC	CC	CC	CC	CC	CC	CC	CC	CC	AA	CC	AA	CC
1944983|F|0-35:C>T-35:C>T	C/T	1	9731399	+	NA	NA	NA	NA	NA	NA	CC	CT	CC	CC	CC	CT	CC	CT	CC	TT	CC	CC	TT	CC	CC	CC	CC	CT	CC	CC	CT	TT	CC	CC	TT	CC	CC	TT	CT	CC	CC	CC	TT	CC	CT	CC	CC	CT	CC
2226387|F|0-39:G>T-39:G>T	T/G	1	9782947	+	NA	NA	NA	NA	NA	NA	TT	GG	TT	TT	TT	GT	TT	TT	TT	NN	TT	TT	NN	NN	TT	GT	TT	GT	TT	GT	TT	NN	TT	GG	NN	GG	TT	TT	TT	TT	TT	TT	NN	TT	GT	GG	GT	GG	TT
2226387|F|0-59:A>C-59:A>C	C/A	1	9782947	+	NA	NA	NA	NA	NA	NA	CC	NN	CC	CC	CC	CC	CC	AC	CC	AA	CC	CC	AA	NN	CC	CC	CC	CC	CC	CC	AC	AA	CC	NN	AA	NN	CC	CC	AC	CC	CC	CC	AA	CC	CC	NN	CC	AA	CC
2658340|F|0-61:A>T-61:A>T	A/T	1	9805355	+	NA	NA	NA	NA	NA	NA	AT	TT	AA	TT	AT	AT	AA	AA	AA	NN	AA	AA	TT	NN	AA	TT	AA	AA	AA	TT	TT	NN	AA	NN	AA	NN	AA	AA	AA	AA	AA	AA	TT	AA	AT	NN	AA	TT	AA
2652295|F|0-16:G>A-16:G>A	G/A	1	9809297	+	NA	NA	NA	NA	NA	NA	GG	AA	GG	GG	GG	GA	GG	GG	NN	NN	GG	GG	NN	NN	GG	GG	GG	GG	GG	GG	GG	NN	GG	NN	GG	NN	GG	GG	GG	GG	GG	GG	GG	GG	GG	NN	GA	GG	GG
100027634|F|0-54:A>G-54:A>G	A/G	1	9809337	+	NA	NA	NA	NA	NA	NA	AA	NN	AA	AA	AA	NN	AA	GG	NN	GG	NN	NN	AA	GG	AA	AG	AA	AA	AA	AG	NN	GG	AA	GG	GG	GG	AA	AA	GG	NN	AA	AA	NN	NN	AA	GG	AA	NN	AA
6212484|F|0-13:A>G-13:A>G	A/G	1	9870723	+	NA	NA	NA	NA	NA	NA	AA	NN	AG	AA	AA	AA	AA	AG	AA	AG	AA	NN	NN	NN	AA	NN	AA	NN	AA	GG	GG	GG	AA	GG	NN	GG	AA	AA	AG	AA	AA	AA	AA	AA	AG	GG	AA	NN	AA
2654382|F|0-25:A>C-25:A>C	A/C	1	9935597	+	NA	NA	NA	NA	NA	NA	AC	NN	AA	NN	AA	AA	AA	AA	AA	AA	NN	AA	NN	NN	AA	AC	AA	AA	AA	CC	CC	AA	AA	AA	NN	NN	AA	AA	AA	AA	AA	AA	NN	AA	AA	AA	AA	AA	AA
1881819|F|0-13:G>T-13:G>T	G/T	1	10054534	+	NA	NA	NA	NA	NA	NA	GG	GG	GG	GG	GG	GT	GG	GT	NN	NN	GG	NN	NN	NN	GG	NN	NN	TT	GG	GG	GG	GG	GG	GG	NN	GG	GG	TT	GG	GG	GG	GG	TT	GG	TT	GG	GG	GG	GG
2690625|F|0-11:G>A-11:G>A	A/G	1	10059199	+	NA	NA	NA	NA	NA	NA	AA	AA	AA	AA	AA	GA	AA	GA	NN	AA	AA	NN	AA	AA	AA	AA	AA	GA	AA	AA	AA	AA	AA	AA	NN	AA	AA	GG	AA	AA	AA	AA	GG	AA	GA	AA	AA	GA	AA
5198480|F|0-8:G>C-8:G>C	C/G	1	10132190	+	NA	NA	NA	NA	NA	NA	CC	CC	CC	CC	CC	CC	CC	GC	NN	CC	NN	CC	CC	NN	CC	GG	CC	GC	CC	CC	NN	CC	CC	CC	NN	CC	CC	GG	GC	CC	CC	NN	GC	CC	CC	NN	CC	GC	NN
2652282|F|0-38:T>C-38:T>C	T/C	1	10153419	+	NA	NA	NA	NA	NA	NA	TT	TT	TT	NN	TT	NN	NN	TT	TT	TT	NN	TT	TT	NN	TT	TC	NN	CC	TT	TT	TT	TT	TT	TT	NN	TT	TT	NN	TC	TT	TT	TT	TT	TT	NN	TT	TT	TT	NN
2006602|F|0-8:A>G-8:A>G	A/G	1	10170816	+	NA	NA	NA	NA	NA	NA	AA	AA	AA	AA	AA	AA	AA	AA	AA	AA	AA	AA	AA	AA	AA	AA	AA	AA	AA	AA	AA	AA	AA	AA	NN	AA	AA	AA	AA	AA	AA	AA	AA	AA	AA	AA	AG	AA	AA
1947446|F|0-19:T>C-19:T>C	T/C	1	10170882	+	NA	NA	NA	NA	NA	NA	TT	TT	TT	TT	TT	TC	TT	TT	TT	TT	TT	TT	TT	TT	TT	TT	TT	TC	TT	TT	TT	TT	TT	TT	TT	TT	TT	TT	TT	TT	TT	TT	TT	TT	TC	TT	TC	TT	TT
2656901|F|0-21:C>A-21:C>A	C/A	1	10176163	+	NA	NA	NA	NA	NA	NA	CC	CC	CC	CC	CC	CC	CC	CC	CC	CC	CC	CC	CC	NN	CC	CC	CC	CC	CC	CC	CC	CC	CC	CC	CC	CC	CC	CC	CC	CA	CC	CC	CC	CC	CC	CC	CA	CC	CC
1997649|F|0-57:G>A-57:G>A	G/A	1	10247940	+	NA	NA	NA	NA	NA	NA	GG	GG	GG	GG	GG	GG	GG	GG	NN	GG	GG	GG	GG	NN	GG	AA	GG	GG	GG	GG	GG	GG	GG	GG	NN	GG	GG	GG	GA	GG	GG	GG	GG	GG	GG	GG	GG	GG	GG
5374636|F|0-16:G>A-16:G>A	G/A	1	10262318	+	NA	NA	NA	NA	NA	NA	GA	GA	AA	GG	GA	GA	AA	GA	NN	GG	AA	AA	GG	NN	AA	GG	AA	GA	AA	GG	GG	GG	AA	GG	NN	GA	AA	GG	GA	AA	AA	AA	GG	AA	AA	GG	GA	GG	AA
2657204|F|0-31:G>T-31:G>T	G/T	1	10322311	+	NA	NA	NA	NA	NA	NA	GG	TT	NN	TT	NN	GG	NN	GT	NN	GG	NN	NN	GG	TT	NN	GT	NN	GG	NN	GT	GG	GG	NN	GG	GT	GG	NN	GG	TT	NN	NN	NN	GG	NN	NN	GG	GG	GT	NN
1946635|F|0-20:C>T-20:C>T	C/T	1	10436319	+	NA	NA	NA	NA	NA	NA	NN	NN	CC	CC	TT	CC	CC	CC	NN	NN	NN	NN	NN	NN	CC	NN	CC	NN	CC	CT	TT	NN	CC	CC	NN	TT	NN	NN	CC	CC	CC	CC	CC	NN	CC	CC	CT	TT	CC
2649812|F|0-17:T>A-17:T>A	T/A	1	10437701	+	NA	NA	NA	NA	NA	NA	TA	TA	AA	TT	AA	TA	AA	TA	NN	TT	AA	NN	TT	NN	AA	TT	AA	TA	AA	TT	TT	TT	AA	TT	TA	TA	AA	TT	TA	AA	AA	AA	TT	AA	AA	TT	TA	TT	AA
1936353|F|0-51:G>A-51:G>A	G/A	1	10461265	+	NA	NA	NA	NA	NA	NA	GG	AA	GG	GA	GG	GG	GG	GA	GG	GA	GG	NN	GA	AA	GG	GA	GG	GA	GG	GA	GG	GA	GG	GA	GG	GA	GG	AA	GA	GG	GG	GG	AA	GG	GG	GA	GG	GA	GG
2657754|F|0-47:T>G-47:T>G	T/G	1	10593490	+	NA	NA	NA	NA	NA	NA	TG	TT	TT	NN	TT	TT	TT	TT	TT	NN	TT	TT	NN	NN	TT	NN	TT	NN	TT	GG	TG	NN	TT	TT	TT	TT	TT	TT	TT	TT	TT	TT	TT	TT	TT	NN	TT	TT	TT
2657754|F|0-5:T>C-5:T>C	T/C	1	10593490	+	NA	NA	NA	NA	NA	NA	TT	TC	TT	CC	TT	TT	TT	TC	TT	NN	TT	TT	CC	CC	TT	NN	TT	CC	TT	CC	TT	CC	TT	TT	TT	TT	TT	TT	TC	TT	TT	TT	TT	TT	TT	CC	TT	TT	TT
1962624|F|0-50:A>G-50:A>G	G/A	1	10607544	+	NA	NA	NA	NA	NA	NA	GG	NN	NN	GG	NN	GG	GG	GG	NN	NN	GG	GG	GG	NN	GG	NN	NN	NN	GG	GG	NN	NN	NN	NN	NN	GG	GG	AA	GG	GG	GG	NN	AA	GG	NN	GG	GG	GG	GG
1942406|F|0-65:G>A-65:G>A	G/A	1	10610246	+	NA	NA	NA	NA	NA	NA	GG	GG	GG	AA	GG	GG	GG	GG	GG	GG	GG	GG	GG	NN	GG	AA	GG	NN	GG	GA	GG	GG	GG	GG	GG	GG	GG	NN	GG	GG	GG	GG	NN	NN	GG	GG	GG	GG	GG
1921950|F|0-29:A>G-29:A>G	A/G	1	10649395	+	NA	NA	NA	NA	NA	NA	AA	GG	AA	NN	AG	AG	AA	AA	AA	NN	NN	NN	AA	NN	AA	AA	AA	AA	AA	AA	AG	NN	AA	NN	AA	AA	AA	AA	AA	AA	AA	AA	AA	AA	AG	NN	AA	NN	AA
1921950|F|0-55:A>G-55:A>G	G/A	1	10649395	+	NA	NA	NA	NA	NA	NA	AA	GG	AA	GG	AA	AG	AA	AG	AA	GG	GG	NN	AG	GG	AA	AG	AA	AG	AA	AG	AA	GG	AA	GG	AG	AG	AA	AA	AG	AA	AA	AA	AA	AA	AA	GG	AG	GG	AA
2682460|F|0-52:C>T-52:C>T	T/C	1	10649515	+	NA	NA	NA	NA	NA	NA	CC	CT	CC	TT	CC	CT	CC	CT	NN	TT	TT	CC	TT	TT	CC	TT	CC	TT	CC	CT	CC	TT	CC	TT	CT	CT	CC	CC	CT	CC	CC	CC	CC	CC	CC	TT	CT	TT	CC
1963030|F|0-28:C>T-28:C>T	C/T	1	10661564	+	NA	NA	NA	NA	NA	NA	TT	CC	NN	CC	CC	NN	NN	CT	NN	CC	CC	NN	CT	CC	NN	CT	NN	CC	NN	CT	CT	CC	NN	CC	CC	CC	NN	TT	CC	NN	NN	NN	TT	NN	CC	CC	CT	CC	NN
2068397|F|0-42:T>A-42:T>A	T/A	1	10689891	+	NA	NA	NA	NA	NA	NA	TT	TA	AA	TT	TA	TT	TT	AA	TA	AA	AA	TT	AA	AA	TT	TA	TT	AA	TT	TA	TA	AA	TT	TT	TA	TA	TT	NN	TT	TT	TT	TT	NN	TT	TA	TT	TA	TA	AA
5339491|F|0-63:C>G-63:C>G	G/C	1	10715232	+	NA	NA	NA	NA	NA	NA	NN	CG	GG	CC	GG	CC	NN	GG	GG	GG	GG	NN	CG	GG	CC	GG	CC	GG	CC	CG	GG	GG	CC	GG	CC	CG	NN	CC	CG	CC	CC	CC	CC	CC	GG	GG	CG	NN	GG
1958732|F|0-34:T>G-34:T>G	T/G	1	10759816	+	NA	NA	NA	NA	NA	NA	TT	TT	TT	TT	TT	TT	TT	TT	NN	TT	TT	TT	TT	TT	TT	TT	TT	TG	TT	TT	TT	TT	TT	TT	TT	TT	TT	NN	TT	TT	TT	TT	NN	TT	TT	TT	TT	TG	TT
6434460|F|0-25:T>G-25:T>G	G/T	1	10823543	+	NA	NA	NA	NA	NA	NA	GG	GG	GG	GG	GG	GG	GG	GG	NN	GG	GG	GG	NN	GG	GG	GG	TG	GG	GG	GG	TG	GG	TT	GG	GG	GG	GG	GG	GG	GG	GG	GG	GG	TT	GG	GG	GG	NN	GG
2658500|F|0-36:C>T-36:C>T	C/T	1	10847163	+	NA	NA	NA	NA	NA	NA	CC	CC	CC	CC	CC	CC	CC	CC	TT	CC	CC	CC	CC	CC	CC	CC	CT	CC	CC	CC	CC	NN	TT	CC	CC	CC	CC	CC	CC	CC	CC	CC	CC	TT	CC	NN	CC	CC	CC
2645103|F|0-28:T>G-28:T>G	T/G	1	10936466	+	NA	NA	NA	NA	NA	NA	NN	NN	TT	TT	TT	TT	NN	TT	TT	TT	NN	TT	NN	NN	TT	NN	GG	TT	TT	GG	TT	TT	GG	NN	TT	TT	TT	TT	TT	TT	NN	TT	TT	GG	TT	TT	TT	TT	TT
2645102|F|0-28:T>G-28:T>G	T/G	1	10936472	+	NA	NA	NA	NA	NA	NA	TG	TT	TT	TT	TT	TT	TT	TT	NN	TT	TT	NN	TT	NN	TT	TT	GG	TT	TT	GG	TT	TT	GG	TT	NN	TT	NN	TT	TG	TT	TT	TT	TT	GG	TT	TT	TT	TT	TT
2681092|F|0-58:G>T-58:G>T	G/T	1	10940215	+	NA	NA	NA	NA	NA	NA	GG	GG	GG	TT	GG	GT	GG	GG	GG	GG	GG	TT	GG	GG	TT	GG	TT	GG	TT	GG	GG	GG	GG	GG	GG	GG	GT	GG	GG	TT	TT	GG	GG	GG	GG	GG	GT	GG	GG
2649239|F|0-21:C>T-21:C>T	T/C	1	10951373	+	NA	NA	NA	NA	NA	NA	NN	NN	NN	NN	NN	TT	NN	CT	NN	NN	NN	NN	NN	NN	TT	NN	TT	NN	TT	NN	TT	NN	NN	NN	TT	NN	NN	CC	TT	TT	TT	TT	CT	NN	TT	NN	TT	NN	NN
2674155|F|0-35:T>C-35:T>C	T/C	1	10997473	+	NA	NA	NA	NA	NA	NA	TT	CC	NN	NN	NN	CC	NN	TT	NN	NN	NN	NN	TT	NN	NN	TT	NN	CC	NN	TT	TT	NN	NN	CC	TT	NN	NN	TT	NN	NN	TT	NN	TT	NN	NN	CC	TT	NN	NN
2013062|F|0-39:C>G-39:C>G	C/G	1	11024440	+	NA	NA	NA	NA	NA	NA	CC	CG	GG	GG	CC	CG	CC	CG	CC	CC	CC	GG	CC	NN	GG	CC	CG	CG	GG	CC	CC	CC	CC	GG	CC	CG	CG	CC	CC	GG	CC	CC	CC	CC	CC	GG	CG	CG	GG
3625765|F|0-27:T>C-27:T>C	T/C	1	11024506	+	NA	NA	NA	NA	NA	NA	TT	TC	CC	CC	TT	TC	TT	TC	NN	TT	TT	NN	TT	NN	CC	TT	TT	CC	CC	TT	TT	TT	TT	CC	NN	TC	TT	TT	TT	CC	TT	TT	TT	TT	TT	CC	TC	TC	CC
2657170|F|0-34:A>G-34:A>G	A/G	1	11025052	+	NA	NA	NA	NA	NA	NA	NN	NN	NN	GG	AA	GG	NN	AA	NN	NN	NN	GG	NN	NN	GG	NN	AA	AA	GG	AA	NN	NN	NN	NN	AG	GG	GG	AA	NN	GG	AA	NN	AA	NN	AA	NN	AG	NN	NN
2657170|F|0-65:C>T-65:C>T	C/T	1	11025052	+	NA	NA	NA	NA	NA	NA	TT	NN	NN	NN	CT	TT	TT	CC	TT	NN	TT	NN	NN	TT	NN	NN	CT	CC	NN	CT	TT	TT	TT	NN	CT	TT	TT	CC	TT	NN	CC	TT	CC	TT	CC	NN	CC	TT	TT
2681763|F|0-34:A>G-34:A>G	A/G	1	11025052	+	NA	NA	NA	NA	NA	NA	AA	AA	AA	GG	AA	AG	AA	AA	AA	AA	AA	GG	AA	NN	GG	AA	AG	AA	GG	AA	AA	AA	AA	AA	AA	AG	AG	AA	AA	GG	AA	AA	AA	AA	AA	AA	AG	AA	AA
2688030|F|0-29:A>G-29:A>G	A/G	1	11049356	+	NA	NA	NA	NA	NA	NA	AG	AA	GG	NN	AA	AA	GG	AA	NN	AA	GG	AA	NN	NN	AA	AA	AA	AA	AA	AA	AA	AA	AA	GG	AA	AA	AA	AA	GG	AA	AA	GG	AA	AA	AG	NN	AA	AA	GG
2688066|F|0-25:A>C-25:A>C	A/C	1	11078906	+	NA	NA	NA	NA	NA	NA	AA	AA	AA	AA	AA	AA	AA	AA	AA	AA	AA	AA	AA	AA	AA	AA	AA	AC	AA	AA	AA	AA	AA	AA	AA	AA	AA	NN	AA	AA	AA	AA	AA	AA	AA	AA	AA	AA	AA
2715723|F|0-8:C>G-8:C>G	C/G	1	11139884	+	NA	NA	NA	NA	NA	NA	CC	NN	GG	CC	CC	CC	GG	CC	CC	CC	GG	CC	NN	CC	CC	CC	CC	CC	CC	CC	CC	CC	CC	CC	NN	CC	CC	CC	CC	CC	CC	CC	CC	CC	CC	CC	CC	CC	GG
2655543|F|0-48:C>T-48:C>T	T/C	1	11139925	+	NA	NA	NA	NA	NA	NA	TT	TT	NN	TT	NN	TT	NN	TT	NN	TT	NN	NN	TT	TT	NN	TT	NN	CC	NN	TT	TT	TT	NN	TT	NN	TT	NN	TT	TT	NN	NN	NN	NN	NN	NN	TT	CC	TT	NN
2646940|F|0-42:G>T-42:G>T	T/G	1	11147364	+	NA	NA	NA	NA	NA	NA	TT	TT	TT	TT	TT	TT	NN	TT	TT	TT	TT	TT	NN	NN	TT	TT	TT	TT	TT	TT	NN	NN	TT	TT	NN	TT	TT	NN	TT	TT	TT	TT	TT	TT	TT	TT	GT	TT	TT
2668340|F|0-20:C>T-20:C>T	T/C	1	11281348	+	NA	NA	NA	NA	NA	NA	NN	NN	NN	TT	NN	TT	NN	TT	NN	TT	TT	NN	NN	NN	TT	TT	TT	CT	NN	TT	TT	TT	NN	TT	NN	TT	NN	CC	TT	NN	CC	NN	NN	TT	NN	TT	CC	NN	NN
2233148|F|0-17:C>A-17:C>A	C/A	1	11348492	+	NA	NA	NA	NA	NA	NA	CA	CC	AA	AA	CA	CA	CC	CC	CC	CC	AA	NN	CC	CC	CC	CC	CC	CC	CC	CC	CC	CC	CA	CC	NN	CC	AA	CC	CC	CC	AA	AA	CC	CC	AA	CC	CA	CC	AA
1932888|F|0-22:C>T-22:C>T	C/T	1	11402366	+	NA	NA	NA	NA	NA	NA	CC	CC	TT	CC	CC	CT	TT	CT	CT	CC	CC	CC	CC	CC	CC	CC	CT	CT	TT	CC	CC	CC	CT	CC	CT	CT	CC	NN	CC	CC	CC	CC	CC	TT	CC	CC	CC	CC	TT
1932888|F|0-23:A>T-23:A>T	A/T	1	11402366	+	NA	NA	NA	NA	NA	NA	AA	AA	NN	AA	AA	AA	NN	AT	AA	AA	AA	AA	AA	AA	AA	AA	AA	AA	NN	AA	AA	AA	AA	AA	AA	AA	AA	TT	AT	AA	AA	AA	AA	NN	AA	AA	AT	AA	NN
2018731|F|0-9:A>C-9:A>C	A/C	1	11498697	+	NA	NA	NA	NA	NA	NA	AA	AC	AA	AA	AC	AC	AA	AC	AA	AA	AA	NN	AA	AA	AA	AA	AA	AA	AA	AA	AC	AA	AA	AA	NN	AA	AA	CC	AC	AA	AA	AA	AA	AA	AA	AA	AA	AA	AA
2664950|F|0-28:T>C-28:T>C	C/T	1	11503413	+	NA	NA	NA	NA	NA	NA	CC	TC	CC	CC	TC	TC	CC	TC	NN	CC	CC	NN	CC	NN	CC	CC	CC	TC	TC	CC	TC	CC	NN	CC	CC	CC	CC	TT	TT	CC	CC	CC	CC	CC	CC	CC	CC	NN	CC
1951924|F|0-61:A>G-61:A>G	G/A	1	11567092	+	NA	NA	NA	NA	NA	NA	GG	GG	NN	GG	AG	AG	GG	AG	GG	GG	GG	GG	GG	GG	GG	GG	GG	GG	GG	GG	GG	GG	GG	GG	GG	GG	GG	AA	AG	GG	GG	GG	GG	GG	GG	GG	AG	NN	GG
1941913|F|0-14:G>A-14:G>A	G/A	1	11607566	+	NA	NA	NA	NA	NA	NA	GA	GG	AA	AA	AA	GA	AA	GA	AA	GG	AA	AA	GG	GG	AA	GA	GA	GG	AA	GG	GA	GG	AA	GG	GG	GA	AA	NN	GG	AA	GG	AA	AA	AA	GA	GG	GA	GG	GA
1941913|F|0-25:G>C-25:G>C	G/C	1	11607566	+	NA	NA	NA	NA	NA	NA	GG	GG	NN	NN	NN	GG	NN	GC	NN	GG	NN	NN	GG	GG	NN	GG	GG	GC	NN	GG	GG	GG	NN	GG	GG	GG	NN	CC	GC	NN	GG	NN	NN	NN	GG	GG	GC	GG	GG
4377011|F|0-61:T>A-61:T>A	A/T	1	11645764	+	NA	NA	NA	NA	NA	NA	TA	AA	AA	AA	TA	TA	AA	TA	AA	AA	AA	AA	AA	AA	AA	TA	AA	TA	AA	TA	TA	AA	TT	TT	AA	AA	AA	NN	TT	AA	NN	TT	AA	TT	AA	AA	TA	AA	AA
1938544|F|0-19:C>G-19:C>G	G/C	1	11692986	+	NA	NA	NA	NA	NA	NA	GG	GG	GG	GG	GG	GG	GG	CG	GG	NN	GG	GG	NN	GG	GG	GG	GG	GG	GG	NN	GG	NN	GG	NN	GG	GG	GG	CC	CC	GG	NN	GG	GG	GG	GG	NN	CG	GG	CG
1995412|F|0-33:C>G-33:C>G	G/C	1	11692986	+	NA	NA	NA	NA	NA	NA	CG	CG	GG	GG	GG	CG	GG	CG	GG	CC	GG	GG	CC	GG	GG	CG	GG	CG	GG	CC	CG	CC	GG	CC	GG	CG	GG	NN	CC	GG	NN	GG	GG	GG	GG	CC	CG	CG	GG
6433594|F|0-32:G>C-32:G>C	G/C	1	11762068	+	NA	NA	NA	NA	NA	NA	GG	GG	NN	NN	CC	GG	NN	CC	NN	GG	GG	CC	GG	NN	GG	CC	GG	NN	NN	GC	CC	GG	NN	CC	NN	CC	GG	NN	CC	GG	CC	NN	GG	NN	GG	GG	GG	GG	NN
6433594|F|0-43:C>A-43:C>A	C/A	1	11762068	+	NA	NA	NA	NA	NA	NA	CC	CC	NN	NN	NN	CC	NN	AA	NN	CC	CC	NN	CC	NN	CC	NN	CC	NN	NN	CC	NN	CC	NN	NN	NN	NN	CC	AA	AA	CC	NN	NN	CC	NN	CC	CC	CA	CC	AA
15007946|F|0-51:G>A-51:G>A	A/G	1	11779154	+	NA	NA	NA	NA	NA	NA	AA	NN	AA	NN	GA	AA	NN	AA	NN	NN	AA	NN	AA	NN	AA	AA	NN	NN	AA	AA	AA	NN	NN	AA	NN	AA	NN	AA	AA	AA	AA	AA	AA	NN	AA	AA	GA	AA	NN
2648739|F|0-24:G>A-24:G>A	A/G	1	11789572	+	NA	NA	NA	NA	NA	NA	GA	GG	GG	AA	AA	GA	GG	GA	NN	GG	AA	AA	GG	NN	AA	GG	GA	NN	AA	GG	GG	GG	AA	GG	NN	GA	AA	GG	GG	AA	AA	AA	AA	AA	AA	GG	AA	GG	GA
1941455|F|0-68:T>G-68:T>G	T/G	1	11803647	+	NA	NA	NA	NA	NA	NA	TT	TT	NN	GG	GG	NN	NN	TT	NN	TT	GG	TT	NN	NN	NN	TT	GG	NN	NN	TT	TT	TT	GG	TT	TT	TT	NN	NN	NN	TT	TT	TT	TT	GG	GG	TT	TG	TG	TT
1928546|F|0-19:C>G-19:C>G	C/G	1	11886422	+	NA	NA	NA	NA	NA	NA	CG	CC	GG	GG	CG	CG	GG	CC	GG	CC	CC	CG	NN	NN	GG	CC	CG	CG	GG	CC	CG	CC	CC	CC	CG	CG	GG	CC	CC	GG	GG	GG	GG	CC	CC	CC	CG	CC	GG
2649676|F|0-48:G>C-48:G>C	G/C	1	11891481	+	NA	NA	NA	NA	NA	NA	GG	GC	NN	GG	GG	GC	GG	GG	GG	NN	GG	GG	NN	NN	GG	GG	GG	GG	GG	GG	NN	GG	GG	GG	GG	GG	NN	GG	GG	GG	GG	GG	GG	GG	GG	GG	GG	GG	GG
1929754|F|0-15:A>G-15:A>G	A/G	1	11937744	+	NA	NA	NA	NA	NA	NA	AA	AG	AA	AA	AG	AG	AA	AA	NN	AA	AA	NN	AA	NN	AA	AA	AA	AA	AA	AA	AA	AA	AA	AA	AA	AA	AA	AA	AA	AA	AA	AA	AA	AA	AA	AA	AG	AG	AG
2219747|F|0-15:C>T-15:C>T	C/T	1	11938289	+	NA	NA	NA	NA	NA	NA	NN	CC	NN	CC	CC	CC	NN	CC	NN	NN	NN	NN	CC	NN	NN	NN	NN	NN	NN	CC	NN	NN	NN	CC	NN	NN	CC	CC	CC	CC	NN	NN	CC	NN	NN	CC	TT	CC	TT
2235500|F|0-7:T>C-7:T>C	C/T	1	11938289	+	NA	NA	NA	NA	NA	NA	NN	CC	NN	CC	CC	CC	NN	CC	NN	NN	NN	NN	CC	NN	NN	NN	NN	NN	NN	CC	NN	NN	NN	CC	NN	NN	CC	CC	CC	CC	NN	NN	CC	NN	NN	CC	TT	CC	NN
1898329|F|0-17:C>T-17:C>T	T/C	1	12003241	+	NA	NA	NA	NA	NA	NA	TT	CC	TT	TT	CT	TT	TT	TT	CT	TT	TT	TT	CC	TT	TT	CT	TT	TT	TT	CC	TT	TT	TT	CC	CT	CT	TT	NN	CC	TT	TT	NN	TT	TT	NN	NN	TT	CC	TT
15041342|F|0-8:T>A-8:T>A	T/A	1	12037277	+	NA	NA	NA	NA	NA	NA	TT	TT	TT	TT	TT	TT	NN	TT	TT	TT	TT	TT	TT	TT	TT	TT	TT	TT	TT	TT	TT	TT	TT	TT	TT	TT	TT	AA	TT	TT	TT	TT	TT	TT	TT	TT	TA	TA	TT
2646453|F|0-57:T>G-57:T>G	T/G	1	12112060	+	NA	NA	NA	NA	NA	NA	TT	NN	NN	TT	TT	TG	NN	TT	NN	NN	TT	TT	NN	NN	TT	NN	TT	GG	TT	TT	NN	NN	NN	NN	NN	TT	NN	TT	TT	TT	TT	TT	NN	NN	NN	TT	TG	NN	NN
1955613|F|0-50:G>C-50:G>C	G/C	1	12131262	+	NA	NA	NA	NA	NA	NA	GG	GC	GG	GG	GG	GC	GG	GC	GG	GG	GG	NN	GG	GG	GG	GG	GG	GG	GG	GG	GG	GG	GG	GG	GG	GG	GG	CC	GC	GG	GG	GG	GG	GG	GG	GG	GG	GC	GG
2689127|F|0-38:G>A-38:G>A	A/G	1	12146481	+	NA	NA	NA	NA	NA	NA	NN	NN	AA	NN	NN	NN	AA	GG	AA	NN	NN	NN	AA	NN	NN	AA	AA	NN	AA	GG	GG	NN	AA	NN	AA	NN	AA	NN	AA	AA	GG	GG	AA	AA	NN	GG	GG	GG	AA
1940167|F|0-23:A>C-23:A>C	C/A	1	12238418	+	NA	NA	NA	NA	NA	NA	CC	AC	CC	CC	AC	AC	CC	AC	NN	CC	CC	CC	AC	CC	CC	CC	CC	AA	CC	CC	CC	CC	CC	CC	CC	CC	AC	AA	AC	CC	CC	CC	CC	CC	AC	CC	AC	AC	CC
2654245|F|0-47:C>T-47:C>T	T/C	1	12275393	+	NA	NA	NA	NA	NA	NA	TT	TT	TT	TT	TT	TT	TT	CT	TT	TT	TT	TT	CT	TT	TT	TT	TT	CT	TT	TT	TT	TT	TT	TT	TT	TT	CT	CC	CT	TT	TT	TT	TT	TT	CT	TT	CT	CT	TT
1915637|F|0-51:T>A-51:T>A	A/T	1	12524019	+	NA	NA	NA	NA	NA	NA	TA	TA	AA	AA	TA	TA	AA	TA	AA	AA	TT	TA	TT	TT	AA	AA	AA	TT	AA	TA	AA	AA	TT	AA	TA	TA	TA	TT	TA	AA	AA	AA	AA	TT	AA	TT	TT	TA	TA
2206780|F|0-57:T>A-57:T>A	T/A	1	12549602	+	NA	NA	NA	NA	NA	NA	TA	TA	TT	TT	AA	TA	TT	TT	TT	AA	TT	TT	TA	AA	AA	TT	TA	TT	AA	TT	TT	AA	AA	TT	TT	TA	TT	TT	TT	AA	AA	AA	AA	AA	TT	TT	TT	TA	TT
2648107|F|0-18:T>C-18:T>C	T/C	1	12566432	+	NA	NA	NA	NA	NA	NA	TT	CC	TT	TT	TC	TC	TT	TT	TT	TT	TT	TT	TC	NN	TT	TT	TT	TT	CC	TT	TT	TT	CC	TT	TT	TC	TT	TT	TT	TT	TT	TT	TT	CC	TT	CC	TT	TC	TT
2234456|F|0-46:T>G-46:T>G	T/G	1	12576239	+	NA	NA	NA	NA	NA	NA	TG	TG	TT	TT	TG	TG	TT	TT	TT	GG	TT	TT	TG	GG	GG	TT	TG	TT	TT	TT	TT	GG	GG	TT	TT	TG	TT	TT	TT	GG	GG	GG	GG	GG	TT	GG	TT	TG	TT
2679643|F|0-36:C>T-36:C>T	C/T	1	12604695	+	NA	NA	NA	NA	NA	NA	CC	NN	CC	TT	CC	NN	CC	CC	CC	TT	CC	NN	NN	NN	NN	NN	TT	NN	CC	TT	NN	TT	CC	CT	NN	NN	TT	NN	CC	TT	CC	CC	CC	CC	NN	NN	CC	TT	CC
1904336|F|0-32:C>T-32:C>T	C/T	1	12630142	+	NA	NA	NA	NA	NA	NA	CT	CT	CC	CC	CT	CT	CC	CC	CC	CC	CC	CC	CC	TT	CC	CT	CC	CT	CC	CT	CT	CC	TT	CC	CT	CT	CT	CC	CT	CC	CC	CC	CC	TT	CC	TT	CT	CC	CC
1942251|F|0-62:G>A-62:G>A	G/A	1	12685689	+	NA	NA	NA	NA	NA	NA	GG	GG	GG	AA	GG	GG	GG	GA	GG	GG	GG	NN	NN	NN	GG	GG	GG	GG	GG	GG	GG	GG	GG	GG	NN	GG	GG	GG	GG	GG	GG	GG	GG	GG	GG	GA	GG	GG	GG
2655822|F|0-13:G>A-13:G>A	G/A	1	12696927	+	NA	NA	NA	NA	NA	NA	GG	GA	GG	AA	GG	GG	GG	GA	GG	GG	GG	GG	NN	AA	GG	NN	GG	GA	GG	GA	GA	GG	GG	AA	GG	GG	GA	GG	GA	GG	GG	GG	GG	GG	GG	AA	GA	AA	GA
1875293|F|0-18:C>A-18:C>A	C/A	1	12706856	+	NA	NA	NA	NA	NA	NA	CA	CC	AA	CC	CA	CA	CC	CA	CC	AA	AA	AA	CC	CC	AA	CC	CA	CC	AA	CA	CC	AA	CC	CC	CA	CA	CC	CC	CC	AA	AA	AA	AA	CC	CC	CC	CC	CC	CA
2653388|F|0-37:A>G-37:A>G	A/G	1	12714257	+	NA	NA	NA	NA	NA	NA	AA	AA	NN	GG	NN	AA	NN	AA	NN	NN	NN	NN	AA	NN	NN	AA	NN	AA	NN	AA	AA	NN	NN	AA	AA	AA	AA	AA	AA	NN	NN	NN	NN	NN	AA	AA	AA	AA	AA
2655884|F|0-9:T>G-9:T>G	T/G	1	12968515	+	NA	NA	NA	NA	NA	NA	NN	TT	TT	TT	TT	TG	TT	TT	TT	GG	TT	TT	TT	TT	TT	TT	TT	TT	TT	TT	TT	GG	TT	GG	TT	TT	TT	TT	TT	TT	TT	TT	TT	TT	TT	TT	TT	TT	TT
6433541|F|0-33:C>A-33:C>A	A/C	1	12987212	+	NA	NA	NA	NA	NA	NA	AA	CA	AA	CC	CA	CA	AA	AA	AA	AA	CC	AA	CA	CC	AA	CA	AA	CA	AA	CA	AA	AA	AA	AA	CA	CA	AA	AA	AA	AA	AA	AA	AA	AA	AA	CC	CC	CC	CC
8554179|F|0-11:C>T-11:C>T	C/T	1	13011238	+	NA	NA	NA	NA	NA	NA	CC	CC	CC	CT	CC	CT	CC	CC	NN	CC	CT	NN	NN	NN	CC	NN	CC	NN	CC	CT	CC	CC	CC	CC	NN	CT	CC	CT	CC	CC	CC	CC	CC	CC	CC	CC	CT	CC	CC
2650574|F|0-17:C>T-17:C>T	C/T	1	13046344	+	NA	NA	NA	NA	NA	NA	TT	NN	TT	CT	CC	CC	TT	CT	NN	NN	CC	NN	CC	NN	TT	NN	TT	CC	TT	CT	TT	CC	CC	NN	TT	CT	NN	CC	CC	TT	TT	TT	CC	CC	CT	CC	CC	NN	CC
1909997|F|0-65:G>A-65:G>A	G/A	1	13067829	+	NA	NA	NA	NA	NA	NA	GG	GG	GG	AA	GG	GG	GG	GG	GG	GG	GG	GG	GA	GG	GG	GG	GG	GA	GG	GG	GG	GG	GG	GG	GA	GG	GG	GG	AA	GG	GG	GG	GG	GG	GG	GG	GG	GG	GG
1936607|F|0-34:G>C-34:G>C	G/C	1	13125794	+	NA	NA	NA	NA	NA	NA	GG	GC	GG	GG	GC	GC	GG	GC	GG	GG	GG	GG	GG	GG	GG	CC	GG	GG	GG	GC	GC	GG	GG	GG	GG	GC	GC	GG	GC	GG	GG	GG	GG	GG	GG	CC	GG	CC	GG
1871359|F|0-10:C>G-10:C>G	C/G	1	13167619	+	NA	NA	NA	NA	NA	NA	GG	CC	GG	CC	CC	CG	GG	CG	NN	CC	CC	GG	CC	CC	GG	CC	GG	CC	CC	CG	CG	CC	CC	CC	CG	CC	CC	NN	CC	GG	CC	GG	GG	CC	CG	CC	CC	CC	CC
1871359|F|0-55:G>T-55:G>T	G/T	1	13167619	+	NA	NA	NA	NA	NA	NA	TT	GG	TT	GG	GT	GT	TT	GT	TT	GG	GG	NN	GT	GG	TT	GG	TT	GG	GG	GT	GT	GG	GT	GG	GG	GG	GG	TT	GG	TT	GG	TT	TT	GG	GT	GG	GT	GG	GG
2652202|F|0-45:A>C-45:A>C	A/C	1	13197278	+	NA	NA	NA	NA	NA	NA	CC	AA	CC	AA	AA	AC	CC	AC	NN	AA	AA	CC	AA	NN	CC	AA	CC	AC	AA	AC	AC	AA	CC	AA	AC	AA	AA	NN	AA	CC	AA	CC	CC	CC	AC	AA	AC	AA	AA
2007499|F|0-54:A>G-54:A>G	A/G	1	13200334	+	NA	NA	NA	NA	NA	NA	GG	AA	GG	AA	AA	AG	GG	AG	NN	AA	AA	GG	AA	AA	GG	AA	GG	AA	AA	AG	AG	AA	GG	AA	AG	AA	AA	AA	AA	GG	AA	GG	GG	NN	AG	AA	AA	AA	AA
2652656|F|0-68:T>G-68:T>G	T/G	1	13234700	+	NA	NA	NA	NA	NA	NA	GG	TT	GG	TT	TT	TG	GG	TG	NN	TT	TT	GG	TT	NN	GG	TT	GG	TT	GG	TG	TG	TT	TT	TT	TT	TG	TG	TT	TT	GG	TT	TT	GG	TT	GG	TT	TT	TT	TT
1927979|F|0-57:G>T-57:G>T	G/T	1	13327702	+	NA	NA	NA	NA	NA	NA	GG	GG	GG	GG	GG	GG	GG	GG	GG	GG	GG	GG	GG	GG	GG	GG	GG	GG	GG	GG	GG	GG	GG	GG	GG	GG	GG	GG	GG	GG	TT	TT	GG	GG	GG	GG	GT	GG	TT
2229476|F|0-29:A>T-29:A>T	A/T	1	13341959	+	NA	NA	NA	NA	NA	NA	AA	TT	AA	AA	AA	AA	AA	AT	AA	AA	AA	AA	TT	AA	AA	AA	AA	AT	AA	AA	AA	AA	AA	AA	AA	AA	AA	AA	AT	AA	NN	NN	AA	AA	AA	TT	AA	AA	NN
2229476|F|0-62:G>C-62:G>C	G/C	1	13341959	+	NA	NA	NA	NA	NA	NA	GG	CC	GG	GG	GG	GG	GG	GG	GG	GG	GG	GG	CC	GG	GG	GG	GG	GG	GG	GG	GG	GG	GG	GG	GG	GG	GC	GG	GG	GG	CC	CC	GG	GG	GG	NN	GC	GC	CC
5374566|F|0-6:C>T-6:C>T	T/C	1	13347519	+	NA	NA	NA	NA	NA	NA	NN	TT	NN	TT	TT	TT	NN	TT	NN	NN	NN	NN	CC	NN	TT	CC	TT	TT	NN	TT	NN	CT	NN	TT	NN	NN	NN	NN	TT	NN	TT	TT	NN	NN	NN	TT	NN	TT	CC
2648116|F|0-64:A>T-64:A>T	T/A	1	13372785	+	NA	NA	NA	NA	NA	NA	TT	AA	TT	NN	TT	TT	TT	TT	TT	NN	NN	NN	AA	AA	TT	TT	TT	AT	TT	TT	TT	NN	TT	NN	TT	AA	NN	AA	NN	TT	NN	NN	TT	NN	AT	NN	AA	NN	NN
2646058|F|0-68:T>A-68:T>A	T/A	1	13391814	+	NA	NA	NA	NA	NA	NA	NN	TT	NN	TT	TT	TT	NN	TT	NN	TT	NN	TT	AA	NN	NN	NN	NN	AA	NN	NN	NN	TT	TT	NN	NN	TT	TT	AA	TT	NN	TT	TT	NN	TT	TT	TT	TA	AA	TT
2645871|F|0-10:A>G-10:A>G	A/G	1	13395177	+	NA	NA	NA	NA	NA	NA	NN	GG	NN	AG	AA	AA	NN	NN	NN	AA	GG	AA	AA	AA	NN	NN	NN	NN	NN	GG	NN	AA	AA	AA	AA	AA	AA	AA	AA	NN	AA	AA	NN	AG	AG	NN	AA	AG	AA
2207953|F|0-62:T>C-62:T>C	T/C	1	13399528	+	NA	NA	NA	NA	NA	NA	TT	TT	NN	TT	TC	TC	TT	TT	TT	CC	TT	CC	TT	TC	TT	TT	TT	TT	TT	TT	TT	CC	TT	CC	TT	CC	TC	TT	TC	TT	TT	TT	NN	TT	NN	TT	TT	TT	TT
2647380|F|0-46:C>G-46:C>G	C/G	1	13401525	+	NA	NA	NA	NA	NA	NA	CC	CC	CC	CC	CG	CG	CC	CC	CC	GG	CC	GG	CC	CC	CC	CC	CC	CC	CC	CC	CC	GG	CC	GG	CC	GG	CC	CC	CG	CC	CC	CC	CC	CC	CC	CC	CC	CC	CC
2651113|F|0-28:G>C-28:G>C	G/C	1	13460573	+	NA	NA	NA	NA	NA	NA	GG	GC	GG	GG	GG	GC	GG	GG	GG	GG	GG	CC	GG	NN	GG	GG	GG	GG	GG	GG	GG	GG	GG	GG	GG	GC	GG	GG	CC	GG	GG	GG	GG	GG	GG	CC	GG	GG	GG
2235453|F|0-55:T>G-55:T>G	T/G	1	13505272	+	NA	NA	NA	NA	NA	NA	TT	NN	NN	TT	NN	TT	NN	TT	TT	TT	NN	NN	NN	NN	TT	TT	NN	TT	TT	TG	NN	NN	TT	NN	TT	NN	NN	TT	NN	TT	TT	TT	TT	TT	TT	TT	TT	NN	TT
2650294|F|0-35:G>T-35:G>T	G/T	1	13696299	+	NA	NA	NA	NA	NA	NA	GG	GG	GG	GG	TT	GG	GG	GT	GG	NN	GG	GG	NN	NN	GG	GG	GG	GG	GG	GG	GG	GG	GG	GG	GG	GG	GG	GG	GG	GG	GG	GG	GG	GG	GG	GG	GG	GG	NN
10745576|F|0-58:A>G-58:A>G	G/A	1	13798667	+	NA	NA	NA	NA	NA	NA	GG	NN	GG	NN	GG	GG	GG	AG	GG	NN	NN	NN	NN	NN	GG	GG	GG	GG	GG	GG	GG	NN	GG	NN	GG	NN	GG	NN	NN	GG	NN	NN	GG	NN	GG	NN	NN	NN	NN
1896446|F|0-51:C>G-51:C>G	C/G	1	13802194	+	NA	NA	NA	NA	NA	NA	CC	NN	CC	NN	CC	CC	CC	CC	CC	NN	NN	NN	NN	NN	CC	CC	CC	CG	CC	CC	CC	NN	CC	NN	CC	CC	CC	CC	NN	CC	NN	CC	CC	NN	CC	NN	GG	CC	CC
1896446|F|0-58:C>T-58:C>T	T/C	1	13802194	+	NA	NA	NA	NA	NA	NA	CC	TT	CC	TT	CT	CT	CC	CT	CC	TT	TT	TT	TT	NN	CC	CC	CC	CC	CC	CT	CC	TT	CT	TT	CC	CT	CT	CC	TT	CC	TT	CC	CC	TT	CC	TT	TT	CT	CC
2018407|F|0-11:A>C-11:A>C	A/C	1	13829341	+	NA	NA	NA	NA	NA	NA	CC	AA	CC	AA	NN	AC	CC	AC	CC	AA	AA	AA	AA	AA	CC	CC	CC	AA	CC	AA	CC	AA	AC	AA	AC	AC	AA	NN	AA	NN	AA	AA	CC	AA	CC	AA	AA	AA	NN
2235541|F|0-66:G>T-66:G>T	G/T	1	13870803	+	NA	NA	NA	NA	NA	NA	GG	GG	NN	GG	GT	GG	GG	GT	GG	NN	TT	GG	GG	NN	GG	GG	GG	GG	GG	GG	GG	GG	GG	GG	GT	GG	GG	GG	GG	GG	GG	GG	GG	GG	GG	GG	GG	GG	GG
1921690|F|0-58:C>T-58:C>T	C/T	1	13888207	+	NA	NA	NA	NA	NA	NA	TT	CT	TT	CC	CT	CC	TT	CT	TT	CC	CC	CC	NN	CC	CT	TT	TT	CC	TT	CT	TT	CC	CT	CC	NN	CC	CC	CC	CC	TT	CC	CC	TT	CC	TT	CC	CC	CC	CC
1921844|F|0-35:G>A-35:G>A	G/A	1	13926144	+	NA	NA	NA	NA	NA	NA	AA	GA	AA	GG	GA	GA	AA	GA	AA	GG	GG	GG	GG	GG	AA	AA	AA	GG	AA	GA	AA	GG	GA	GG	AA	GA	GA	GG	GG	AA	GG	GG	AA	GG	GA	GG	GG	GG	GG
5339245|F|0-35:G>C-35:G>C	G/C	1	13986731	+	NA	NA	NA	NA	NA	NA	GG	GG	GG	GG	GG	GG	GG	GG	GG	GG	GG	GG	GC	GG	GG	GG	GG	GC	GG	GG	GG	GG	GG	GG	GG	GG	GG	CC	GG	GG	GG	GG	GG	GG	GG	GG	GC	GC	GG
2653755|F|0-12:G>T-12:G>T	G/T	1	14044636	+	NA	NA	NA	NA	NA	NA	GG	GG	GG	TT	GT	GT	GG	GG	GG	GG	GG	GG	GT	NN	GG	GG	GG	GG	GG	GG	GG	GG	GG	GG	NN	GT	GT	GG	GG	GG	GG	GG	GG	GG	GT	GG	GG	GG	GG
2645261|F|0-38:A>G-38:A>G	A/G	1	14053073	+	NA	NA	NA	NA	NA	NA	AG	AA	GG	AA	AG	AG	GG	AG	GG	AA	AA	AA	AG	AA	GG	GG	GG	AG	AA	AG	GG	AA	AG	AA	AA	AA	AA	AA	AA	GG	AA	AA	AA	AA	AA	AA	AA	AA	AA
2661664|F|0-59:T>C-59:T>C	T/C	1	14054950	+	NA	NA	NA	NA	NA	NA	TT	TT	CC	TT	TT	TT	TT	TC	TT	TT	TT	TT	TT	TT	TT	TT	TT	TT	CC	TT	TT	TT	TC	TT	TT	TT	TT	TT	TT	TT	TT	TT	TT	TT	TC	TT	TT	TT	TT
1935451|F|0-40:A>C-40:A>C	A/C	1	14059635	+	NA	NA	NA	NA	NA	NA	AA	NN	AA	CC	AA	AA	NN	AA	AA	CC	NN	AC	AA	AA	AA	AA	AA	AA	AA	AA	AA	CC	AA	AA	AA	AA	AA	AA	AA	AA	AA	AA	AA	AA	AC	AA	AA	AA	AA
2673644|F|0-37:C>T-37:C>T	C/T	1	14059904	+	NA	NA	NA	NA	NA	NA	CC	CC	CC	CC	CC	CC	CC	CC	CC	CC	CC	CC	CC	NN	CC	CC	CC	CT	CC	CC	CC	CC	CC	CC	CC	CC	CT	CC	CC	CC	CC	CC	CC	CC	CC	CC	CC	CC	CC
1898275|F|0-12:A>C-12:A>C	A/C	1	14059943	+	NA	NA	NA	NA	NA	NA	CC	AA	CC	NN	AC	AC	CC	AC	NN	NN	CC	NN	AA	AA	CC	CC	CC	AA	CC	AC	CC	NN	AC	AA	AC	AC	AA	AA	AA	CC	AA	AA	CC	AA	AA	AA	AC	AA	AA
1898275|F|0-62:C>T-62:C>T	C/T	1	14059943	+	NA	NA	NA	NA	NA	NA	NN	CC	NN	TT	CC	CC	NN	CC	NN	TT	NN	TT	CC	CC	NN	NN	NN	CC	NN	CC	NN	TT	CC	CC	CC	CC	CC	CC	CC	NN	CC	CC	NN	CC	CC	CC	CC	CC	CC
1923757|F|0-44:A>G-44:A>G	A/G	1	14127065	+	NA	NA	NA	NA	NA	NA	AA	AA	AA	AA	AA	AA	AA	AA	AA	AA	AA	AA	AA	NN	AA	AA	AA	AA	AA	AA	AA	AA	AA	AA	AA	AA	AG	AA	AA	AA	AA	AA	AA	AA	AA	AA	AA	AA	AA
2656897|F|0-45:C>A-45:C>A	A/C	1	14192449	+	NA	NA	NA	NA	NA	NA	AA	NN	AA	NN	AA	AA	AA	AA	AA	NN	NN	NN	NN	NN	AA	AA	AA	NN	AA	AA	AA	NN	AA	NN	AA	AA	AA	CC	NN	AA	CC	CC	AA	NN	NN	NN	CC	CC	CC
2649456|F|0-39:G>C-39:G>C	C/G	1	14204824	+	NA	NA	NA	NA	NA	NA	CC	GG	CC	GG	CC	GC	CC	GC	CC	GG	GG	GG	GC	NN	CC	CC	CC	CC	CC	GC	CC	GG	GG	GG	GC	GC	CC	GG	GG	CC	NN	NN	CC	GG	GC	GG	CC	GG	NN
2660768|F|0-8:T>C-8:T>C	T/C	1	14209761	+	NA	NA	NA	NA	NA	NA	TT	TT	TT	CC	TT	TT	TT	TT	TT	CC	TT	TC	TT	TT	TT	TT	TT	TT	TT	TT	TT	CC	TT	TT	TC	TT	TT	TT	TT	TT	TT	TT	TT	TT	TT	TT	TT	TT	TT
1886468|F|0-56:A>G-56:A>G	A/G	1	14216187	+	NA	NA	NA	NA	NA	NA	AA	AA	AA	AA	AA	AA	AA	AA	AA	AA	AA	AA	GG	AA	AA	NN	AA	AG	AA	AA	AA	AA	AA	AA	AA	AA	AA	AA	AA	AA	AA	AA	AA	AA	AA	AA	AG	AA	AA
1888921|F|0-24:G>C-24:G>C	G/C	1	14216425	+	NA	NA	NA	NA	NA	NA	GG	GC	GG	GG	GG	GC	GG	GC	GG	GG	GG	GG	CC	CC	GG	GG	GG	CC	GG	GC	GG	GG	GC	GG	GG	GG	GC	GG	CC	GG	NN	NN	GG	CC	GC	CC	CC	GC	NN
2232184|F|0-30:T>A-30:T>A	T/A	1	14229928	+	NA	NA	NA	NA	NA	NA	AA	TT	AA	TT	TT	TA	AA	TA	AA	TT	TT	NN	TT	TT	AA	AA	AA	TA	AA	TT	AA	TT	TA	AA	AA	AA	TA	TT	TT	AA	TT	TT	AA	TT	TT	TT	TT	TA	TT
2654214|F|0-29:G>T-29:G>T	G/T	1	14244713	+	NA	NA	NA	NA	NA	NA	GG	GG	GG	GG	GG	GG	GG	GG	GG	GG	GG	GG	GT	GG	GG	GG	GG	GG	GG	GG	GG	GG	GG	GG	GG	GG	GT	GG	GG	GG	GG	GG	GG	GG	GG	GG	GT	GG	GG
2653217|F|0-8:G>T-8:G>T	G/T	1	14257152	+	NA	NA	NA	NA	NA	NA	GT	GT	TT	GG	GG	GT	GG	GT	NN	GG	GG	GG	NN	GG	TT	GG	TT	TT	TT	GG	GG	GG	GG	GG	TT	GT	GG	TT	GG	TT	GG	GG	TT	GG	GG	GG	GG	GG	GG
2647353|F|0-45:C>T-45:C>T	C/T	1	14366410	+	NA	NA	NA	NA	NA	NA	NN	CC	NN	NN	CC	CC	NN	CC	NN	NN	NN	CC	CC	NN	NN	NN	NN	TT	NN	CC	NN	NN	NN	NN	NN	NN	CC	TT	CC	NN	CC	CC	NN	NN	NN	NN	CC	CT	CC
1899014|F|0-21:T>C-21:T>C	T/C	1	14404048	+	NA	NA	NA	NA	NA	NA	NN	TC	NN	TT	TT	TC	NN	TC	NN	NN	TT	NN	NN	NN	CC	TT	CC	NN	CC	TC	CC	TT	NN	TT	NN	TT	CC	NN	TT	CC	TT	TT	CC	TT	NN	TT	TT	TT	TT
2646905|F|0-61:C>A-61:C>A	C/A	1	14477215	+	NA	NA	NA	NA	NA	NA	CC	CC	CC	CC	CC	CC	CC	CC	CC	CC	CC	CC	CC	CC	CC	CC	CC	CC	CC	CC	CC	CC	CC	CC	CC	CC	CC	AA	CC	CC	CC	CC	CC	CC	CC	CC	CC	CA	CC
1955787|F|0-63:A>G-63:A>G	G/A	1	14485956	+	NA	NA	NA	NA	NA	NA	AA	AG	AA	GG	AG	AG	AA	AG	AA	GG	AA	GG	GG	GG	AA	GG	AA	AG	AA	AG	AG	GG	AG	GG	AA	AG	AG	AA	GG	AA	GG	AA	AA	GG	AG	GG	AG	AA	AA
2658039|F|0-10:T>C-10:T>C	C/T	1	14509636	+	NA	NA	NA	NA	NA	NA	TT	TC	TT	CC	CC	TC	TT	TC	TT	CC	CC	CC	CC	CC	TT	CC	TT	CC	TT	TC	TC	CC	CC	CC	TC	TC	TC	NN	CC	TT	NN	TT	TT	CC	CC	CC	CC	CC	NN
1936867|F|0-6:T>C-6:T>C	T/C	1	14513456	+	NA	NA	NA	NA	NA	NA	NN	TT	NN	TT	TT	TT	NN	TT	NN	TT	TT	TT	TC	TT	NN	TT	NN	TT	NN	TT	TT	TT	TT	TT	NN	TT	TT	TT	TT	NN	NN	CC	NN	TT	TT	TT	TT	TT	CC
2239516|F|0-7:G>A-7:G>A	G/A	1	14520632	+	NA	NA	NA	NA	NA	NA	GG	GG	GG	GG	GG	GA	GG	GG	GG	AA	GA	GG	AA	NN	GG	GG	GG	GG	GG	GG	GG	AA	GG	GG	GG	GG	GG	GG	GG	GG	AA	AA	GG	GG	GG	GG	GA	GG	AA
2656502|F|0-28:T>G-28:T>G	T/G	1	14570846	+	NA	NA	NA	NA	NA	NA	TT	GG	TT	TT	TG	TG	TT	TG	TT	TT	GG	GG	TT	TG	TT	GG	TT	TG	TT	TG	TG	TT	TG	GG	TG	TG	GG	NN	GG	TT	NN	TT	TT	GG	TG	GG	TT	GG	TT
2646463|F|0-67:T>A-67:T>A	T/A	1	14572466	+	NA	NA	NA	NA	NA	NA	TT	TT	TT	NN	TT	TT	TT	TT	TT	NN	TT	TT	AA	NN	TT	TT	TT	TT	TT	TT	TT	TT	TT	TT	TT	TT	TT	TT	TT	TT	TT	AA	TT	TT	TT	TT	TT	TT	AA
2693093|F|0-41:C>G-41:C>G	C/G	1	14721021	+	NA	NA	NA	NA	NA	NA	CC	CC	CC	CC	CC	CC	CC	CC	CC	CC	CC	CC	GG	CC	CC	CC	CC	CC	CC	CC	CC	CC	CG	CC	CC	CC	CC	GG	CC	CC	GG	GG	CC	CC	CC	CC	CG	CG	GG
2651385|F|0-61:A>T-61:A>T	A/T	1	14742853	+	NA	NA	NA	NA	NA	NA	AA	AA	AA	AA	AA	AA	NN	AA	NN	AA	AA	AA	AA	AA	AA	AA	AA	AA	NN	AA	AA	AA	AA	AA	NN	AA	AA	TT	AA	AA	TT	TT	AA	AA	AA	AA	AT	AT	TT
1934003|F|0-10:C>T-10:C>T	C/T	1	14745302	+	NA	NA	NA	NA	NA	NA	CC	CC	CC	TT	CC	CC	CC	CC	CC	CC	CC	CC	CT	NN	CC	CC	CC	CC	CC	CC	NN	CC	CC	CC	CC	CC	CC	NN	CC	CC	NN	NN	CC	CC	CC	CC	TT	NN	NN
2654439|F|0-66:T>C-66:T>C	T/C	1	14824293	+	NA	NA	NA	NA	NA	NA	TT	TC	TT	TT	TC	TC	TT	TT	TT	CC	CC	CC	TT	CC	CC	CC	TT	CC	TT	TC	TC	TC	TC	CC	TC	TC	CC	TT	CC	TT	TT	TT	TT	CC	TC	CC	TT	TC	TT
2117595|F|0-9:A>T-9:A>T	A/T	1	14840782	+	NA	NA	NA	NA	NA	NA	AA	AT	AA	AA	AT	TT	AA	AA	AA	TT	TT	TT	AA	NN	TT	TT	AA	TT	AA	AT	AT	AT	NN	TT	AA	AT	TT	AA	TT	AA	AA	AA	AA	TT	AT	TT	AA	AT	AA
2648351|F|0-56:G>A-56:G>A	G/A	1	14858763	+	NA	NA	NA	NA	NA	NA	GG	GG	GG	GG	GA	GG	GG	GG	NN	GG	GG	NN	GA	NN	AA	NN	GG	GG	GG	GG	GG	GG	GG	GG	NN	GG	GG	NN	GG	GG	NN	NN	GG	GG	GG	GG	GG	GG	NN
2679466|F|0-39:C>T-39:C>T	C/T	1	14951008	+	NA	NA	NA	NA	NA	NA	NN	CC	NN	CC	CC	CC	NN	TT	NN	CC	CC	CC	CC	CC	NN	CC	NN	NN	TT	CT	NN	TT	NN	CC	NN	CC	NN	NN	CC	TT	CC	CC	TT	CC	TT	CC	CC	CC	CC
100015691|F|0-18:G>T-18:G>T	G/T	1	14967349	+	NA	NA	NA	NA	NA	NA	NN	NN	NN	NN	NN	GG	NN	TT	NN	GG	GG	GG	NN	NN	TT	GG	NN	GG	NN	GG	NN	TT	GT	GG	GG	GG	GG	GG	GG	NN	GG	GG	NN	GG	GG	GG	GG	GG	GG
2004357|F|0-29:T>C-29:T>C	T/C	1	14982027	+	NA	NA	NA	NA	NA	NA	TT	TC	TT	CC	TC	TC	TT	TC	TT	CC	CC	CC	CC	CC	CC	CC	TT	CC	TT	TC	TC	CC	CC	CC	TC	TC	CC	TT	CC	TT	TT	TT	TT	CC	TC	CC	TT	TC	TT
2004357|F|0-66:T>C-66:T>C	T/C	1	14982027	+	NA	NA	NA	NA	NA	NA	TT	TT	TT	NN	TT	TT	TT	TT	TT	NN	NN	NN	CC	NN	CC	NN	TT	NN	TT	TT	TT	NN	NN	NN	TT	TT	NN	TT	NN	TT	TT	TT	TT	NN	TT	NN	TC	TT	TT
2661268|F|0-15:T>C-15:T>C	T/C	1	15141283	+	NA	NA	NA	NA	NA	NA	TT	TC	TT	TT	TC	TT	TT	TT	TT	TT	TT	TT	NN	NN	TT	TT	TT	TC	TT	TT	TT	TT	TT	TT	TT	TT	TT	TT	TT	TT	TT	TT	TT	TT	TT	TT	TC	TT	TT
1909543|F|0-48:A>G-48:A>G	G/A	1	15168146	+	NA	NA	NA	NA	NA	NA	GG	AA	GG	AA	AG	GG	AA	AG	GG	GG	GG	GG	GG	GG	GG	GG	GG	AG	GG	GG	AG	GG	AG	GG	GG	GG	GG	AG	GG	GG	GG	AA	GG	GG	GG	GG	AA	AG	AA
2658084|F|0-54:T>A-54:T>A	A/T	1	15170622	+	NA	NA	NA	NA	NA	NA	AA	AA	AA	TT	AA	AA	AA	AA	AA	AA	AA	AA	TA	AA	AA	AA	AA	AA	AA	AA	NN	AA	AA	AA	AA	AA	AA	NN	AA	AA	AA	AA	AA	AA	AA	AA	TT	AA	AA
15042641|F|0-44:A>G-44:A>G	A/G	1	15267865	+	NA	NA	NA	NA	NA	NA	NN	AA	NN	AA	AA	AA	NN	AA	NN	AA	AA	AA	NN	NN	AA	AA	NN	AA	NN	AA	AA	NN	NN	AA	AA	AA	AA	AA	AA	NN	AA	GG	NN	AA	AA	AA	AG	AA	GG
4379704|F|0-21:A>G-21:A>G	A/G	1	15268489	+	NA	NA	NA	NA	NA	NA	GG	AG	GG	NN	AA	AG	GG	AG	GG	AA	GG	GG	AA	AA	GG	AA	GG	GG	GG	AG	AG	AA	AG	AA	AG	AG	AG	GG	AA	GG	NN	GG	GG	AA	AA	AA	AG	AG	GG
1949620|F|0-38:C>G-38:C>G	C/G	1	15280829	+	NA	NA	NA	NA	NA	NA	NN	CC	NN	GG	CC	NN	CC	CC	NN	CC	GG	NN	NN	NN	GG	NN	NN	GG	CC	CC	CC	CC	NN	NN	NN	CC	CC	GG	NN	CC	GG	CC	CC	CC	CC	NN	CC	NN	CC
100027741|F|0-44:C>G-44:C>G	C/G	1	15280835	+	NA	NA	NA	NA	NA	NA	CC	CC	CC	GG	CC	CC	CC	CC	CC	CC	GG	CC	CC	CC	GG	CC	CC	GG	CC	CC	CC	CC	CC	CC	CC	CC	CC	GG	CC	CC	NN	NN	CC	CC	CC	CC	CC	NN	CC
1928676|F|0-15:G>T-15:G>T	G/T	1	15327374	+	NA	NA	NA	NA	NA	NA	GG	GG	TT	GG	GG	GT	GG	GG	GT	GG	TT	GT	GG	GG	TT	GG	GG	GT	GG	GG	GG	GG	GG	GG	GG	GG	GG	GG	GG	GG	GG	TT	GG	GG	GT	GG	GT	GG	TT
1947659|F|0-48:G>A-48:G>A	G/A	1	15373887	+	NA	NA	NA	NA	NA	NA	GG	GG	GG	AA	GG	GG	GG	GG	GG	GG	GG	GG	GG	GG	GG	GG	GG	GG	GG	GG	GG	GA	GA	GG	GG	GG	GG	GG	GG	GG	AA	NN	GG	GG	GG	GG	AA	GG	NN
1898025|F|0-68:C>T-68:C>T	C/T	1	15398260	+	NA	NA	NA	NA	NA	NA	TT	CT	TT	CC	CC	CT	TT	CT	TT	CC	CC	CC	CC	CC	CC	CC	TT	CC	TT	CT	CT	CC	CT	CC	TT	CC	CC	CC	CC	TT	CC	CC	TT	CC	CT	CC	CC	CC	CC
2659525|F|0-25:G>A-25:G>A	G/A	1	15398326	+	NA	NA	NA	NA	NA	NA	AA	GA	AA	GG	GG	GA	AA	GA	AA	GG	GG	GG	GG	GG	GG	GG	AA	GA	AA	GA	GA	GG	GA	GG	GA	GA	GA	GG	GG	AA	GG	GG	AA	GG	GA	GG	GG	GG	GG
2653732|F|0-47:G>T-47:G>T	G/T	1	15404726	+	NA	NA	NA	NA	NA	NA	GG	GG	GG	GG	GG	GT	GG	GG	GG	GG	GG	GG	GG	GG	GG	GG	GG	GG	GG	GG	GG	GG	GG	GG	GG	GG	GG	TT	GG	GG	GG	GG	GG	GG	GG	GG	GT	GT	GG
2719339|F|0-9:A>C-9:A>C	A/C	1	15404792	+	NA	NA	NA	NA	NA	NA	AA	AA	AA	AA	AA	AC	AA	AA	AA	AA	AA	AA	AA	AA	AA	AA	AA	AA	AA	AA	AA	AA	AA	AA	AA	AA	AA	CC	AA	AA	AA	AA	AA	AA	AA	AA	AC	AC	AA
6432742|F|0-20:G>A-20:G>A	G/A	1	15405742	+	NA	NA	NA	NA	NA	NA	AA	NN	NN	GG	GG	GA	AA	AA	AA	NN	GG	GG	NN	NN	NN	GG	AA	NN	AA	GA	GA	GG	AA	NN	NN	NN	NN	GG	GG	AA	GG	GG	AA	GG	GA	GG	GG	NN	GG
1921986|F|0-35:A>G-35:A>G	A/G	1	15551574	+	NA	NA	NA	NA	NA	NA	AG	AA	AG	GG	AG	AG	AG	AA	AA	NN	AG	AA	GG	AA	AG	AG	AA	AA	AG	AG	AG	AA	AA	AA	AA	AG	AG	GG	AG	AG	NN	GG	AA	AA	NN	AG	NN	GG	GG
2694591|F|0-39:G>A-39:G>A	G/A	1	15578815	+	NA	NA	NA	NA	NA	NA	NN	AA	NN	NN	AA	GA	NN	GA	GG	NN	NN	NN	GG	AA	AA	AA	GG	NN	GG	AA	AA	AA	AA	AA	NN	GA	AA	AA	AA	GG	NN	AA	NN	AA	NN	AA	NN	GA	NN
2661938|F|0-5:T>C-5:T>C	T/C	1	15668263	+	NA	NA	NA	NA	NA	NA	CC	TT	TT	TT	TT	TC	CC	TC	TT	CC	TT	TT	TT	NN	TT	TC	TT	TT	CC	TC	TC	TC	CC	TT	TC	TC	TC	TT	TT	CC	TT	TT	CC	CC	TC	TT	TT	TT	TT
1945518|F|0-40:C>T-40:C>T	C/T	1	15791336	+	NA	NA	NA	NA	NA	NA	CC	CC	CC	CC	CC	CC	CC	CC	CC	CC	CC	CC	CC	CC	CC	CC	CC	CC	CC	CC	CC	CC	CC	CC	CC	CC	CC	NN	CC	CC	CC	CC	CC	CC	CC	CC	CC	CC	CC
1955241|F|0-16:C>T-16:C>T	C/T	1	15815530	+	NA	NA	NA	NA	NA	NA	CC	CC	CC	CC	CC	CC	CC	CC	CC	CC	CC	CC	CC	CC	CC	CC	CC	CC	CC	CC	CC	CC	CC	CC	CC	CC	CC	TT	CC	CC	TT	CC	CC	CC	CC	CC	CT	CC	CC
2665257|F|0-8:T>G-8:T>G	T/G	1	15825271	+	NA	NA	NA	NA	NA	NA	TT	GG	TT	TT	GG	TT	TT	TT	TT	NN	NN	NN	GG	NN	NN	TT	TT	TT	TT	NN	TT	NN	TT	NN	TT	TT	NN	TT	NN	TT	TT	NN	TT	TT	TT	NN	TG	GG	NN
1899874|F|0-29:T>C-29:T>C	T/C	1	15869822	+	NA	NA	NA	NA	NA	NA	TT	TT	TT	TT	TT	TT	TT	TT	TT	TT	TT	TT	TT	TT	TT	TT	TT	TT	TT	TT	TT	TT	TT	TT	TT	TT	TT	TT	TT	TT	CC	CC	TT	TT	TT	TT	TC	TT	CC
2655499|F|0-47:G>T-47:G>T	G/T	1	15888989	+	NA	NA	NA	NA	NA	NA	GG	GG	GG	GG	GG	GG	GG	GG	GG	GG	GG	GG	GG	NN	GG	GG	GG	GG	GG	GG	GG	GG	GG	GG	GG	GG	GG	GG	GG	GG	TT	TT	GG	GG	GG	GG	GT	GG	TT
2654143|F|0-40:G>C-40:G>C	G/C	1	15897990	+	NA	NA	NA	NA	NA	NA	GG	GG	GG	GG	GG	GG	GG	GG	GG	GG	GG	GG	GG	NN	GG	GG	GG	GG	GG	GG	GG	GG	GG	GG	GG	GG	GG	GG	GG	GG	CC	CC	GG	GG	GG	GG	GC	GG	CC
1929684|F|0-38:A>C-38:A>C	A/C	1	16389732	+	NA	NA	NA	NA	NA	NA	NN	CC	AA	NN	AA	AC	AA	AC	AA	AA	CC	AC	AA	AA	CC	NN	AA	CC	AA	AA	AA	CC	AA	AA	AC	AC	CC	AA	CC	AA	CC	NN	AA	AA	AA	AC	AC	AC	CC
2653897|F|0-7:C>T-7:C>T	T/C	1	16416974	+	NA	NA	NA	NA	NA	NA	CC	TT	CC	CC	CT	TT	CC	CT	CC	TT	TT	TT	TT	TT	TT	TT	CC	TT	CC	TT	NN	TT	CC	TT	CC	CT	TT	TT	TT	CC	TT	TT	CC	CC	NN	CT	TT	NN	TT
2686946|F|0-22:T>C-22:T>C	T/C	1	16417607	+	NA	NA	NA	NA	NA	NA	TT	TC	TT	TT	TT	TC	TT	TC	TT	TT	CC	CC	TT	TT	CC	TC	TT	TC	TT	TC	TT	TC	TT	TT	TT	TC	CC	TT	CC	TT	CC	CC	TT	TT	TT	TC	TC	TC	CC
2005290|F|0-10:T>C-10:T>C	T/C	1	16460693	+	NA	NA	NA	NA	NA	NA	TT	TT	TT	TT	TT	TT	TT	TC	TT	TT	CC	TT	TT	TC	CC	TC	TT	TC	TT	TC	TT	TC	TT	TT	NN	TT	CC	NN	CC	TT	CC	CC	TT	TT	TT	TT	CC	CC	CC
10747979|F|0-56:A>G-56:A>G	G/A	1	16519288	+	NA	NA	NA	NA	NA	NA	GG	NN	GG	GG	NN	AG	GG	AG	NN	NN	GG	AA	GG	NN	AA	AA	GG	AA	GG	AG	GG	AA	GG	GG	GG	GG	AA	NN	AA	GG	AA	AA	GG	GG	GG	GG	AA	AA	AA
2647988|F|0-12:G>A-12:G>A	A/G	1	16519288	+	NA	NA	NA	NA	NA	NA	AA	GG	AA	AA	GG	AA	AA	AA	NN	NN	AA	NN	AA	NN	NN	NN	AA	NN	AA	AA	AA	NN	AA	AA	AA	AA	NN	GG	NN	AA	NN	NN	AA	AA	AA	AA	AA	GG	NN
2655455|F|0-53:A>G-53:A>G	G/A	1	16581685	+	NA	NA	NA	NA	NA	NA	GG	GG	GG	GG	GG	GG	GG	NN	GG	GG	GG	GG	GG	NN	GG	GG	GG	GG	GG	GG	GG	GG	GG	GG	GG	GG	GG	GG	GG	GG	GG	GG	GG	GG	AG	GG	GG	GG	GG
1980460|F|0-30:G>A-30:G>A	G/A	1	16616689	+	NA	NA	NA	NA	NA	NA	GG	GG	GG	GG	GG	GG	GG	GA	GG	GG	GG	AA	NN	NN	AA	GG	GG	GG	GG	GA	GG	GA	GG	GG	GG	GG	AA	NN	AA	GG	AA	AA	GG	GG	GG	GG	GG	GG	AA
100027643|F|0-58:T>C-58:T>C	T/C	1	16617161	+	NA	NA	NA	NA	NA	NA	TT	CC	TT	TT	CC	TC	NN	TT	TT	CC	CC	CC	NN	CC	NN	NN	TT	CC	TT	CC	NN	CC	TT	CC	CC	TT	NN	NN	NN	TT	NN	NN	TT	TT	TT	TC	TT	TT	TT
5339311|F|0-45:C>T-45:C>T	T/C	1	16623651	+	NA	NA	NA	NA	NA	NA	NN	TT	CT	CC	NN	NN	CC	CT	CC	NN	NN	NN	TT	TT	TT	TT	CC	NN	CC	TT	CT	TT	CC	NN	TT	TT	TT	NN	TT	CC	TT	TT	CC	CC	TT	TT	CT	NN	TT
1926964|F|0-45:T>C-45:T>C	T/C	1	16624353	+	NA	NA	NA	NA	NA	NA	NN	CC	NN	NN	NN	TC	NN	TT	NN	CC	NN	TC	CC	TT	TT	TT	NN	TT	NN	TC	NN	TC	NN	CC	CC	CC	TT	NN	TT	NN	TT	TT	NN	NN	NN	CC	TT	TT	TT
2654446|F|0-64:G>C-64:G>C	C/G	1	16624419	+	NA	NA	NA	NA	NA	NA	GG	GC	GG	GG	GC	GC	GG	GC	GG	CC	GG	CC	CC	CC	CC	GC	GG	GC	GG	CC	GG	CC	GG	CC	GG	GC	CC	NN	CC	GG	CC	CC	GG	GG	GG	GC	GC	GC	CC
3933116|F|0-29:A>T-29:A>T	T/A	1	16660027	+	NA	NA	NA	NA	NA	NA	AA	TT	AA	TT	TT	AT	AA	AT	AA	TT	TT	TT	TT	TT	TT	TT	AA	AT	AA	TT	TT	TT	AA	TT	AT	TT	TT	TT	TT	AA	TT	TT	AA	AA	AT	TT	TT	TT	TT
2670347|F|0-26:A>G-26:A>G	A/G	1	16670980	+	NA	NA	NA	NA	NA	NA	AA	AA	AA	AA	AA	AA	AA	AA	AA	AA	GG	NN	AA	AA	GG	AG	AA	AG	AA	AG	NN	AA	AA	AA	AG	AA	GG	AA	GG	AA	AA	AA	AA	AA	NN	AA	NN	AA	AA
1990939|F|0-39:A>G-39:A>G	A/G	1	16680444	+	NA	NA	NA	NA	NA	NA	AA	AA	NN	AA	AA	AG	NN	AG	NN	AA	NN	NN	NN	NN	GG	NN	AA	NN	AA	AG	AA	AA	AA	NN	NN	AA	GG	AA	GG	AA	AA	AA	AA	AA	AA	AA	AA	AG	AA
1943009|F|0-10:A>T-10:A>T	A/T	1	16681183	+	NA	NA	NA	NA	NA	NA	AA	AA	AA	TT	AA	AA	AA	AA	AA	AA	NN	AA	AA	NN	NN	AA	AA	AA	AA	AA	AA	AT	AA	AA	AA	AT	NN	AA	NN	AA	AA	TT	AA	AA	AA	AT	AT	TT	TT
1943009|F|0-27:C>A-27:C>A	C/A	1	16681183	+	NA	NA	NA	NA	NA	NA	CC	CC	CC	NN	CC	CA	CC	CA	CC	CC	AA	CC	CC	AA	AA	CA	CC	CA	CC	CA	CC	CC	CC	CC	CC	CC	AA	CC	AA	CC	CC	NN	CC	CC	CC	CC	CC	AA	NN
1997324|F|0-34:G>A-34:G>A	G/A	1	16681551	+	NA	NA	NA	NA	NA	NA	GG	GG	GG	GG	GG	GA	GG	GA	GG	GG	AA	GA	GG	GA	AA	GA	GG	GA	GG	GA	GG	GG	GG	GG	GA	GG	AA	NN	AA	GG	GG	GG	GG	GG	GG	GG	GG	GA	GG
1932729|F|0-24:A>C-24:A>C	A/C	1	16708624	+	NA	NA	NA	NA	NA	NA	AA	AA	AA	AA	AA	AC	AA	AA	AA	AA	NN	NN	AC	AA	NN	AA	AA	AA	AA	AA	AA	AC	AA	AA	AC	CC	NN	AA	NN	AA	AA	CC	AA	AA	AA	AC	AA	AA	CC
2650620|F|0-25:G>T-25:G>T	G/T	1	16716690	+	NA	NA	NA	NA	NA	NA	GG	TT	GG	NN	GT	GT	GG	GG	GG	TT	GG	GT	TT	NN	GG	GT	GG	TT	GG	GT	GT	TT	GG	TT	NN	GT	NN	NN	GG	GG	NN	TT	GG	GG	GG	TT	TT	NN	TT
2650620|F|0-41:G>C-41:G>C	G/C	1	16716690	+	NA	NA	NA	NA	NA	NA	GG	NN	GG	CC	GG	GG	GG	GG	GG	NN	GG	GG	NN	NN	GG	GG	GG	NN	GG	GG	GG	NN	GG	NN	NN	GG	NN	CC	GG	GG	CC	NN	GG	GG	GC	NN	CC	NN	NN
2223997|F|0-53:G>A-53:G>A	A/G	1	16738540	+	NA	NA	NA	NA	NA	NA	GA	GA	AA	AA	GA	AA	AA	GA	AA	AA	GA	NN	GA	AA	GG	GG	AA	GA	AA	GA	AA	GA	AA	AA	AA	GA	GG	AA	GG	AA	AA	AA	AA	AA	GA	GA	AA	GA	AA
3933366|F|0-13:G>A-13:G>A	G/A	1	16828856	+	NA	NA	NA	NA	NA	NA	NN	GG	NN	NN	GG	GA	NN	AA	NN	GG	GG	GG	NN	GG	AA	GG	NN	NN	NN	AA	GG	GG	NN	GG	GG	NN	NN	GG	AA	NN	NN	NN	NN	NN	AA	GG	NN	GG	NN
2660202|F|0-28:T>G-28:T>G	T/G	1	16912869	+	NA	NA	NA	NA	NA	NA	GG	TG	GG	TT	TT	TG	GG	TG	GG	TT	TT	TT	TT	TT	TT	TG	GG	TG	GG	TT	TG	TT	GG	TT	TG	TG	TT	TT	TT	GG	TT	TT	GG	GG	TG	TT	TT	TT	GG
1924478|F|0-12:A>G-12:A>G	A/G	1	16936188	+	NA	NA	NA	NA	NA	NA	AA	AG	AA	AA	AG	AG	AA	AA	AA	GG	GG	AA	AG	AA	AA	AG	AA	AA	AA	AA	AA	AG	AA	GG	AG	AG	GG	AA	AG	AA	GG	GG	AA	AA	AA	AG	AG	AG	AA
1939088|F|0-52:A>G-52:A>G	A/G	1	16973233	+	NA	NA	NA	NA	NA	NA	AA	AG	AA	AA	AG	AG	AA	AA	AA	GG	GG	NN	AA	GG	GG	AG	AA	AA	AA	AG	AG	AG	AA	GG	AG	AG	GG	AA	GG	AA	GG	GG	AA	AA	AA	AG	AG	AG	AA
2013682|F|0-8:G>A-8:G>A	G/A	1	17054746	+	NA	NA	NA	NA	NA	NA	NN	GG	AA	GG	NN	GA	NN	GA	NN	GG	GG	NN	NN	NN	GG	AA	NN	NN	AA	GG	NN	NN	NN	GG	NN	NN	NN	GG	GG	AA	GG	GG	AA	AA	NN	NN	GG	GG	NN
2218956|F|0-29:G>A-29:G>A	G/A	1	17106689	+	NA	NA	NA	NA	NA	NA	GG	NN	NN	GG	NN	GG	GG	GG	GG	NN	NN	NN	NN	NN	AA	GG	GG	NN	GG	AA	GG	AA	GG	NN	GG	GG	NN	NN	NN	GG	NN	NN	GG	GG	NN	NN	NN	NN	GG
2647999|F|0-52:C>G-52:C>G	C/G	1	17106755	+	NA	NA	NA	NA	NA	NA	GG	CG	GG	GG	CG	CG	GG	CG	GG	CC	CC	CC	CC	NN	CC	CG	GG	CG	GG	CC	CG	CC	GG	CC	GG	CG	CC	CC	CC	GG	CC	CC	GG	GG	CG	CC	CC	CC	GG
2658464|F|0-26:C>T-26:C>T	T/C	1	17278241	+	NA	NA	NA	NA	NA	NA	TT	NN	NN	NN	NN	CT	NN	CC	NN	CC	NN	NN	CC	CC	CC	CC	NN	NN	TT	CC	NN	CC	TT	CC	NN	NN	NN	NN	CC	TT	CC	NN	NN	TT	TT	NN	NN	CC	TT
2012915|F|0-6:A>G-6:A>G	A/G	1	17334696	+	NA	NA	NA	NA	NA	NA	NN	AA	NN	AA	AA	AA	NN	AA	NN	AA	GG	AA	AG	AA	AA	AA	NN	AA	NN	AA	AA	AA	NN	AA	NN	AA	GG	AA	AA	NN	AA	AA	NN	NN	AA	AA	AG	AA	NN
1922792|F|0-37:C>T-37:C>T	C/T	1	17343831	+	NA	NA	NA	NA	NA	NA	TT	NN	TT	NN	CC	TT	TT	CC	TT	CC	CC	CC	CC	CC	CC	TT	TT	CT	TT	CC	TT	CC	TT	CC	TT	CT	CC	CC	CC	TT	CC	CC	TT	TT	CT	CC	CC	CC	TT
4374700|F|0-6:G>C-6:G>C	G/C	1	17343897	+	NA	NA	NA	NA	NA	NA	CC	GG	CC	GG	GG	GG	CC	GC	CC	GG	GG	GG	GG	GG	GG	GC	CC	GG	CC	GG	CC	GG	CC	GG	GC	GC	GC	NN	GG	CC	NN	GG	CC	CC	CC	GG	GG	GG	CC
100040059|F|0-6:C>G-6:C>G	C/G	1	17343899	+	NA	NA	NA	NA	NA	NA	NN	CC	CC	NN	NN	NN	CC	CC	CC	GG	GG	NN	NN	NN	NN	CC	CC	NN	CC	NN	NN	NN	CC	NN	CC	NN	NN	NN	NN	CC	NN	NN	CC	NN	NN	GG	NN	NN	NN
18729600|F|0-31:A>C-31:A>C	A/C	1	17343900	+	NA	NA	NA	NA	NA	NA	CC	AA	NN	NN	NN	AA	NN	AA	CC	AA	NN	AA	AA	AA	AA	AA	NN	AA	NN	AA	NN	AA	CC	AA	AA	AA	NN	NN	AA	CC	NN	AA	NN	NN	NN	AA	NN	NN	NN
2647195|F|0-17:C>A-17:C>A	C/A	1	17392994	+	NA	NA	NA	NA	NA	NA	CC	CC	CC	CC	CC	CC	NN	CA	CC	CC	CC	CC	CC	NN	CC	CC	NN	CC	CC	CC	NN	CC	CC	CC	NN	CC	NN	CC	CC	CC	CC	NN	NN	CC	CC	CC	CC	CC	CC
2647783|F|0-15:C>T-15:C>T	C/T	1	17416752	+	NA	NA	NA	NA	NA	NA	CC	CC	CC	CC	CC	CC	CC	CC	CC	CC	CC	CC	NN	NN	NN	CC	CC	NN	CC	CC	CC	CC	CC	CC	CC	CC	NN	CC	CC	CC	CC	CC	CC	CC	CT	CC	CC	CC	CC
2647783|F|0-25:C>G-25:C>G	C/G	1	17416752	+	NA	NA	NA	NA	NA	NA	CC	CG	CC	CC	CC	CC	CC	CG	CC	CC	CC	CC	NN	NN	GG	CC	CC	GG	CC	CC	CC	CG	CC	CC	CC	CC	GG	CC	CG	CC	CC	CC	CC	CC	CC	CC	CC	CG	CC
1882375|F|0-27:C>T-27:C>T	C/T	1	17457808	+	NA	NA	NA	NA	NA	NA	CC	TT	CC	NN	TT	TT	CC	CC	CC	TT	CC	TT	TT	NN	TT	TT	NN	TT	CC	TT	NN	TT	CC	TT	NN	TT	NN	CC	TT	CC	NN	NN	NN	CC	NN	TT	NN	NN	NN
1892398|F|0-12:A>G-12:A>G	A/G	1	17464019	+	NA	NA	NA	NA	NA	NA	AA	AG	AA	GG	AG	AG	AA	AG	AA	GG	GG	GG	NN	NN	GG	GG	AA	AA	AA	GG	AA	GG	AA	GG	AG	AG	GG	AA	GG	AA	AA	NN	AA	AA	AA	GG	AG	AG	AA
1892398|F|0-66:A>C-66:A>C	A/C	1	17464019	+	NA	NA	NA	NA	NA	NA	AA	AA	AA	NN	AA	AA	AA	AC	AA	NN	NN	NN	CC	NN	NN	NN	AA	AA	AA	CC	AA	NN	AA	NN	AA	AA	NN	AA	NN	AA	AA	NN	AA	AA	AC	NN	AA	AA	AA
2657613|F|0-67:C>G-67:C>G	C/G	1	17464085	+	NA	NA	NA	NA	NA	NA	CC	GG	CC	GG	CG	CG	CC	CG	CC	GG	GG	GG	GG	GG	GG	GG	CC	CG	CC	CG	CC	GG	CC	GG	CG	CG	GG	CC	GG	CC	CC	NN	CC	CC	NN	GG	CG	NN	CC
2657807|F|0-16:A>C-16:A>C	A/C	1	17470324	+	NA	NA	NA	NA	NA	NA	AA	AC	AA	CC	AC	AC	AA	AC	AA	CC	CC	CC	AC	CC	CC	CC	AA	CC	AA	CC	AA	CC	AA	CC	AC	AC	CC	AA	CC	AA	AA	AA	AA	AA	AA	CC	AC	AC	AA
2235501|F|0-13:C>T-13:C>T	T/C	1	17554380	+	NA	NA	NA	NA	NA	NA	TT	NN	TT	NN	CC	TT	TT	TT	TT	NN	NN	NN	NN	NN	NN	NN	TT	CC	TT	NN	CT	NN	TT	NN	TT	TT	NN	CC	NN	TT	CC	CC	TT	TT	TT	NN	CC	NN	TT
2690569|F|0-33:T>G-33:T>G	G/T	1	17578036	+	NA	NA	NA	NA	NA	NA	GG	GG	GG	NN	NN	GG	GG	GG	NN	NN	NN	NN	NN	NN	NN	NN	GG	NN	GG	NN	NN	NN	NN	NN	GG	GG	NN	GG	NN	GG	NN	NN	GG	GG	GG	NN	NN	NN	GG
2690569|F|0-41:A>G-41:A>G	G/A	1	17578036	+	NA	NA	NA	NA	NA	NA	AA	AA	AA	GG	GG	AG	AA	AG	NN	NN	GG	GG	NN	NN	NN	NN	AA	GG	AA	NN	NN	GG	NN	NN	AA	AG	GG	AA	GG	AA	GG	GG	AA	AA	AA	GG	GG	NN	AA
1937845|F|0-27:C>G-27:C>G	C/G	1	17584256	+	NA	NA	NA	NA	NA	NA	GG	CC	GG	CC	CC	CG	GG	CG	NN	CC	CC	CC	CC	CC	GG	CC	GG	NN	GG	CC	CG	CC	GG	CC	GG	CG	CC	CC	CC	GG	CC	CC	GG	GG	GG	CC	CC	CC	GG
1883347|F|0-34:G>T-34:G>T	G/T	1	17658618	+	NA	NA	NA	NA	NA	NA	TT	GG	TT	GG	GG	GT	TT	GT	NN	GG	GG	GG	GG	GG	GG	GG	TT	NN	TT	GG	GT	GG	TT	GG	NN	GT	GG	GG	GG	TT	GG	GG	TT	TT	GT	GG	GG	GG	TT
2647897|F|0-35:G>C-35:G>C	G/C	1	17658769	+	NA	NA	NA	NA	NA	NA	CC	GG	CC	GG	GG	GC	CC	GC	NN	GG	GG	GG	GG	NN	GG	GG	CC	GG	CC	GG	GC	GG	CC	GG	CC	GC	GG	GG	GG	CC	GG	GG	CC	CC	CC	GG	GG	GG	CC
1898976|F|0-27:C>A-27:C>A	C/A	1	17659227	+	NA	NA	NA	NA	NA	NA	AA	CC	AA	CC	CC	CA	AA	CA	AA	CC	CC	NN	CC	CC	CC	CC	AA	CA	AA	CC	CA	NN	AA	CC	NN	CA	CC	NN	CC	AA	CC	CC	AA	AA	CA	CC	CC	CC	AA
5339381|F|0-41:G>T-41:G>T	G/T	1	17659382	+	NA	NA	NA	NA	NA	NA	TT	GG	TT	GG	GG	GT	TT	GT	TT	GG	GG	GG	GG	GG	GG	GG	TT	GG	TT	GG	GT	GG	TT	GG	GT	GT	GG	NN	GG	TT	GG	GG	TT	TT	TT	GG	GG	GG	TT
1950535|F|0-8:G>C-8:G>C	G/C	1	17680645	+	NA	NA	NA	NA	NA	NA	NN	GG	NN	GG	GC	GG	NN	GG	NN	CC	GG	NN	GC	GG	NN	GG	NN	GG	NN	GG	NN	GC	NN	CC	GG	GG	GG	CC	GG	NN	GG	NN	NN	NN	GG	GC	GG	GC	NN
2649544|F|0-35:A>C-35:A>C	A/C	1	17695709	+	NA	NA	NA	NA	NA	NA	AA	AA	AA	CC	AC	AC	AA	AC	NN	NN	CC	NN	NN	CC	AA	NN	AA	AA	AA	CC	AC	CC	NN	CC	NN	AA	CC	CC	CC	AA	AA	CC	AA	AA	AA	CC	AC	CC	AA
1890977|F|0-31:G>A-31:G>A	G/A	1	17781953	+	NA	NA	NA	NA	NA	NA	GG	GA	GG	GG	GG	GA	GG	GA	GG	GG	AA	AA	GG	AA	GG	GA	GG	GG	GG	GA	GG	GA	GG	GG	GG	GA	GG	GG	AA	GG	GG	GG	GG	GG	GG	AA	GG	GA	GG
1942860|F|0-68:T>A-68:T>A	T/A	1	17807301	+	NA	NA	NA	NA	NA	NA	TT	NN	TT	AA	TT	TT	TT	TA	TT	TT	TT	AA	AA	TT	AA	AA	TT	TT	TT	TA	TT	TT	TT	AA	TA	TT	TT	TT	TT	TT	TT	TT	TT	TT	NN	TA	TT	TT	TT
2220356|F|0-67:G>A-67:G>A	G/A	1	17877122	+	NA	NA	NA	NA	NA	NA	GG	GG	GG	GG	GG	GG	GG	GG	NN	GG	GG	GG	NN	NN	GG	GG	GG	GG	GG	GG	GG	GG	GA	GG	GG	GG	GG	GG	GG	GG	GG	GG	GG	GG	GA	GG	GG	GG	GG
2651408|F|0-14:T>A-14:T>A	T/A	1	17893141	+	NA	NA	NA	NA	NA	NA	TT	TT	TT	AA	TT	TT	TT	TA	TT	TT	TT	TA	TA	NN	AA	AA	TT	TT	TT	TA	TT	TT	TT	TT	TA	TT	TT	TT	TT	TT	TT	TT	TT	TT	TT	TA	TT	TT	TT
2666646|F|0-25:T>C-25:T>C	T/C	1	17906191	+	NA	NA	NA	NA	NA	NA	CC	TT	TT	TT	TT	TC	CC	TC	NN	NN	TT	NN	TT	NN	TT	TT	TT	TT	CC	TT	TC	TT	TC	TT	CC	TC	TT	TT	TT	CC	TT	TT	CC	CC	TT	TT	TT	TT	CC
2656309|F|0-28:G>A-28:G>A	G/A	1	17914763	+	NA	NA	NA	NA	NA	NA	AA	GG	GG	AA	GG	GA	AA	GA	GG	GG	GG	GG	GG	GG	GG	GG	GG	GA	AA	GG	AA	GG	GA	GG	GA	GA	GG	GG	GG	AA	AA	AA	AA	AA	GG	GG	GA	GG	AA
2001844|F|0-14:C>A-14:C>A	C/A	1	18017104	+	NA	NA	NA	NA	NA	NA	AA	CC	CC	CC	CC	CA	AA	CA	CC	CC	CC	CC	CC	NN	CC	CA	CC	CC	AA	CC	CA	CC	CA	CC	AA	CA	CC	CC	CC	AA	CC	CC	AA	AA	CA	CC	CC	CC	AA
1966938|F|0-18:A>C-18:A>C	A/C	1	18020525	+	NA	NA	NA	NA	NA	NA	AA	CC	AA	AA	AC	AA	AA	AA	AA	AA	AA	AA	AA	AA	AA	AA	AA	NN	AA	AC	AA	AA	AA	AA	AC	AA	AA	AA	CC	AA	AA	AA	AA	AA	AA	AA	AA	AC	AA
2654567|F|0-19:A>G-19:A>G	G/A	1	18023417	+	NA	NA	NA	NA	NA	NA	AA	GG	AG	GG	AG	GG	NN	GG	AA	GG	GG	NN	NN	NN	GG	NN	GG	GG	AA	AG	NN	GG	AG	GG	NN	GG	GG	GG	AA	AA	NN	NN	NN	AA	GG	GG	AA	AG	AA
2670421|F|0-52:T>A-52:T>A	T/A	1	18023483	+	NA	NA	NA	NA	NA	NA	TA	TT	TT	TT	TT	TA	AA	TA	TT	TT	TT	NN	TT	TT	TT	TA	TT	TA	TA	TT	AA	TT	TT	TT	NN	TA	TT	TT	TT	TA	AA	AA	AA	TA	TA	TT	TA	TT	TA
2657603|F|0-26:A>T-26:A>T	T/A	1	18127046	+	NA	NA	NA	NA	NA	NA	TT	TT	TT	TT	TT	TT	TT	TT	TT	TT	TT	TT	TT	TT	TT	TT	TT	TT	TT	TT	TT	TT	TT	TT	TT	TT	TT	TT	TT	TT	TT	TT	TT	TT	TT	TT	AT	TT	TT
1888338|F|0-42:T>A-42:T>A	T/A	1	18137319	+	NA	NA	NA	NA	NA	NA	TT	TT	AA	TT	TT	TA	AA	TA	NN	TT	TT	NN	NN	NN	TT	TA	AA	NN	TT	TT	TA	TT	TT	TT	NN	AA	TT	TT	TT	TT	TT	TT	AA	TT	AA	TT	TT	TT	TT
2656945|F|0-60:A>C-60:A>C	A/C	1	18158995	+	NA	NA	NA	NA	NA	NA	AA	AA	AA	AA	AA	AA	AA	AA	AA	AA	AA	AA	AA	NN	AA	AA	AA	AA	AA	AA	AA	AA	AA	AA	AA	AA	AA	NN	AA	AA	NN	NN	AA	AA	AA	AA	NN	AA	AA
1912561|F|0-22:C>A-22:C>A	C/A	1	18195235	+	NA	NA	NA	NA	NA	NA	CC	CC	CC	CC	CC	CC	CC	CC	CC	CC	CC	CC	CC	CC	AA	CC	CC	CC	CC	CC	CC	CC	CC	CC	CC	CC	CC	CC	CC	CC	CC	CC	CC	CC	CA	CC	CC	CC	CC
1938367|F|0-8:G>A-8:G>A	G/A	1	18199832	+	NA	NA	NA	NA	NA	NA	NN	NN	NN	AA	NN	NN	NN	AA	NN	GG	AA	NN	NN	NN	GG	NN	NN	NN	GG	GG	NN	GG	NN	NN	NN	GG	NN	NN	NN	GG	GG	GG	NN	GG	GG	NN	NN	NN	GG
1952443|F|0-10:C>G-10:C>G	G/C	1	18216196	+	NA	NA	NA	NA	NA	NA	NN	GG	NN	GG	CG	CG	NN	GG	NN	CC	NN	GG	CC	CC	NN	NN	NN	GG	NN	NN	GG	CG	NN	CC	NN	NN	CC	CG	CG	NN	GG	GG	NN	NN	NN	CG	GG	GG	NN
1952443|F|0-66:T>A-66:T>A	T/A	1	18216196	+	NA	NA	NA	NA	NA	NA	TT	TT	TT	NN	TT	TT	NN	TT	TT	NN	AA	NN	TT	NN	TT	TT	TT	NN	TT	TT	NN	TT	TT	NN	TT	TT	TT	NN	NN	TT	NN	NN	TT	TT	TT	NN	NN	NN	TT
1952443|F|0-67:G>A-67:G>A	G/A	1	18216196	+	NA	NA	NA	NA	NA	NA	GG	GA	GG	AA	AA	GA	NN	GA	GG	NN	NN	AA	GG	NN	GG	GG	GG	AA	GG	GG	AA	AA	GG	NN	GG	GG	GG	AA	AA	GG	AA	AA	GG	GG	GG	AA	AA	AA	GG
1938564|F|0-49:C>T-49:C>T	C/T	1	18216262	+	NA	NA	NA	NA	NA	NA	CC	CC	CC	CC	NN	CC	NN	CC	CC	TT	CC	NN	NN	NN	CC	CC	CC	CC	CC	CC	CC	CT	CC	NN	CC	CC	CT	CC	CT	CC	CC	CC	NN	CC	CC	CC	CC	NN	CC
2645121|F|0-45:A>G-45:A>G	A/G	1	18269257	+	NA	NA	NA	NA	NA	NA	AA	AG	AG	GG	AG	GG	NN	GG	NN	GG	AA	GG	GG	NN	AA	AA	AA	GG	NN	GG	AA	GG	NN	GG	AG	AA	GG	AA	GG	NN	AA	AA	NN	NN	AA	GG	AA	AG	NN
2649204|F|0-30:T>C-30:T>C	T/C	1	18278142	+	NA	NA	NA	NA	NA	NA	TT	TT	TT	TT	CC	TC	TT	TC	TT	TT	TT	CC	TC	TT	CC	TC	TT	TC	TT	TC	TC	TC	TT	TT	TT	TC	TT	TT	TC	TT	TT	TT	CC	TT	TT	TC	TT	TC	TT
15040648|F|0-9:C>T-9:C>T	C/T	1	18356055	+	NA	NA	NA	NA	NA	NA	CC	CT	TT	CC	NN	CC	CC	CC	TT	NN	CC	CC	CC	NN	CC	CC	TT	NN	CC	CT	CC	CC	CC	CC	CC	CC	CC	NN	CC	CC	CC	CC	CC	CC	CC	CC	CC	CC	CC
2026112|F|0-65:C>G-65:C>G	G/C	1	18368777	+	NA	NA	NA	NA	NA	NA	CC	CG	CC	GG	CG	CG	GG	CG	CC	GG	GG	CG	GG	GG	CC	GG	CC	CG	CC	CC	GG	GG	CG	GG	GG	CG	CG	CC	GG	CC	CC	CC	GG	CC	GG	GG	CC	CG	GG
2648194|F|0-61:C>A-61:C>A	C/A	1	18398339	+	NA	NA	NA	NA	NA	NA	CA	CA	AA	AA	CA	CA	CC	CA	NN	CC	CC	CC	AA	CC	CC	CC	AA	CC	CC	CC	CC	CC	CC	CC	CC	CC	CC	CC	CC	CC	CC	CC	CC	CC	CC	CC	CC	CC	CC
2645906|F|0-12:G>C-12:G>C	G/C	1	18403984	+	NA	NA	NA	NA	NA	NA	NN	GG	CC	GG	GG	GG	NN	GG	NN	GG	GG	GG	NN	NN	GG	GG	CC	NN	NN	GG	GG	NN	NN	GC	NN	NN	NN	CC	GG	NN	GG	GG	NN	NN	NN	GG	GG	NN	NN
100013926|F|0-23:G>C-23:G>C	G/C	1	18403995	+	NA	NA	NA	NA	NA	NA	NN	GG	NN	GG	NN	NN	NN	NN	NN	GG	NN	NN	NN	NN	GG	NN	NN	GG	NN	GG	GG	GG	NN	GG	CC	NN	NN	CC	GG	NN	GG	NN	NN	NN	NN	NN	NN	CC	NN
2658140|F|0-54:A>T-54:A>T	A/T	1	18404061	+	NA	NA	NA	NA	NA	NA	AT	AT	AA	TT	AT	AT	AA	AT	AT	AA	AA	AA	TT	AA	AA	AA	AA	AA	AA	AA	AA	AA	AA	AA	AA	AA	AA	AA	AA	AA	AA	AA	AA	AA	AA	AA	AA	AA	AA
2221178|F|0-67:T>A-67:T>A	T/A	1	18443044	+	NA	NA	NA	NA	NA	NA	AA	TT	NN	NN	TT	TA	NN	TA	NN	TT	TT	NN	NN	TT	NN	TT	NN	NN	NN	TT	TT	TT	NN	TT	NN	NN	NN	TT	TT	NN	TT	TT	NN	NN	NN	TT	TT	TT	NN
1988643|F|0-58:C>T-58:C>T	C/T	1	18444961	+	NA	NA	NA	NA	NA	NA	TT	CC	NN	TT	CC	CT	NN	CT	CC	CC	CC	CT	CT	CC	TT	CC	NN	CC	NN	CT	CC	CC	NN	CC	TT	TT	CC	CC	CC	NN	CC	CC	TT	NN	TT	CC	CC	CC	NN
3628783|F|0-10:A>G-10:A>G	A/G	1	18486851	+	NA	NA	NA	NA	NA	NA	GG	AA	AA	GG	AA	AA	AA	AA	NN	AA	AA	AA	NN	AA	AA	AG	AA	AA	GG	AA	AA	AA	AG	AA	AA	AA	AG	AA	AA	GG	AA	AA	AA	GG	AG	AA	AA	AA	GG
2649437|F|0-17:T>G-17:T>G	T/G	1	18774459	+	NA	NA	NA	NA	NA	NA	TG	TT	TT	TT	TT	TT	TT	TG	TT	TT	TT	TT	TG	TT	TT	TT	TT	TT	GG	TT	TT	TT	TT	TT	TT	TT	TG	TT	TT	GG	TT	TT	TT	TT	TG	TT	TT	TT	TT
2659874|F|0-8:T>G-8:T>G	G/T	1	18852508	+	NA	NA	NA	NA	NA	NA	GG	GG	GG	GG	GG	GG	GG	GG	GG	GG	GG	GG	GG	GG	GG	GG	GG	GG	GG	GG	GG	GG	GG	GG	GG	GG	GG	GG	GG	GG	GG	GG	GG	GG	GG	GG	GG	GG	GG
2652737|F|0-32:G>A-32:G>A	A/G	1	18852552	+	NA	NA	NA	NA	NA	NA	AA	AA	AA	AA	AA	AA	AA	AA	NN	AA	AA	NN	AA	NN	AA	AA	AA	GA	AA	AA	AA	AA	AA	AA	NN	AA	AA	AA	AA	AA	AA	AA	AA	AA	AA	AA	AA	AA	AA
2658549|F|0-60:A>G-60:A>G	A/G	1	18873203	+	NA	NA	NA	NA	NA	NA	AA	GG	NN	GG	GG	GG	NN	AG	AA	NN	GG	GG	AG	GG	GG	GG	NN	AA	AA	GG	GG	GG	NN	GG	NN	GG	AG	NN	GG	AA	AA	NN	NN	NN	AA	GG	AA	AA	NN
2678699|F|0-60:T>C-60:T>C	C/T	1	18948294	+	NA	NA	NA	NA	NA	NA	NN	NN	TC	NN	NN	CC	CC	CC	CC	NN	NN	NN	NN	NN	NN	CC	CC	CC	NN	CC	CC	NN	CC	NN	NN	CC	NN	TT	NN	CC	NN	NN	CC	NN	NN	NN	NN	NN	CC
1877877|F|0-13:G>T-13:G>T	G/T	1	19035436	+	NA	NA	NA	NA	NA	NA	GG	TT	GG	TT	GG	NN	GG	GG	GT	NN	NN	NN	GG	NN	NN	NN	GG	TT	GG	NN	GG	NN	GG	NN	GG	GG	GG	GG	TT	GG	GG	NN	GG	NN	GG	NN	NN	GG	NN
2650093|F|0-28:T>C-28:T>C	T/C	1	19036503	+	NA	NA	NA	NA	NA	NA	CC	TT	CC	TT	CC	TC	CC	CC	NN	NN	NN	NN	CC	NN	NN	NN	CC	TT	CC	CC	TC	NN	CC	NN	NN	CC	CC	TT	TT	CC	TT	TT	CC	CC	CC	NN	TT	TT	CC
18729744|F|0-57:T>C-57:T>C	C/T	1	19038539	+	NA	NA	NA	NA	NA	NA	CC	NN	CC	NN	CC	NN	CC	CC	CC	CC	CC	TT	CC	NN	CC	CC	CC	NN	CC	CC	CC	CC	CC	CC	CC	CC	CC	NN	NN	CC	NN	NN	CC	CC	CC	NN	NN	NN	CC
1940513|F|0-8:G>A-8:G>A	A/G	1	19038539	+	NA	NA	NA	NA	NA	NA	AA	NN	AA	GG	GA	NN	AA	GA	AA	AA	AA	NN	AA	NN	AA	GA	AA	GG	AA	AA	AA	AA	AA	AA	AA	GA	AA	GG	NN	AA	GG	GG	AA	AA	AA	GG	GG	GG	AA
2671171|F|0-14:A>G-14:A>G	A/G	1	19039093	+	NA	NA	NA	NA	NA	NA	AG	AA	NN	AA	AA	AG	AA	AA	NN	AA	GG	AA	AA	AA	AA	AA	NN	AA	AA	AA	AA	AA	NN	AA	AA	AA	AA	AA	AA	AA	AA	AA	NN	AA	AA	AA	AA	AA	NN
2671171|F|0-17:C>G-17:C>G	C/G	1	19039093	+	NA	NA	NA	NA	NA	NA	CC	CC	GG	CC	CG	CC	CC	CG	GG	CC	NN	CC	CC	CC	CC	CC	GG	CC	CC	CC	CC	CC	GG	CC	CC	CC	CC	CC	CC	CC	CC	CC	GG	CC	CC	CC	CC	CC	GG
2011679|F|0-57:T>G-57:T>G	T/G	1	19061922	+	NA	NA	NA	NA	NA	NA	TG	TT	TT	TT	TT	TG	TT	TG	TT	TT	TT	TT	TG	TT	TT	TT	TT	TT	GG	TT	TT	TT	TT	TT	TT	TT	TT	TT	TT	GG	TT	TT	TT	TT	TG	TT	TT	TT	TT
2665845|F|0-22:C>G-22:C>G	G/C	1	19129024	+	NA	NA	NA	NA	NA	NA	GG	CG	CC	GG	CG	CG	CC	GG	NN	GG	GG	GG	NN	NN	GG	GG	GG	CG	GG	CG	CG	GG	GG	GG	GG	GG	CG	GG	CG	GG	GG	GG	GG	CC	GG	GG	CG	GG	GG
1952118|F|0-44:C>A-44:C>A	C/A	1	19185507	+	NA	NA	NA	NA	NA	NA	NN	CC	CC	NN	CC	CC	NN	NN	NN	CC	NN	CC	CC	NN	NN	CA	NN	NN	NN	CC	NN	CC	CC	CA	CC	CC	CC	NN	NN	NN	NN	NN	NN	NN	CC	NN	NN	CC	NN
2012886|F|0-60:T>G-60:T>G	G/T	1	19185573	+	NA	NA	NA	NA	NA	NA	NN	NN	GG	NN	NN	TG	NN	NN	NN	TT	NN	TT	TG	TT	TT	TG	NN	NN	NN	GG	NN	TT	GG	TT	GG	TT	GG	NN	NN	GG	GG	NN	NN	GG	GG	TT	NN	TG	NN
1945088|F|0-14:G>A-14:G>A	A/G	1	19186146	+	NA	NA	NA	NA	NA	NA	NN	NN	AA	NN	NN	GA	NN	GG	NN	GG	NN	GG	GA	NN	GG	GA	NN	NN	AA	GA	NN	GG	AA	NN	NN	GG	AA	NN	NN	AA	NN	NN	NN	NN	AA	GG	NN	GG	NN
1941262|F|0-10:A>G-10:A>G	A/G	1	19210431	+	NA	NA	NA	NA	NA	NA	AG	AG	AA	AA	AG	AG	AA	AG	GG	AA	AA	AA	AA	NN	AA	AA	GG	AA	AA	AA	AA	AA	AA	AA	AG	AG	AA	AA	AG	AA	AA	AA	GG	AA	AG	AG	AA	AA	GG
2645379|F|0-40:T>C-40:T>C	T/C	1	19231877	+	NA	NA	NA	NA	NA	NA	TC	TC	CC	TT	TT	TC	CC	TC	TC	TT	CC	TT	TC	TT	TT	CC	TT	TT	CC	TC	TC	TT	CC	TT	CC	TT	TC	TT	TC	CC	TT	TT	TT	CC	TC	TC	TT	TT	TT
1951759|F|0-25:C>T-25:C>T	C/T	1	19245425	+	NA	NA	NA	NA	NA	NA	CC	CC	CC	CC	CC	CC	CC	CC	CC	CC	CC	CC	CC	NN	CC	CC	CC	CC	CC	CC	CC	CC	CC	CC	CC	CC	CC	CC	CC	CC	CC	CC	CC	CC	CC	CC	CT	CC	CC
1946318|F|0-6:C>A-6:C>A	C/A	1	19245926	+	NA	NA	NA	NA	NA	NA	AA	CC	CC	CC	AA	CC	CC	CC	NN	CC	CC	NN	NN	NN	CC	CC	AA	CC	CC	CC	CC	CC	CC	CC	NN	CA	CC	AA	CC	CC	AA	AA	AA	CC	NN	CC	AA	CC	NN
2678505|F|0-67:T>C-67:T>C	T/C	1	19378770	+	NA	NA	NA	NA	NA	NA	TT	TT	TT	TT	TT	TT	TT	TT	TT	TT	TT	TT	TT	TT	TT	TT	TT	TT	TT	TT	TT	TT	TT	TT	TT	TT	TT	TT	TT	TT	TT	TT	TT	TT	TT	TT	TC	TT	TT
2653479|F|0-5:G>C-5:G>C	G/C	1	19392688	+	NA	NA	NA	NA	NA	NA	GG	GC	NN	CC	GG	GC	GG	GC	GG	CC	GG	CC	GC	NN	CC	GC	GG	CC	GG	GC	GC	CC	GG	CC	GG	GG	GC	NN	GG	GG	NN	NN	GG	GG	GG	GC	GG	CC	GG
2224971|F|0-34:C>T-34:C>T	C/T	1	19412106	+	NA	NA	NA	NA	NA	NA	NN	CT	NN	CC	CC	CC	NN	CC	CC	CC	TT	CC	NN	CC	CC	CT	CC	CT	NN	CC	CC	CC	CC	CT	CC	CC	TT	CC	CT	NN	CC	CC	CC	NN	CC	CC	CC	CC	CC
2224971|F|0-62:G>T-62:G>T	G/T	1	19412106	+	NA	NA	NA	NA	NA	NA	TT	GG	NN	GG	GT	GG	NN	GG	GG	GG	NN	GG	NN	GG	GG	GG	GG	GG	NN	GG	GG	GG	GG	GG	GG	GT	NN	GG	GG	NN	GG	GG	GG	NN	GG	GG	GG	GG	GG
1944285|F|0-58:A>G-58:A>G	A/G	1	19441930	+	NA	NA	NA	NA	NA	NA	AA	AA	NN	AA	AA	AA	NN	AA	AA	AA	GG	AA	AA	AA	AA	AG	AA	NN	NN	AA	AA	AA	AA	AA	AA	AA	AA	NN	AG	NN	NN	NN	AA	AA	AA	AA	AA	AA	AA
6432158|F|0-67:G>T-67:G>T	G/T	1	19528273	+	NA	NA	NA	NA	NA	NA	GG	GG	GG	NN	GG	GG	GG	GT	GG	NN	NN	NN	GG	TT	NN	GT	GG	GG	GG	GG	GG	NN	GG	GG	GG	GG	GG	NN	GT	GG	NN	NN	GG	GG	GG	TT	GG	NN	GG
1953985|F|0-18:C>A-18:C>A	A/C	1	19528947	+	NA	NA	NA	NA	NA	NA	CC	CA	NN	AA	AA	CA	NN	CA	AA	AA	AA	AA	AA	AA	AA	AA	NN	AA	CC	AA	AA	AA	CC	CA	CC	AA	CC	CC	CA	NN	AA	CC	CC	NN	CC	AA	CC	CA	NN
1953985|F|0-63:A>G-63:A>G	A/G	1	19528947	+	NA	NA	NA	NA	NA	NA	AG	AA	GG	NN	NN	AG	NN	AG	NN	NN	NN	NN	GG	NN	NN	GG	NN	NN	GG	GG	NN	NN	AA	AA	AG	GG	AG	AA	AA	GG	NN	AA	AA	GG	AG	NN	AA	AA	NN
1912149|F|0-61:G>C-61:G>C	G/C	1	19554788	+	NA	NA	NA	NA	NA	NA	NN	GG	GG	GG	GG	GG	CC	GG	NN	GG	GG	GG	GG	NN	GG	NN	CC	GG	GG	GG	GC	GG	GG	GG	NN	GG	NN	GG	GG	GG	GG	GG	CC	GG	GG	GG	GC	GG	CC
2653809|F|0-16:T>C-16:T>C	C/T	1	19647527	+	NA	NA	NA	NA	NA	NA	CC	TC	CC	CC	CC	CC	CC	CC	CC	NN	TT	CC	NN	NN	CC	TC	CC	CC	CC	CC	CC	CC	CC	CC	TC	CC	CC	NN	CC	CC	CC	NN	CC	CC	NN	TC	CC	NN	CC
4376434|F|0-53:T>C-53:T>C	T/C	1	19647527	+	NA	NA	NA	NA	NA	NA	TT	TT	TT	TT	TT	TT	TT	TT	TT	NN	NN	TT	NN	NN	TT	TT	TT	TT	TT	TT	TT	TT	TT	TT	TT	TT	TT	CC	TT	TT	TC	CC	TT	TT	NN	TT	TC	CC	TT
1964671|F|0-65:A>G-65:A>G	A/G	1	19655032	+	NA	NA	NA	NA	NA	NA	AA	NN	AA	NN	AA	AA	AA	AA	AA	NN	GG	NN	AA	GG	NN	GG	AA	NN	AG	AA	AA	AA	AA	GG	AG	AA	AG	AA	AA	AA	AA	AA	AA	AA	AA	GG	AA	AA	AA
2651730|F|0-7:C>A-7:C>A	C/A	1	19852180	+	NA	NA	NA	NA	NA	NA	CC	CC	CC	CC	CC	CC	CC	CC	NN	CC	AA	CC	CC	NN	CC	AA	CC	CC	CC	CC	CC	CC	CC	CC	NN	CC	CC	CC	CC	CC	CA	CC	CC	CC	CC	CA	CC	CC	CC
2670376|F|0-17:T>C-17:T>C	T/C	1	19872958	+	NA	NA	NA	NA	NA	NA	CC	TT	TT	TT	TC	TC	CC	TC	TC	TT	TT	TT	TT	NN	TT	TT	CC	TT	CC	TC	TC	TC	CC	TT	CC	CC	TC	TT	TT	CC	TC	TT	TT	CC	CC	TT	TC	TT	CC
2665163|F|0-33:C>T-33:C>T	C/T	1	19874536	+	NA	NA	NA	NA	NA	NA	CC	CT	TT	CC	CC	CC	CC	CC	NN	CC	CC	CC	CC	CC	CC	CC	CC	CC	CC	CC	CC	CC	CC	CC	TT	CC	CC	CC	TT	CC	CC	CC	TT	CC	CC	CC	CC	CC	CC
15008128|F|0-20:T>C-20:T>C	C/T	1	19910295	+	NA	NA	NA	NA	NA	NA	TT	CC	CC	CC	TC	TC	TT	TC	NN	NN	CC	NN	TT	NN	CC	CC	NN	CC	TT	TC	TC	TC	TT	CC	NN	TC	TC	CC	CC	TT	TC	CC	CC	TT	TT	CC	TC	CC	TT
2650907|F|0-46:C>G-46:C>G	C/G	1	19966820	+	NA	NA	NA	NA	NA	NA	CC	CC	CC	CC	CG	CC	CC	CC	NN	CC	CC	NN	CC	NN	CC	CC	CC	NN	CC	CC	CC	CC	CC	CC	NN	CC	CC	GG	CC	CC	CG	CC	CC	CC	CC	CC	CC	CG	CC
1933402|F|0-59:G>A-59:G>A	G/A	1	19979389	+	NA	NA	NA	NA	NA	NA	GG	GG	AA	GG	GG	GG	GG	GG	GA	GG	GG	NN	GG	GG	GG	GG	GG	GG	GG	GA	GG	GG	GA	GG	GA	GG	GA	NN	GA	GG	GG	GG	AA	AA	GG	GG	GG	GG	GG
1933402|F|0-62:G>A-62:G>A	G/A	1	19979389	+	NA	NA	NA	NA	NA	NA	GG	GA	NN	GG	GG	GA	GG	GG	GG	GG	GG	NN	GG	GG	GG	GG	GG	GA	GG	GG	GG	GG	GG	GG	GG	GG	GG	AA	GG	GG	GG	GG	NN	NN	GG	GG	GG	GA	GG
5339341|F|0-68:A>C-68:A>C	A/C	1	20034627	+	NA	NA	NA	NA	NA	NA	AA	AA	CC	AA	AA	AC	AA	AA	AA	AA	AA	AA	AA	AA	AA	AA	AA	AA	AA	AC	AA	AA	CC	AA	AA	AA	AC	CC	CC	AA	AC	AA	CC	CC	AA	AA	AA	AC	AA
2655407|F|0-48:A>G-48:A>G	A/G	1	20052742	+	NA	NA	NA	NA	NA	NA	GG	AA	AA	AA	AG	AG	AA	AG	AA	AA	AA	AA	AG	AA	AA	AG	AA	AG	GG	AG	AA	AG	AG	AA	GG	AG	AG	GG	AA	GG	AG	AA	AA	GG	AG	AA	AG	AA	AA
2644696|F|0-13:T>A-13:T>A	T/A	1	20137184	+	NA	NA	NA	NA	NA	NA	TT	TT	TT	TT	TT	TT	TT	TT	TT	TT	TT	TT	TT	TT	TT	TT	TT	TT	TT	TT	TT	TT	TT	TT	TT	TT	TT	TT	TT	TT	TT	TT	TT	TT	TT	TT	TT	TT	TT
1918032|F|0-37:T>A-37:T>A	T/A	1	20153633	+	NA	NA	NA	NA	NA	NA	NN	NN	NN	AA	TA	AA	TT	TA	NN	AA	TT	NN	NN	NN	AA	AA	NN	TA	TT	TA	AA	TA	TT	NN	NN	TT	AA	TT	AA	TT	TT	TT	TT	TT	TT	AA	TT	TT	TT
1888416|F|0-41:G>A-41:G>A	G/A	1	20160256	+	NA	NA	NA	NA	NA	NA	GG	GG	GG	GG	GG	GG	GG	GG	GG	GG	GG	GG	GG	GG	GG	GG	GG	GG	GG	GG	GG	GG	GG	GG	GG	GG	GG	GG	GG	GG	GA	AA	GG	GG	GG	GG	GA	GG	GG
1887681|F|0-38:T>C-38:T>C	T/C	1	20160537	+	NA	NA	NA	NA	NA	NA	TT	TT	TT	CC	TC	TT	CC	TT	TT	TC	TT	TT	TT	TT	TT	TT	TT	TC	TT	TT	TC	TT	TT	TT	TT	TT	TT	TT	TT	TT	TT	TT	TT	TT	TT	TT	TC	TT	CC
100014347|F|0-64:C>T-64:C>T	T/C	1	20165346	+	NA	NA	NA	NA	NA	NA	TT	TT	TT	NN	TT	CC	TT	TT	TT	TT	CC	NN	TT	TT	TT	TT	TT	TT	TT	TT	TT	CT	TT	TT	CC	CT	TT	NN	TT	TT	CC	NN	TT	TT	CT	TT	TT	TT	TT
2648093|F|0-15:A>G-15:A>G	A/G	1	20173946	+	NA	NA	NA	NA	NA	NA	AA	AA	GG	AA	AA	AA	GG	AG	GG	AA	AA	AA	AA	NN	AA	AA	GG	AG	AA	AA	AG	AA	AG	AA	AA	AA	AA	AA	AA	AA	AA	AA	GG	AG	AG	AA	AG	AG	GG
2655434|F|0-51:A>G-51:A>G	G/A	1	20258408	+	NA	NA	NA	NA	NA	NA	GG	AG	GG	AA	GG	AG	GG	AG	GG	AA	GG	AA	AG	AA	AA	AG	GG	AA	GG	AG	AG	AA	GG	AA	GG	AG	AG	GG	AA	GG	AG	GG	GG	GG	GG	AA	GG	GG	GG
2647524|F|0-62:G>A-62:G>A	G/A	1	20260809	+	NA	NA	NA	NA	NA	NA	AA	AA	AA	GG	AA	GG	AA	GA	AA	GG	AA	NN	GG	NN	GG	NN	NN	GG	AA	GA	GG	GG	AA	NN	AA	GA	GG	NN	GG	AA	AA	GG	NN	AA	AA	NN	GA	AA	NN
1944745|F|0-29:G>A-29:G>A	G/A	1	20284936	+	NA	NA	NA	NA	NA	NA	GG	NN	GG	NN	GG	GG	GG	GG	GG	NN	GG	NN	GG	NN	NN	GG	GG	GG	GG	GG	GG	GG	GG	NN	GG	GG	GG	NN	GG	GG	GA	AA	GG	GG	GG	NN	GG	NN	GG
1926708|F|0-14:T>G-14:T>G	T/G	1	20285424	+	NA	NA	NA	NA	NA	NA	TT	NN	TT	NN	NN	TG	TG	TT	TT	NN	TT	NN	NN	NN	NN	TT	TT	TG	TT	NN	TT	NN	TT	NN	NN	NN	TT	TT	NN	TG	TT	TT	TT	NN	TT	NN	TT	NN	TT
1926708|F|0-23:C>T-23:C>T	C/T	1	20285424	+	NA	NA	NA	NA	NA	NA	CC	NN	CC	NN	TT	CT	CC	CT	CC	NN	CC	NN	NN	NN	NN	CC	CC	CC	CC	NN	CC	NN	CC	NN	TT	TT	CC	CC	TT	CC	CC	CC	CC	NN	CC	NN	CT	NN	CC
1881697|F|0-43:T>C-43:T>C	T/C	1	20294898	+	NA	NA	NA	NA	NA	NA	TT	TT	TT	TT	TT	TT	TT	TT	TT	TT	TT	TT	TT	TT	TT	TT	TT	TT	TT	TT	TT	TT	TT	TT	TT	TT	NN	TT	TT	NN	TT	NN	TT	TT	NN	NN	NN	NN	TT
1898569|F|0-8:G>A-8:G>A	G/A	1	20394316	+	NA	NA	NA	NA	NA	NA	GG	GG	GG	GG	GA	GA	GG	GG	GG	GG	GG	GG	GG	NN	GG	GA	GG	GG	GG	GG	GG	GG	GG	GG	GA	GG	GG	GG	GG	GG	GG	GG	GG	GG	GG	GG	GG	GG	GG
2651673|F|0-20:G>A-20:G>A	G/A	1	20527854	+	NA	NA	NA	NA	NA	NA	AA	GA	AA	GG	GG	GA	AA	GA	AA	GG	GG	GG	GA	GG	GG	GG	AA	GG	AA	GA	GA	GG	AA	GG	GG	GG	GA	NN	GG	AA	GA	GG	AA	AA	AA	GG	GA	GG	AA
2653731|F|0-15:A>T-15:A>T	A/T	1	20990527	+	NA	NA	NA	NA	NA	NA	AA	AA	AA	TT	AA	AA	AA	AA	AA	AA	NN	AA	AA	AA	AA	AA	AA	AA	AA	AA	AA	AA	AA	AA	AA	AA	AA	AA	AA	AA	AA	AA	AA	AA	AA	AA	AA	AA	AA
1926960|F|0-26:G>A-26:G>A	G/A	1	21075889	+	NA	NA	NA	NA	NA	NA	GG	NN	GG	GG	NN	AA	NN	GG	NN	NN	AA	NN	NN	NN	NN	GG	NN	GG	GG	GG	NN	GG	NN	GG	AA	NN	GG	NN	NN	GG	GG	GG	GG	GG	AA	GG	GG	GG	GG
2696319|F|0-47:C>T-47:C>T	C/T	1	21083208	+	NA	NA	NA	NA	NA	NA	CC	CC	CC	CC	CC	CT	CC	CT	CC	CC	CC	CC	CC	NN	CC	CC	CC	NN	CC	CC	CC	CC	CC	CC	CC	CC	CC	CC	CT	CC	CC	CC	CC	CC	CC	CC	CC	CC	CC
2645501|F|0-37:G>A-37:G>A	G/A	1	21149838	+	NA	NA	NA	NA	NA	NA	GG	GG	GG	GG	GG	GA	GG	GG	GG	GG	AA	GG	GG	GG	GG	GG	GG	GG	GG	GG	GG	GG	GG	GG	GA	GG	GG	NN	GG	GG	GG	GG	GG	GG	GA	GG	GG	GG	NN
2645501|F|0-5:A>C-5:A>C	A/C	1	21149838	+	NA	NA	NA	NA	NA	NA	AA	AC	AA	AA	AC	AC	AA	AA	AC	AA	NN	AA	AA	AA	AA	AA	AA	AA	AA	AA	AA	AA	AA	AA	AA	AA	AA	CC	AA	AA	AA	AA	AA	AA	AA	AA	AA	AC	CC
3933383|F|0-21:T>C-21:T>C	T/C	1	21279323	+	NA	NA	NA	NA	NA	NA	CC	NN	CC	NN	NN	TT	NN	TT	CC	TT	CC	NN	NN	NN	NN	NN	NN	NN	CC	TT	NN	TT	NN	TT	NN	CC	NN	TT	TT	CC	CC	TT	NN	CC	NN	NN	CC	TT	TT
2656608|F|0-21:T>C-21:T>C	T/C	1	21279335	+	NA	NA	NA	NA	NA	NA	CC	NN	CC	NN	CC	TC	CC	TC	TC	TT	NN	TT	TC	TT	TT	TC	TT	TC	CC	TC	TC	TT	CC	TT	CC	TC	TC	TT	TC	CC	CC	TT	CC	CC	TC	TT	TC	TT	TT
2656608|F|0-49:C>G-49:C>G	C/G	1	21279335	+	NA	NA	NA	NA	NA	NA	NN	GG	NN	GG	GG	CG	NN	CC	CC	CC	GG	CC	CC	CC	CC	CC	CC	CC	NN	CC	CC	CC	NN	CC	GG	CC	CC	CC	CC	NN	GG	CC	NN	NN	CC	CC	CC	CC	CC
2655299|F|0-20:A>G-20:A>G	A/G	1	21336803	+	NA	NA	NA	NA	NA	NA	AA	AA	AA	GG	AA	AA	AA	AA	AA	AA	NN	AA	AA	AA	AA	AA	AA	AA	AA	AA	AA	AA	AA	AA	AA	AA	AA	AA	AA	AA	GG	AA	AA	AA	AA	AA	AA	AA	AA
1924355|F|0-32:A>G-32:A>G	A/G	1	21336869	+	NA	NA	NA	NA	NA	NA	AA	AA	AA	GG	AA	AA	AA	AA	NN	AA	AA	AA	AA	AA	AA	AA	AA	AA	AA	AA	AA	AA	AA	AA	AA	AA	AA	AA	AA	AA	GG	AA	AA	AA	AA	AA	AA	AA	AA
2667079|F|0-10:T>C-10:T>C	T/C	1	21337306	+	NA	NA	NA	NA	NA	NA	CC	TT	NN	TT	TC	TC	CC	TT	NN	TT	TT	NN	NN	NN	TT	TT	TT	TT	CC	TC	CC	TT	CC	TT	TT	TC	TT	TT	TT	CC	TT	TT	CC	CC	TC	TT	TC	TT	CC
2646984|F|0-64:C>A-64:C>A	C/A	1	21397299	+	NA	NA	NA	NA	NA	NA	AA	CA	AA	AA	AA	CA	AA	CA	AA	CC	AA	CC	CA	CC	CC	CC	CC	CA	AA	CA	CA	CC	AA	CC	CC	CA	CA	CC	CC	AA	AA	AA	AA	AA	CA	CC	AA	CC	AA
2655865|F|0-43:T>C-43:T>C	T/C	1	21406929	+	NA	NA	NA	NA	NA	NA	TT	TT	TT	TT	TT	TT	TT	TC	TT	TT	TT	TT	TT	TT	TT	TC	TT	TT	TT	TT	TT	TT	TT	TT	TT	TT	TT	TT	TT	TT	TT	CC	TT	TT	TT	TT	TC	TT	TT
2678498|F|0-34:A>C-34:A>C	C/A	1	21408193	+	NA	NA	NA	NA	NA	NA	NN	NN	NN	CC	CC	NN	NN	CC	NN	NN	CC	NN	CC	NN	NN	NN	NN	NN	CC	CC	NN	CC	CC	NN	NN	CC	NN	CC	AA	CC	CC	CC	CC	CC	NN	NN	CC	NN	CC
2659588|F|0-15:T>G-15:T>G	T/G	1	21413991	+	NA	NA	NA	NA	NA	NA	TT	TT	TT	TT	TT	TT	TT	TT	TT	TG	TT	TT	TT	TT	TT	TT	TT	TT	TT	TT	TT	TT	TT	TT	TT	TT	TT	TT	TT	TT	TG	TT	TT	TT	TT	TT	TT	TT	TT
2209658|F|0-33:A>G-33:A>G	G/A	1	21422910	+	NA	NA	NA	NA	NA	NA	GG	GG	GG	NN	NN	GG	NN	GG	NN	AA	NN	AA	NN	AA	AA	GG	AA	AA	GG	AG	NN	AA	NN	NN	GG	GG	NN	NN	AA	GG	NN	NN	GG	GG	GG	AA	GG	GG	GG
2205619|F|0-49:T>C-49:T>C	T/C	1	21475997	+	NA	NA	NA	NA	NA	NA	NN	TT	CC	TT	TC	TT	NN	TC	CC	TT	CC	TT	TT	TT	TT	TT	TT	TT	NN	TT	TT	TT	CC	TT	NN	TT	TT	TT	TT	NN	CC	NN	CC	CC	TC	TT	TC	TT	CC
2665637|F|0-18:G>C-18:G>C	G/C	1	21497069	+	NA	NA	NA	NA	NA	NA	GG	GG	GG	GG	CC	GC	GG	GG	GG	GG	NN	GG	GG	GG	GG	GC	GG	GG	GG	GG	GG	GG	GG	GG	GG	GC	GG	GG	GC	GG	NN	NN	GG	GG	GG	GG	GG	GG	GG
5339354|F|0-44:A>G-44:A>G	A/G	1	21500150	+	NA	NA	NA	NA	NA	NA	AA	AG	AA	GG	AA	AG	AA	AG	AA	GG	AA	GG	AG	GG	GG	AG	GG	GG	AA	AG	AG	GG	AA	GG	AA	AG	AG	GG	AG	AA	AA	AA	AA	AA	AA	GG	AA	GG	AA
1978217|F|0-41:T>A-41:T>A	T/A	1	21500632	+	NA	NA	NA	NA	NA	NA	AA	TT	AA	TT	AA	TA	AA	TA	AA	TT	NN	TT	TA	TT	TT	TA	TT	TA	AA	TA	TA	TT	AA	TT	AA	TA	TA	TT	TT	AA	NN	NN	AA	AA	AA	TT	NN	TT	AA
2066643|F|0-21:G>C-21:G>C	C/G	1	21500632	+	NA	NA	NA	NA	NA	NA	CC	NN	CC	NN	CC	CC	CC	CC	CC	NN	NN	NN	CC	NN	NN	CC	NN	CC	CC	CC	CC	NN	CC	NN	CC	CC	CC	NN	NN	CC	NN	GG	CC	CC	CC	NN	GG	NN	CC
1880260|F|0-48:G>T-48:G>T	G/T	1	21553578	+	NA	NA	NA	NA	NA	NA	NN	NN	GG	NN	GG	GG	NN	GG	GG	NN	GG	NN	NN	NN	NN	NN	NN	NN	GG	GG	NN	NN	NN	NN	NN	NN	GG	NN	NN	GG	TT	TT	GG	GG	GG	GG	GG	NN	GG
2665862|F|0-15:G>A-15:G>A	G/A	1	21584405	+	NA	NA	NA	NA	NA	NA	GG	GG	GG	GG	GG	GG	GG	GG	NN	GG	NN	NN	GG	NN	GG	GG	GG	NN	GG	GG	NN	GG	GG	NN	NN	GG	GG	NN	GG	GG	AA	AA	GG	GG	GG	GG	GG	GG	GA
2224762|F|0-39:A>T-39:A>T	A/T	1	21640929	+	NA	NA	NA	NA	NA	NA	AA	AA	AA	NN	AA	AA	AA	AA	AA	NN	TT	NN	AA	NN	NN	AA	NN	NN	AA	AA	AA	NN	AA	NN	AT	AA	AA	AA	AA	AA	AA	AA	AA	AA	AA	NN	AA	AA	AA
2648160|F|0-28:T>A-28:T>A	T/A	1	21640995	+	NA	NA	NA	NA	NA	NA	TT	TT	TT	NN	TT	NN	TT	TT	NN	NN	TA	NN	TT	NN	NN	TT	NN	NN	TT	TT	TT	NN	TT	NN	TT	TT	TT	NN	TT	TT	TT	TT	TT	TT	TT	NN	TT	NN	TT
1878153|F|0-12:T>C-12:T>C	T/C	1	21682336	+	NA	NA	NA	NA	NA	NA	TT	NN	NN	TT	TT	TT	TT	TT	NN	TT	TT	TT	TT	NN	TT	TT	TT	TT	TT	TT	TT	TT	TT	TT	NN	TT	TT	NN	TT	TT	CC	CC	TT	TT	TT	TT	NN	NN	TT
1933651|F|0-44:A>T-44:A>T	A/T	1	21682402	+	NA	NA	NA	NA	NA	NA	TT	AA	TT	AA	AT	TT	TT	AT	NN	AA	AA	NN	TT	NN	AA	AA	AA	AA	TT	AT	AT	AA	TT	TT	TT	AT	TT	AA	AT	TT	NN	NN	TT	TT	TT	AT	AT	NN	TT
2679875|F|0-44:A>G-44:A>G	A/G	1	21798661	+	NA	NA	NA	NA	NA	NA	NN	AG	NN	AA	GG	AA	NN	AA	NN	NN	NN	NN	AA	NN	AA	NN	NN	NN	NN	AA	NN	AA	AA	NN	AA	AA	NN	GG	AA	NN	NN	AA	NN	AA	AG	AA	NN	AA	AA
2648999|F|0-42:C>G-42:C>G	C/G	1	21838042	+	NA	NA	NA	NA	NA	NA	CC	CG	CC	NN	CC	CC	CC	CG	NN	NN	NN	GG	CC	GG	GG	GG	NN	NN	CC	CG	CG	GG	CC	CC	CC	CG	CC	GG	CG	CC	CC	CC	CC	CC	CC	CG	CG	GG	CC
2645022|F|0-46:A>C-46:A>C	A/C	1	21872710	+	NA	NA	NA	NA	NA	NA	AA	AA	AA	AA	AA	AA	AA	AA	AA	CC	CC	AA	AA	NN	AA	AC	CC	AA	AA	AA	AA	AC	AA	AC	AA	AA	AA	AA	AA	AA	AA	AA	AA	AA	AA	AA	AA	AA	AA
2653393|F|0-27:A>C-27:A>C	C/A	1	21992293	+	NA	NA	NA	NA	NA	NA	NN	CC	NN	CC	NN	NN	NN	CC	NN	AA	AA	CC	CC	CC	CC	AA	AA	CC	NN	CC	CC	AA	NN	AA	NN	CC	NN	CC	CC	NN	CC	NN	NN	NN	CC	CC	CC	CC	NN
2649942|F|0-29:C>A-29:C>A	C/A	1	22119223	+	NA	NA	NA	NA	NA	NA	NN	CA	AA	CC	AA	AA	AA	CA	NN	CC	CC	NN	CC	NN	CC	CC	CC	CC	AA	CA	CA	CC	AA	CA	AA	CA	AA	CC	CA	AA	CC	CC	AA	AA	CA	AA	CC	CC	AA
100052771|F|0-47:A>G-47:A>G	G/A	1	22170907	+	NA	NA	NA	NA	NA	NA	GG	GG	GG	AA	AG	GG	NN	GG	NN	NN	NN	GG	GG	GG	GG	NN	GG	NN	NN	GG	GG	NN	GG	NN	NN	GG	GG	AA	GG	NN	AA	GG	GG	GG	AG	NN	AA	NN	GG
3628855|F|0-37:G>A-37:G>A	G/A	1	22170917	+	NA	NA	NA	NA	NA	NA	NN	NN	NN	AA	NN	NN	NN	GA	NN	NN	NN	NN	NN	NN	NN	NN	NN	NN	GG	GG	NN	NN	NN	NN	NN	GG	NN	AA	GG	GG	AA	GG	GG	GG	GA	GG	NN	AA	NN
1928238|F|0-12:T>C-12:T>C	T/C	1	22201802	+	NA	NA	NA	NA	NA	NA	NN	CC	TT	CC	TT	TC	NN	TC	NN	TT	TT	CC	TT	NN	CC	NN	TT	CC	TT	TC	NN	TC	TT	TT	TT	TC	NN	TT	CC	TT	TT	TT	TT	TT	TT	TC	TT	CC	TT
2206979|F|0-25:T>A-25:T>A	A/T	1	22229219	+	NA	NA	NA	NA	NA	NA	AA	AA	AA	AA	AA	AA	AA	AA	AA	AA	AA	AA	AA	AA	AA	AA	AA	AA	AA	AA	AA	AA	AA	AA	AA	AA	AA	AA	AA	AA	AA	TT	AA	AA	AA	AA	TA	AA	AA
1924828|F|0-59:C>T-59:C>T	C/T	1	22231682	+	NA	NA	NA	NA	NA	NA	CC	TT	CC	CC	CC	CC	NN	CT	NN	TT	CC	CC	CC	NN	TT	CC	CC	CC	CC	CT	TT	CC	NN	CT	CC	CC	CC	CC	CC	NN	CC	CC	CC	CC	CC	NN	CC	CT	CC
1930439|F|0-20:C>A-20:C>A	C/A	1	22232346	+	NA	NA	NA	NA	NA	NA	CC	NN	CC	AA	CC	CC	CC	CC	NN	NN	CC	CC	CC	NN	CC	CC	CC	CC	CC	CC	CC	CC	CC	CC	CC	CC	CC	CC	CC	CC	CC	CC	CC	CC	CC	CC	CA	CC	CC
1930439|F|0-62:G>A-62:G>A	G/A	1	22232346	+	NA	NA	NA	NA	NA	NA	GG	AA	GG	NN	GG	GG	GG	GA	NN	AA	GG	GG	GG	NN	AA	GG	GG	GG	GG	GA	GA	GA	GG	GA	GG	GG	GG	GG	GG	GG	GG	GG	GG	GG	GG	GA	GG	GA	GG
2652639|F|0-13:G>A-13:G>A	G/A	1	22291954	+	NA	NA	NA	NA	NA	NA	GG	GG	GG	GG	GG	GG	GG	GA	GG	GG	GG	GG	GG	GG	GG	GG	GG	GG	GG	GA	GG	GG	GG	GG	GG	GG	GG	NN	GG	GG	NN	NN	GG	GG	GG	GG	GG	AA	GG
1935764|F|0-15:C>T-15:C>T	C/T	1	22434505	+	NA	NA	NA	NA	NA	NA	NN	CC	NN	CC	CC	TT	TT	CC	NN	CC	CC	NN	CC	NN	CC	CT	TT	CC	TT	CC	CT	CC	NN	CT	TT	CT	TT	CC	CC	TT	CC	CC	TT	TT	CC	CC	CC	CC	NN
2648061|F|0-17:A>G-17:A>G	A/G	1	22585873	+	NA	NA	NA	NA	NA	NA	NN	AA	NN	AA	NN	NN	GG	GG	NN	AA	AA	AA	AA	AA	AA	AA	NN	AA	AA	AA	AA	AA	NN	AA	AA	AA	GG	GG	AA	NN	GG	GG	NN	GG	GG	AA	AG	AG	NN
2648061|F|0-61:G>A-61:G>A	A/G	1	22585873	+	NA	NA	NA	NA	NA	NA	AA	GA	AA	GG	AA	AA	AA	AA	AA	GG	GG	GG	GG	GG	GG	GA	AA	GG	AA	GA	GA	GG	AA	GA	GA	GA	AA	NN	GA	AA	NN	NN	AA	AA	AA	GG	GA	GG	AA
6434448|F|0-32:C>T-32:C>T	C/T	1	22762885	+	NA	NA	NA	NA	NA	NA	NN	NN	NN	NN	CC	CC	CC	CT	NN	CC	NN	NN	NN	NN	NN	NN	NN	NN	CC	CC	NN	NN	CC	CC	NN	CC	NN	TT	CC	CC	TT	TT	CC	CC	CC	NN	CT	NN	CC
2649445|F|0-37:A>G-37:A>G	A/G	1	22779955	+	NA	NA	NA	NA	NA	NA	AA	AG	AA	AA	AA	AA	AA	AA	AG	GG	AA	AA	AA	GG	GG	AA	AA	AA	AA	AG	AA	AG	AA	AG	AA	AG	AA	AA	AA	AG	AA	AA	AA	AA	AA	GG	AA	AG	AA
2663366|F|0-24:A>G-24:A>G	G/A	1	23796702	+	NA	NA	NA	NA	NA	NA	GG	GG	GG	AA	GG	GG	GG	AG	GG	GG	GG	GG	GG	GG	GG	GG	GG	GG	GG	GG	AG	GG	GG	AG	GG	GG	GG	AA	GG	GG	AA	AA	GG	GG	AG	AA	AG	AG	GG
2649275|F|0-21:T>C-21:T>C	T/C	1	23926700	+	NA	NA	NA	NA	NA	NA	NN	TT	NN	TT	NN	TC	NN	TC	NN	TT	TT	NN	TT	NN	TT	NN	TT	NN	CC	TC	TT	TT	NN	TT	CC	TT	CC	CC	TC	CC	TT	TT	CC	CC	CC	TT	TC	TT	CC
2648185|F|0-42:C>T-42:C>T	C/T	1	23949197	+	NA	NA	NA	NA	NA	NA	CC	NN	CC	NN	CC	CT	CC	CC	NN	NN	NN	NN	CC	NN	NN	NN	NN	CC	CC	CC	CT	NN	CC	TT	CC	CC	CC	CC	CC	CC	CC	CC	CC	CC	CC	CT	CC	CC	CC
2648185|F|0-67:G>C-67:G>C	G/C	1	23949197	+	NA	NA	NA	NA	NA	NA	GG	CC	GG	CC	GG	GG	GG	GG	NN	CC	CC	CC	GC	CC	CC	CC	CC	GG	GG	GC	GG	CC	GG	CC	GG	GC	GC	GG	GC	GG	GG	GG	GG	GG	GG	GG	GG	GC	GG
2686558|F|0-54:G>T-54:G>T	G/T	1	24154455	+	NA	NA	NA	NA	NA	NA	NN	GG	TT	GG	GT	GT	TT	GT	TT	GG	GG	GG	TT	NN	GG	GG	GG	GG	TT	GT	GG	GG	TT	GG	GT	TT	GT	GG	GG	TT	GG	GG	NN	TT	GT	GG	GT	NN	TT
2680694|F|0-53:G>A-53:G>A	G/A	1	24252290	+	NA	NA	NA	NA	NA	NA	NN	GG	NN	GG	NN	NN	NN	NN	NN	NN	NN	NN	NN	NN	NN	NN	NN	AA	NN	GG	NN	GG	NN	NN	AA	GG	NN	GG	GG	AA	NN	GG	NN	NN	NN	NN	NN	GG	AA
1885083|F|0-42:G>A-42:G>A	G/A	1	24387226	+	NA	NA	NA	NA	NA	NA	GG	AA	NN	GG	GA	GG	GG	GG	GG	AA	AA	AA	GA	AA	AA	AA	AA	GA	GG	GA	GG	AA	GG	AA	NN	GA	GA	GG	GA	GG	GG	GG	GG	GG	GA	GG	GG	GG	GG
1908971|F|0-35:G>A-35:G>A	G/A	1	24405902	+	NA	NA	NA	NA	NA	NA	GA	GG	GA	GG	GA	GA	GA	GA	GA	NN	GG	NN	AA	GG	NN	NN	GG	GG	GA	GA	GA	NN	GA	GG	GA	GA	AA	NN	GA	GA	GG	GG	GA	GA	GA	GG	GA	GG	GA
2664452|F|0-5:T>C-5:T>C	T/C	1	24479734	+	NA	NA	NA	NA	NA	NA	TT	TT	TT	TT	TC	TC	TT	TT	TT	TC	TC	TT	TT	TT	TT	TT	TC	TT	TT	TT	TT	TC	TT	TC	TT	TC	TT	TT	TT	TT	TT	TT	TT	TT	TT	TC	TC	TT	TT
2021918|F|0-43:G>A-43:G>A	G/A	1	24672004	+	NA	NA	NA	NA	NA	NA	GG	GA	GG	GG	GG	GA	GG	GG	GG	GG	GG	GG	GG	AA	GG	GA	GA	GG	GG	GA	GA	GG	GG	GA	GA	GG	GG	GG	GG	GG	GG	GG	GG	GG	GG	GG	GG	AA	GG
2657975|F|0-47:T>C-47:T>C	T/C	1	24729357	+	NA	NA	NA	NA	NA	NA	TT	TT	TT	TT	TC	TT	TT	TT	TT	TT	TT	TT	TT	TT	TT	TT	TT	TT	TT	TT	TT	TT	TT	TT	NN	TT	TT	TT	TT	TT	NN	CC	TT	TT	TC	TT	TC	TT	TT
3628914|F|0-50:A>G-50:A>G	G/A	1	24990223	+	NA	NA	NA	NA	NA	NA	AA	AG	AA	GG	AA	AG	AA	AG	AG	GG	GG	GG	AG	GG	GG	AG	AG	AG	AA	AG	AG	GG	AA	GG	AA	AG	AG	GG	GG	AA	AA	AA	AA	AA	AG	GG	AG	GG	AA
2648232|F|0-25:C>T-25:C>T	C/T	1	24991329	+	NA	NA	NA	NA	NA	NA	TT	NN	NN	CC	CC	TT	TT	CT	NN	CC	CC	NN	NN	NN	CC	NN	CT	NN	TT	CT	CC	CC	TT	CC	NN	CT	TT	CC	CC	TT	CC	CC	TT	TT	CC	CC	CC	CC	TT
2648232|F|0-46:G>C-46:G>C	G/C	1	24991329	+	NA	NA	NA	NA	NA	NA	NN	NN	NN	GG	GG	CC	NN	GG	NN	GG	GG	NN	NN	NN	GG	NN	GG	NN	NN	GG	GG	GG	NN	GG	NN	GG	NN	GG	GG	NN	GG	GG	NN	NN	GG	GG	GG	GG	NN
1990150|F|0-44:T>C-44:T>C	T/C	1	25032116	+	NA	NA	NA	NA	NA	NA	CC	TT	CC	CC	CC	TC	CC	TC	TT	TT	TT	TT	TC	TT	TT	TC	TC	CC	CC	TC	CC	TT	CC	TT	CC	TC	CC	TT	TT	CC	TT	TT	CC	CC	TC	TT	TC	TT	NN
2653999|F|0-51:T>C-51:T>C	T/C	1	25045481	+	NA	NA	NA	NA	NA	NA	TT	TC	TT	CC	TT	TT	TT	TC	TT	TT	TT	TT	TT	TT	TT	TT	TT	TT	TC	TT	TT	TT	TT	TT	TT	TT	TT	TT	TT	TT	TT	TT	TT	TT	TT	TT	TT	TT	TT
1933695|F|0-54:G>T-54:G>T	T/G	1	25051967	+	NA	NA	NA	NA	NA	NA	TT	GG	TT	TT	TT	GT	TT	TT	NN	TT	TT	GT	TT	GG	GG	GT	GT	GT	TT	TT	GT	GT	TT	GG	TT	GT	GT	GG	GG	TT	TT	TT	TT	TT	GT	TT	GT	GG	TT
2164644|F|0-39:T>C-39:T>C	C/T	1	25137542	+	NA	NA	NA	NA	NA	NA	CC	CC	CC	TT	CC	CC	CC	TC	CC	CC	CC	CC	CC	CC	CC	CC	CC	CC	CC	CC	CC	CC	CC	CC	CC	CC	CC	CC	CC	CC	CC	CC	CC	CC	CC	CC	TC	CC	CC
1931407|F|0-34:C>T-34:C>T	C/T	1	25160170	+	NA	NA	NA	NA	NA	NA	CC	CT	CC	CC	CC	CT	CC	CC	NN	CC	CC	CC	CC	CC	CC	CC	CC	CC	CC	CC	CC	CC	CC	CC	NN	CC	CC	CC	CC	CC	TT	TT	CC	CC	CC	CC	CT	CC	CC
2222126|F|0-12:C>T-12:C>T	T/C	1	25160170	+	NA	NA	NA	NA	NA	NA	TT	CC	TT	NN	TT	CT	TT	TT	TT	NN	NN	NN	TT	NN	NN	NN	NN	NN	TT	TT	TT	NN	TT	NN	TT	TT	TT	NN	TT	TT	CC	CC	TT	TT	TT	NN	CT	NN	TT
2222126|F|0-47:C>A-47:C>A	A/C	1	25160170	+	NA	NA	NA	NA	NA	NA	AA	CA	AA	AA	AA	CA	AA	AA	AA	AA	AA	AA	AA	AA	AA	AA	AA	AA	AA	AA	AA	AA	AA	AA	AA	AA	AA	NN	AA	AA	CA	CA	AA	AA	AA	AA	CA	AA	AA
2658646|F|0-45:C>G-45:C>G	G/C	1	25262941	+	NA	NA	NA	NA	NA	NA	CC	CG	GG	CC	CG	CG	GG	CG	GG	GG	GG	CC	CG	NN	GG	GG	GG	CG	CC	CC	CG	CG	CG	GG	CC	GG	CG	GG	GG	CC	CC	CC	CC	CG	CG	GG	CG	GG	CC
2227984|F|0-68:T>C-68:T>C	C/T	1	25283138	+	NA	NA	NA	NA	NA	NA	CC	CC	NN	CC	CC	CC	NN	CC	NN	NN	NN	CC	CC	CC	NN	NN	NN	CC	CC	CC	CC	CC	CC	NN	CC	NN	CC	NN	NN	CC	TT	TT	CC	CC	CC	NN	TC	NN	CC
1911434|F|0-22:G>C-22:G>C	G/C	1	25342010	+	NA	NA	NA	NA	NA	NA	CC	GG	GG	CC	GG	GG	GG	GG	NN	GG	GG	NN	CC	GG	GG	GG	GG	GG	CC	GC	GG	NN	GC	GG	NN	GG	GC	GG	GG	CC	GG	GG	CC	GC	GG	GG	GC	GG	CC
2649905|F|0-67:T>C-67:T>C	T/C	1	25474095	+	NA	NA	NA	NA	NA	NA	NN	TT	TT	TT	TT	TC	NN	TT	TT	TT	TT	NN	NN	NN	TT	TT	TT	NN	CC	NN	TT	TT	TC	TT	NN	TT	TT	TT	TT	CC	CC	NN	NN	TT	TT	TT	NN	TT	CC
2672892|F|0-40:C>G-40:C>G	C/G	1	25481127	+	NA	NA	NA	NA	NA	NA	CC	GG	CC	CC	GG	CC	CC	CG	NN	CC	CC	NN	NN	NN	CC	CC	CC	NN	CC	CG	GG	GG	CC	CC	CC	CC	CC	CC	CC	CG	CC	CC	CC	CC	CG	CC	CC	CC	CC
2648920|F|0-38:G>T-38:G>T	G/T	1	25498629	+	NA	NA	NA	NA	NA	NA	GG	GG	GG	GG	GG	GG	GG	GG	GG	GG	GG	GG	GG	NN	GG	GG	GG	GG	GG	GG	GG	GG	GG	GG	GG	GG	GG	GG	GG	GG	TT	TT	GG	GG	GG	GG	GT	GG	GG
2688359|F|0-8:A>G-8:A>G	A/G	1	25498695	+	NA	NA	NA	NA	NA	NA	AA	AA	AA	AA	AA	AA	AA	AA	AA	AA	AA	AA	NN	NN	AA	AA	AA	AA	AA	AA	AA	AA	AA	AA	AA	AA	AA	AA	AA	AA	GG	GG	AA	AA	AA	AA	AG	AA	AA
1883980|F|0-7:G>A-7:G>A	G/A	1	25618364	+	NA	NA	NA	NA	NA	NA	AA	NN	AA	NN	GA	GA	NN	GG	AA	GG	GG	GG	NN	NN	GG	GG	AA	GG	AA	GA	GG	GG	AA	GG	NN	GA	NN	NN	GG	AA	NN	GG	AA	AA	GA	GG	GA	GG	AA
3933228|F|0-41:C>T-41:C>T	T/C	1	25813390	+	NA	NA	NA	NA	NA	NA	CC	TT	CC	TT	CT	CT	TT	TT	TT	TT	TT	TT	CT	TT	TT	CT	CT	TT	CC	CT	TT	TT	CC	TT	CC	CT	CT	CC	CT	CC	TT	TT	CC	CC	TT	TT	TT	TT	CC
2689815|F|0-39:C>A-39:C>A	C/A	1	25829837	+	NA	NA	NA	NA	NA	NA	CC	CC	CC	CC	CC	CA	CC	CA	NN	CC	CC	CC	CC	NN	NN	CC	CC	CC	CC	CC	CC	CC	CC	CC	CC	CC	CC	CC	CC	CC	CC	CC	CC	CC	CC	CC	CC	CC	CC
1938871|F|0-19:T>C-19:T>C	T/C	1	25834441	+	NA	NA	NA	NA	NA	NA	TT	TT	TT	CC	TT	TT	TT	TC	TT	TT	TT	TT	NN	NN	TT	TT	TT	TT	TT	TT	TT	TT	TT	TT	TT	TT	TT	TT	TT	TT	CC	CC	TT	TT	TT	TT	TC	TT	TT
2688432|F|0-30:G>A-30:G>A	G/A	1	25905768	+	NA	NA	NA	NA	NA	NA	GG	GG	GG	NN	GG	GA	GG	GG	NN	AA	AA	NN	GG	NN	AA	GA	AA	NN	GG	GG	GG	NN	GG	GA	NN	GG	GG	NN	GG	GG	NN	GG	GG	GG	GG	AA	GG	NN	GG
2645451|F|0-19:A>G-19:A>G	A/G	1	26017257	+	NA	NA	NA	NA	NA	NA	AA	AA	GG	NN	AG	AA	GG	AG	NN	NN	AA	AA	NN	NN	AA	AA	GG	AA	AA	AG	GG	AG	AG	NN	AG	GG	AA	NN	AA	AA	NN	AA	AA	AG	AA	AA	AG	NN	AA
2014365|F|0-21:C>T-21:C>T	C/T	1	26017324	+	NA	NA	NA	NA	NA	NA	CC	CT	CC	NN	CC	CT	CC	CT	NN	NN	CC	CC	CC	NN	CC	CC	CC	CC	CC	CC	CC	CC	CC	NN	CC	CC	CC	NN	CC	CC	NN	CC	CC	CC	CC	CC	CC	NN	CC
1933423|F|0-30:C>T-30:C>T	C/T	1	26054335	+	NA	NA	NA	NA	NA	NA	CC	CC	TT	CC	CT	CC	TT	CC	CT	CC	CC	CT	CT	CC	CC	CC	CT	CT	CC	CT	TT	CT	CT	CC	CT	CT	CC	CC	CC	CC	CC	CC	CC	CT	CC	CC	CT	CC	CC
2676605|F|0-46:A>G-46:A>G	A/G	1	26054903	+	NA	NA	NA	NA	NA	NA	GG	AA	AA	AA	AA	AA	AA	AA	GG	AA	AA	AA	AG	NN	AA	AG	AA	AA	GG	AG	AA	NN	NN	AA	AA	AA	GG	AA	AA	GG	AA	AA	GG	AG	AG	AA	AA	AA	GG
2656302|F|0-32:G>A-32:G>A	G/A	1	26249069	+	NA	NA	NA	NA	NA	NA	GG	NN	NN	GG	NN	GG	NN	GG	NN	GG	GG	NN	NN	GG	GG	GG	NN	NN	GG	GG	NN	GG	NN	NN	NN	NN	NN	NN	GG	GG	GG	GG	NN	GG	GG	GG	GA	NN	NN
2661390|F|0-36:T>A-36:T>A	T/A	1	26256421	+	NA	NA	NA	NA	NA	NA	TT	TT	NN	TT	TT	TA	NN	AA	NN	TT	TT	TT	TT	TT	TT	TT	TT	TT	TT	TT	NN	TT	TT	TT	TT	TT	TT	NN	TT	TT	TT	TT	NN	TT	TT	TT	TT	TT	NN
2655626|F|0-38:C>T-38:C>T	C/T	1	26272465	+	NA	NA	NA	NA	NA	NA	CC	CC	CC	TT	CC	CC	CC	CT	CC	CC	CC	CC	CC	NN	CC	CC	CC	CC	CC	CC	CC	CC	CC	CC	CC	CC	CC	TT	CT	CC	TT	CC	CC	CC	CC	CC	CC	CC	CC
2656835|F|0-60:A>C-60:A>C	A/C	1	26277888	+	NA	NA	NA	NA	NA	NA	AA	AC	NN	AA	AA	AA	AA	AA	AA	AA	CC	AC	NN	CC	CC	AC	AA	AA	AA	AC	AC	AA	AA	AA	NN	AA	AA	AA	AA	AA	AA	AA	NN	AA	AA	AA	AA	AA	AA
1897073|F|0-40:G>C-40:G>C	G/C	1	26859401	+	NA	NA	NA	NA	NA	NA	GG	GG	CC	GG	CC	GC	CC	GC	GC	GG	GG	GG	GG	GG	GG	GG	GC	GC	GG	GG	GC	GG	GC	GG	CC	GC	GG	GG	GG	GG	GG	GG	CC	GC	CC	GG	GC	GG	CC
2660861|F|0-10:T>G-10:T>G	G/T	1	26861345	+	NA	NA	NA	NA	NA	NA	GG	NN	GG	TT	GG	TG	GG	TG	GG	NN	NN	NN	TG	NN	NN	NN	GG	TG	GG	GG	GG	NN	GG	NN	GG	GG	GG	TT	TT	GG	TT	TT	GG	GG	GG	NN	TG	NN	GG
2662350|F|0-66:G>A-66:G>A	G/A	1	26861385	+	NA	NA	NA	NA	NA	NA	AA	GG	AA	GG	AA	GA	AA	GA	AA	GG	GG	GG	GG	GG	GG	GG	GA	GG	AA	GA	GA	GG	AA	GG	NN	GA	GA	GG	GG	AA	GG	GG	AA	AA	AA	GG	GA	GG	AA
2649199|F|0-6:C>T-6:C>T	C/T	1	26958779	+	NA	NA	NA	NA	NA	NA	TT	CT	TT	CC	CT	CC	TT	CT	TT	CC	CC	CC	CT	NN	CC	CT	TT	CT	TT	TT	CT	CC	CT	CC	TT	CT	CT	CC	CT	TT	CC	CC	TT	CT	CC	CC	CC	CC	CC
2698572|F|0-40:T>C-40:T>C	T/C	1	27141159	+	NA	NA	NA	NA	NA	NA	CC	NN	NN	TT	TT	NN	CC	NN	CC	TT	CC	TT	TT	TT	TT	TT	TC	CC	NN	NN	CC	TT	CC	TT	CC	TC	TT	NN	TC	NN	NN	NN	CC	CC	NN	NN	NN	TT	TT
1930166|F|0-33:T>C-33:T>C	T/C	1	27141166	+	NA	NA	NA	NA	NA	NA	CC	TT	CC	TT	TT	TC	CC	TC	NN	TT	CC	NN	TC	TT	TT	TT	TC	TT	CC	TC	TC	TT	CC	TT	CC	TC	NN	CC	TC	CC	TT	TT	CC	CC	TC	TT	TC	TT	TT
2653461|F|0-57:G>C-57:G>C	G/C	1	27143798	+	NA	NA	NA	NA	NA	NA	CC	GC	GG	GG	GC	GC	GG	GC	GG	GG	GG	GC	CC	GG	GG	CC	GG	GG	CC	CC	GG	GC	GC	GG	GG	GG	GC	GG	CC	CC	GG	CC	GG	GG	GG	GG	NN	GG	CC
2655550|F|0-55:A>T-55:A>T	A/T	1	27161002	+	NA	NA	NA	NA	NA	NA	AA	AA	AA	AA	TT	AT	AA	AA	AA	NN	NN	AA	AA	NN	NN	AA	AA	AA	AA	AA	AA	AA	AA	NN	AT	AA	AA	AA	AA	AA	AA	AA	AA	AA	NN	NN	AA	NN	AA
2655550|F|0-8:G>A-8:G>A	G/A	1	27161002	+	NA	NA	NA	NA	NA	NA	GG	GG	GG	GG	AA	GA	GG	GG	GA	AA	AA	GA	GA	NN	AA	GG	GG	GA	GG	GG	GA	GA	GG	AA	GG	GA	GA	GG	GA	GG	GG	GG	GG	GG	AA	AA	GA	AA	GG
2652595|F|0-6:T>C-6:T>C	T/C	1	27194475	+	NA	NA	NA	NA	NA	NA	TT	TC	TT	TT	TC	TC	TT	TT	CC	TT	TT	TT	TT	TT	TT	TT	TT	TC	TT	TT	TT	TT	TT	TT	TT	TT	TT	TT	TT	TT	TT	TT	TT	TT	CC	TT	TC	TT	TT
2653447|F|0-16:C>G-16:C>G	C/G	1	27194541	+	NA	NA	NA	NA	NA	NA	CC	CG	CC	CC	CG	CG	CC	CC	GG	CC	CC	CC	CC	CC	CC	CC	CC	CG	CC	CC	CC	CC	CC	CC	CC	CC	CC	CC	CC	CC	CC	CC	CC	CC	GG	CC	CG	CC	CC
4374836|F|0-31:C>T-31:C>T	T/C	1	27397162	+	NA	NA	NA	NA	NA	NA	TT	CC	TT	CC	CC	CT	TT	CT	NN	NN	NN	NN	TT	NN	NN	NN	NN	CC	TT	TT	NN	NN	TT	NN	NN	NN	TT	TT	TT	TT	CC	CC	TT	TT	CC	NN	CC	NN	NN
2658459|F|0-26:C>A-26:C>A	C/A	1	27402789	+	NA	NA	NA	NA	NA	NA	CC	CA	CC	CC	CC	CA	CC	CC	CC	AA	AA	AA	CC	AA	AA	CA	CC	CA	CC	CA	CA	AA	CC	CA	CC	CC	CA	CC	CA	CC	CC	CC	CC	CC	CC	CA	CC	AA	CC
1908708|F|0-51:A>G-51:A>G	A/G	1	27580927	+	NA	NA	NA	NA	NA	NA	AA	AA	AA	AA	AA	AA	AA	AG	AA	AA	AA	AA	AA	AA	AA	AA	AA	AA	AA	AA	AA	AA	AA	AA	AA	AA	AA	GG	AA	AA	NN	GG	AA	NN	AA	AA	NN	AA	AA
2647653|F|0-27:T>G-27:T>G	T/G	1	27835226	+	NA	NA	NA	NA	NA	NA	NN	TT	TT	TT	TT	TG	TT	TT	NN	NN	NN	NN	NN	NN	NN	NN	TT	TT	TT	TT	NN	NN	TT	NN	NN	TT	TT	TT	TT	TT	GG	TT	NN	TT	TT	TT	TT	GG	TT
2647653|F|0-38:T>A-38:T>A	T/A	1	27835226	+	NA	NA	NA	NA	NA	NA	NN	TA	TT	TT	TT	TT	TT	TT	NN	AA	AA	NN	NN	NN	AA	AA	TT	TA	TT	TA	AA	AA	TT	AA	NN	TT	TT	TT	TA	TT	NN	TT	NN	TT	TT	TA	TT	NN	TT
2052971|F|0-59:G>C-59:G>C	C/G	1	27835292	+	NA	NA	NA	NA	NA	NA	CC	NN	CC	GG	NN	CC	NN	CC	NN	NN	CC	NN	NN	NN	NN	CC	CC	NN	CC	CC	CC	CC	CC	CC	NN	CC	CC	CC	CC	NN	CC	CC	NN	CC	GG	CC	NN	NN	CC
5967768|F|0-11:T>G-11:T>G	G/T	1	27995166	+	NA	NA	NA	NA	NA	NA	NN	GG	NN	TT	GG	GG	NN	GG	NN	NN	GG	GG	NN	GG	GG	GG	NN	GG	NN	GG	GG	GG	NN	GG	NN	NN	NN	NN	GG	NN	GG	NN	NN	NN	GG	GG	GG	GG	NN
1927890|F|0-40:A>T-40:A>T	A/T	1	28058686	+	NA	NA	NA	NA	NA	NA	AA	AA	AA	AA	AA	TT	AA	AA	NN	NN	NN	NN	AA	NN	NN	NN	AA	NN	AA	AA	AA	AA	AA	AA	NN	AA	AA	AA	AA	AA	AA	AA	AA	AA	AA	AA	AT	NN	AA
1927890|F|0-61:C>T-61:C>T	C/T	1	28058686	+	NA	NA	NA	NA	NA	NA	CC	CT	CC	CC	CC	NN	CC	CC	NN	NN	TT	TT	CC	NN	TT	NN	CC	NN	CC	CT	CT	CT	CC	CC	NN	CC	CT	CC	CT	CC	CC	CC	CC	CC	CC	CT	CC	TT	CC
1950168|F|0-8:G>C-8:G>C	C/G	1	28181379	+	NA	NA	NA	NA	NA	NA	CC	NN	CC	NN	GG	GC	NN	CC	CC	GG	NN	NN	CC	NN	NN	NN	CC	NN	CC	CC	NN	GG	CC	NN	CC	GC	CC	CC	CC	CC	NN	CC	CC	CC	NN	NN	GC	NN	NN
2676088|F|0-65:A>C-65:A>C	C/A	1	28358158	+	NA	NA	NA	NA	NA	NA	CC	NN	NN	NN	NN	CC	CC	CC	NN	NN	NN	CC	NN	NN	NN	CC	CC	NN	NN	CC	NN	CC	NN	CC	CC	CC	NN	NN	CC	CC	CC	NN	CC	CC	NN	CC	CC	CC	CC
5339506|F|0-55:C>T-55:C>T	C/T	1	28642032	+	NA	NA	NA	NA	NA	NA	NN	CC	CC	CC	CC	CC	CC	CC	NN	NN	CC	NN	TT	NN	CC	CC	TT	CC	CC	CC	NN	CT	NN	CT	NN	CT	NN	CC	NN	CC	CC	CC	CC	CC	CC	NN	NN	CC	CC
2655630|F|0-60:G>A-60:G>A	G/A	1	29076269	+	NA	NA	NA	NA	NA	NA	GG	GG	GG	GG	GG	GA	GG	GG	GG	AA	GG	GG	GA	GG	GG	GG	GA	GG	GG	GG	GA	GA	GG	GA	GG	GA	GG	GG	GG	GG	GG	GG	GG	GG	GG	GA	GA	GG	GG
2647919|F|0-43:T>C-43:T>C	T/C	1	29310428	+	NA	NA	NA	NA	NA	NA	TT	TT	TT	NN	TT	TT	NN	TC	TT	TT	CC	NN	NN	TC	CC	CC	TT	NN	TT	TC	TT	TT	TT	CC	NN	TT	NN	TT	TC	TT	CC	TT	TT	TT	TT	NN	TT	TC	TT
2647021|F|0-30:A>C-30:A>C	A/C	1	29755605	+	NA	NA	NA	NA	NA	NA	AA	AC	AA	AA	AC	AC	AA	AC	AA	AA	AA	CC	AC	NN	NN	CC	AA	AC	AA	AC	AC	AC	AA	AA	AA	AA	AA	CC	AA	AA	AA	NN	AA	AA	AA	AA	AC	CC	AA
1945363|F|0-65:A>G-65:A>G	A/G	1	29952972	+	NA	NA	NA	NA	NA	NA	AA	NN	NN	AA	AA	NN	NN	AA	AA	AA	AA	NN	AA	AA	NN	AA	AA	AG	AA	NN	NN	AA	AA	AA	NN	AA	NN	AA	NN	AA	AA	AA	NN	NN	NN	NN	AA	NN	AA
1896779|F|0-46:A>T-46:A>T	A/T	1	29954328	+	NA	NA	NA	NA	NA	NA	AA	AA	AA	AA	AA	AT	AA	AA	NN	TT	AA	AA	AA	AA	AA	AA	AT	AA	AA	AA	AA	AT	AA	AT	AA	AA	AA	AA	AA	AA	NN	AA	AA	AA	NN	AT	AT	AA	AA
2233749|F|0-17:T>C-17:T>C	T/C	1	29958299	+	NA	NA	NA	NA	NA	NA	TT	TT	TT	TC	TT	TC	TT	TC	TT	TC	TT	TT	TT	TC	TT	TC	TT	TT	TT	TC	TT	TC	TT	TC	TC	TC	TC	TC	TC	TT	TT	TT	TT	TT	TT	TC	TT	TC	TT
2218134|F|0-6:C>A-6:C>A	A/C	1	30533954	+	NA	NA	NA	NA	NA	NA	AA	NN	NN	AA	CA	CA	AA	CA	NN	NN	AA	NN	NN	NN	AA	AA	CA	NN	AA	AA	NN	NN	AA	NN	NN	AA	AA	CC	AA	AA	NN	AA	AA	AA	AA	AA	CA	CC	AA
1883127|F|0-46:G>T-46:G>T	G/T	1	30674150	+	NA	NA	NA	NA	NA	NA	GG	GG	GG	GG	GG	GT	NN	GG	NN	TT	TT	GG	GG	GG	GG	GG	GT	GG	GG	GG	GG	GT	GG	TT	GG	GT	GG	GG	GG	GG	GG	NN	GG	GG	GG	GT	GT	GG	GG
2656547|F|0-37:C>G-37:C>G	C/G	1	30674248	+	NA	NA	NA	NA	NA	NA	CC	CG	CC	GG	CC	CG	CC	CC	CC	CC	CC	GG	CC	GG	GG	GG	CC	CG	CC	CG	CG	CG	CC	CG	CC	CC	CG	CC	CG	CC	CC	CC	CC	CC	CC	CG	CG	CG	CC
1879622|F|0-47:A>T-47:A>T	A/T	1	30806086	+	NA	NA	NA	NA	NA	NA	AA	NN	AA	AA	AA	AA	AA	AT	NN	NN	AA	TT	NN	NN	AA	AA	AA	AA	AA	AA	AA	NN	AA	AA	AA	TT	NN	NN	AA	AA	AA	AA	TT	AA	AA	AA	AT	AA	TT
3628880|F|0-8:A>C-8:A>C	A/C	1	30989760	+	NA	NA	NA	NA	NA	NA	NN	CC	NN	NN	AC	AC	NN	CC	NN	AA	AA	NN	NN	NN	NN	NN	AA	NN	NN	NN	NN	AA	NN	AA	NN	AA	NN	CC	NN	NN	CC	NN	NN	NN	NN	AA	AA	CC	NN
2653043|F|0-43:T>G-43:T>G	G/T	1	30995836	+	NA	NA	NA	NA	NA	NA	GG	TG	GG	NN	TT	TG	GG	TG	GG	TT	TT	NN	TG	NN	GG	GG	TT	NN	GG	GG	GG	TG	GG	TT	GG	TG	GG	GG	GG	GG	TT	TT	GG	GG	GG	TG	TT	GG	GG
2665595|F|0-38:C>T-38:C>T	C/T	1	31192593	+	NA	NA	NA	NA	NA	NA	CC	CC	CC	CC	CT	CC	CC	CC	CC	CC	CC	CC	CT	CC	CC	CC	CC	CC	CC	CC	CC	CC	CC	CC	CC	CC	CC	CC	CC	CC	CC	CC	CC	CC	CC	CC	CC	CC	CC
2682614|F|0-42:A>T-42:A>T	A/T	1	32190871	+	NA	NA	NA	NA	NA	NA	NN	NN	AA	NN	NN	AA	NN	AA	NN	AA	AA	NN	NN	NN	AA	AA	NN	NN	AA	AA	NN	AA	NN	NN	NN	AA	NN	AA	NN	NN	AA	AA	NN	NN	AA	NN	NN	AA	NN
2654422|F|0-62:T>A-62:T>A	T/A	1	32764864	+	NA	NA	NA	NA	NA	NA	TT	TT	NN	NN	TT	TT	TT	TT	NN	NN	TT	TT	NN	NN	TT	TT	TT	NN	TT	TT	NN	TT	TT	TT	NN	NN	TT	NN	NN	TT	TT	AA	NN	TT	TT	TT	TT	TT	TT
2648987|F|0-33:C>G-33:C>G	C/G	1	38698878	+	NA	NA	NA	NA	NA	NA	CC	CG	CC	GG	CC	CG	CC	CC	CC	CC	CC	CC	CC	NN	GG	GG	CC	CC	CC	CG	CC	CG	CC	CG	CC	CC	CG	CC	CC	CC	CC	CC	CC	CC	CC	CC	CC	CC	CC
5196051|F|0-25:T>G-25:T>G	G/T	1	39377488	+	NA	NA	NA	NA	NA	NA	GG	NN	GG	GG	GG	GG	GG	TG	GG	GG	NN	NN	GG	NN	NN	GG	GG	GG	GG	GG	GG	GG	GG	GG	GG	GG	GG	TT	GG	GG	GG	NN	GG	GG	GG	GG	GG	NN	GG
3628699|F|0-27:G>A-27:G>A	A/G	1	39403846	+	NA	NA	NA	NA	NA	NA	AA	AA	AA	AA	AA	AA	AA	AA	NN	AA	AA	AA	NN	AA	AA	AA	AA	GA	AA	AA	AA	AA	AA	AA	NN	AA	AA	AA	NN	AA	AA	GG	AA	AA	AA	AA	AA	AA	AA
1869615|F|0-47:C>G-47:C>G	C/G	1	39628997	+	NA	NA	NA	NA	NA	NA	CG	CG	CG	CC	CG	CG	CG	CG	CG	CC	CC	CC	CG	CC	CC	CC	CC	CG	CG	CG	CG	CC	CG	CC	CG	CG	CG	CC	CG	CG	CC	CG	CG	CG	CG	CC	CC	CC	CG
2665661|F|0-34:G>C-34:G>C	G/C	1	39774788	+	NA	NA	NA	NA	NA	NA	GG	GC	GG	GC	GC	GC	GG	GC	GG	GC	GC	GC	GG	GG	GC	GC	GC	GC	GG	GC	GC	GC	GG	GC	GG	GC	GC	GC	GC	GG	GG	GG	GG	GG	GG	GC	GC	GC	GG
2653108|F|0-53:C>T-53:C>T	C/T	1	41127434	+	NA	NA	NA	NA	NA	NA	CC	CC	NN	CC	CC	CC	NN	CT	NN	NN	CC	NN	NN	NN	NN	CC	CC	CC	NN	CC	NN	NN	CC	CC	NN	CC	CC	TT	CC	NN	NN	CC	NN	CC	CC	CC	CC	NN	CC
2671655|F|0-31:T>C-31:T>C	T/C	1	41225490	+	NA	NA	NA	NA	NA	NA	TC	TT	TT	TT	TC	TT	TT	TT	NN	TT	TT	NN	TT	TT	TT	TT	TT	TT	TT	TT	TT	TT	TT	TT	TT	TT	TT	TT	TT	TT	NN	TT	TT	NN	TT	TT	TT	TT	TT
2658309|F|0-34:G>A-34:G>A	A/G	1	42255653	+	NA	NA	NA	NA	NA	NA	AA	AA	AA	AA	AA	GA	AA	AA	AA	GG	NN	AA	GA	AA	AA	GA	AA	AA	AA	AA	AA	GA	AA	GA	AA	GG	AA	AA	AA	AA	AA	AA	AA	AA	AA	GA	AA	AA	AA
6432371|F|0-33:A>G-33:A>G	A/G	1	42255653	+	NA	NA	NA	NA	NA	NA	AA	AA	NN	AA	AA	AA	AA	AA	AA	GG	AA	AA	GG	AA	AA	AG	AA	AA	NN	AA	AA	AG	AA	AA	AA	AG	AA	AA	AA	AA	AA	AA	NN	AA	AA	AG	AA	AA	AA
2653056|F|0-8:C>T-8:C>T	C/T	1	42728233	+	NA	NA	NA	NA	NA	NA	CT	CC	CC	CC	CT	CT	CC	CC	CC	CC	CT	CC	TT	NN	CT	CC	CC	CC	CC	CC	CC	CC	CC	CC	CT	CC	CT	CT	CC	CC	CC	CT	CC	CC	CC	CT	CT	CT	CT
2653224|F|0-50:T>C-50:T>C	T/C	1	42765950	+	NA	NA	NA	NA	NA	NA	TT	CC	TT	CC	TC	TC	TT	TC	TT	NN	TT	TC	NN	NN	CC	NN	CC	NN	TT	TC	TT	TC	TT	CC	TT	TT	TC	CC	TT	TT	CC	CC	TT	TT	NN	TC	TC	TT	CC
1930069|F|0-51:A>C-51:A>C	A/C	1	42973790	+	NA	NA	NA	NA	NA	NA	AA	AA	AA	AA	AA	AA	AA	AA	AA	AA	CC	AA	AA	AA	AA	AA	CC	AA	AA	AA	AA	AA	AA	AA	AA	AA	AA	AA	AC	AA	AA	AA	AA	AA	AA	AC	AC	AA	NN
1920124|F|0-46:G>T-46:G>T	G/T	1	42973856	+	NA	NA	NA	NA	NA	NA	GG	GG	GG	GG	GG	GT	GG	GG	GG	TT	GG	TT	GT	NN	GG	GT	GG	GG	GG	GT	GG	TT	GG	GT	GG	GT	GG	GG	GG	GG	GG	GG	GG	GG	GG	GT	GG	GG	GG
100034666|F|0-17:G>C-17:G>C	G/C	1	43039634	+	NA	NA	NA	NA	NA	NA	GG	GG	NN	GG	GG	GC	GG	GG	GC	GG	GG	GG	GC	GC	GG	GG	GG	GG	GG	GC	GG	GC	GC	GC	GG	GC	GG	GG	GG	GG	GC	GG	GG	CC	GG	GG	GG	GG	GG
1949972|F|0-18:T>A-18:T>A	A/T	1	43062994	+	NA	NA	NA	NA	NA	NA	AA	TA	AA	AA	TA	TA	AA	TA	AA	TT	AA	TT	TA	AA	AA	TA	AA	TA	AA	TA	TA	TT	AA	TA	AA	TA	AA	AA	AA	AA	AA	AA	AA	AA	AA	TA	AA	TT	TT
100029216|F|0-27:G>A-27:G>A	G/A	1	43064951	+	NA	NA	NA	NA	NA	NA	GG	NN	GG	GG	GG	GG	GG	GG	GG	GG	GG	GG	NN	GG	GG	GG	NN	NN	GG	GG	GA	GG	NN	NN	GG	GG	NN	GG	GG	GG	NN	GG	GG	GG	NN	GG	NN	NN	GG
1911412|F|0-45:G>T-45:G>T	T/G	1	43098239	+	NA	NA	NA	NA	NA	NA	TT	GG	NN	GG	GT	TT	TT	GT	NN	TT	TT	NN	NN	NN	TT	NN	TT	NN	TT	TT	TT	TT	TT	NN	NN	TT	TT	GG	TT	TT	GG	TT	TT	TT	TT	TT	TT	NN	GG
5339527|F|0-11:G>A-11:G>A	G/A	1	43671966	+	NA	NA	NA	NA	NA	NA	GG	GA	GG	AA	GG	GA	GG	GA	GG	AA	GG	AA	GA	AA	AA	AA	GG	AA	GG	GA	GA	AA	GG	AA	GG	GA	GA	AA	GA	GG	AA	GG	GG	GG	GG	AA	GG	AA	AA
4375543|F|0-10:T>C-10:T>C	C/T	1	43730630	+	NA	NA	NA	NA	NA	NA	CC	TT	CC	TT	TC	TC	CC	TC	CC	TT	CC	TT	TC	TT	TT	TC	CC	TT	CC	TC	TC	TT	CC	TT	CC	TC	TC	CC	TC	CC	CC	CC	CC	CC	CC	TT	CC	TT	TT
2650564|F|0-37:T>C-37:T>C	T/C	1	43857326	+	NA	NA	NA	NA	NA	NA	NN	TT	CC	TT	TT	TT	TT	CC	NN	TT	TT	NN	NN	NN	TT	TT	NN	NN	TT	TT	TT	TT	TT	NN	NN	TT	TT	TT	TT	TT	TT	TT	CC	TT	TC	TT	TT	TT	TT
3626564|F|0-42:T>A-42:T>A	A/T	1	43871551	+	NA	NA	NA	NA	NA	NA	AA	NN	NN	AA	AA	AA	NN	NN	NN	NN	TT	AA	AA	AA	NN	AA	TT	AA	AA	AA	AA	AA	AA	AA	AA	AA	AA	NN	AA	AA	NN	TT	NN	AA	NN	NN	AA	AA	NN
1985877|F|0-49:C>T-49:C>T	C/T	1	43873227	+	NA	NA	NA	NA	NA	NA	CC	CC	CC	CC	CT	CC	CC	CC	NN	CC	CC	CC	CC	NN	CC	CC	CT	CC	CC	CC	CC	CC	CC	CC	CC	CC	CC	CC	CC	CC	CC	CC	TT	CC	CC	CC	CC	CC	CC
2645004|F|0-19:A>G-19:A>G	A/G	1	43912182	+	NA	NA	NA	NA	NA	NA	AA	AA	AA	AA	AA	AA	GG	AA	NN	NN	AA	AA	AA	AA	AA	AA	AA	AG	AA	AA	AG	AA	AG	AA	AA	AA	AA	AA	AA	AA	AA	AA	AA	AG	NN	NN	AA	AA	NN
2645004|F|0-39:T>A-39:T>A	T/A	1	43912182	+	NA	NA	NA	NA	NA	NA	TT	TT	TT	TT	TT	TA	NN	TT	NN	AA	TT	TT	TT	TT	TT	TT	TT	TT	TT	TT	TT	TA	TT	TT	TT	TA	TT	TT	TA	TT	TT	TT	TT	TT	NN	AA	TA	TT	AA
2645005|F|0-38:T>A-38:T>A	T/A	1	43912182	+	NA	NA	NA	NA	NA	NA	TT	TT	TT	TT	TT	TA	NN	TT	NN	AA	TT	TT	TT	TT	TT	TT	TT	TT	TT	TT	TT	TA	TT	TT	TT	TA	TT	TT	TA	TT	TT	TT	TT	TT	NN	AA	TT	TT	AA
2658012|F|0-13:T>C-13:T>C	T/C	1	44108576	+	NA	NA	NA	NA	NA	NA	TT	TC	TT	NN	CC	TC	TT	TT	TT	NN	TT	TT	TT	NN	NN	CC	CC	CC	NN	CC	TC	NN	TT	NN	NN	TT	TT	TT	CC	TC	TT	TT	NN	TT	CC	CC	TT	TT	TC
2658013|F|0-13:T>C-13:T>C	T/C	1	44108576	+	NA	NA	NA	NA	NA	NA	NN	NN	NN	NN	NN	NN	TT	TT	NN	NN	TT	TT	NN	NN	NN	NN	NN	NN	NN	NN	TT	NN	TT	NN	NN	TT	TT	TT	NN	TC	TT	TT	NN	TT	TT	NN	TT	TT	NN
1890723|F|0-44:T>G-44:T>G	T/G	1	44379340	+	NA	NA	NA	NA	NA	NA	NN	GG	TT	TT	TT	TG	NN	TT	NN	NN	TT	TT	TT	NN	TT	NN	TT	TT	TT	TT	NN	TT	TT	TT	NN	TT	TT	TT	TT	TT	GG	TT	NN	TT	NN	TT	NN	TT	NN
2690285|F|0-21:A>C-21:A>C	C/A	1	44389943	+	NA	NA	NA	NA	NA	NA	NN	AC	NN	CC	CC	CC	NN	CC	NN	NN	CC	NN	NN	NN	CC	NN	NN	NN	CC	NN	CC	CC	NN	CC	NN	NN	CC	CC	NN	CC	AA	CC	NN	NN	AA	NN	CC	NN	CC
2651935|F|0-68:T>A-68:T>A	T/A	1	44431712	+	NA	NA	NA	NA	NA	NA	TT	TT	TT	TT	TT	TT	TT	TT	TA	TT	TT	TA	AA	TT	AA	TT	TT	TA	TT	TT	TT	TA	TT	TT	TT	TT	TT	TT	TT	TT	TT	TT	TT	TT	TA	TT	TT	TT	TT
2652308|F|0-36:G>C-36:G>C	G/C	1	44431778	+	NA	NA	NA	NA	NA	NA	GG	GC	GG	GG	GG	GC	GG	GG	NN	GG	GG	NN	GG	NN	CC	GG	GG	GG	GG	GG	GG	GC	GG	GG	GG	GG	GG	GG	GG	GG	CC	GG	GG	GG	CC	GG	GG	GG	GG
2649971|F|0-50:C>A-50:C>A	C/A	1	44681056	+	NA	NA	NA	NA	NA	NA	CC	AA	CC	NN	NN	CA	CC	CA	CC	CC	NN	NN	CA	CC	NN	CC	CC	AA	CC	CC	CC	CC	CC	CC	CC	CC	CC	AA	CC	CC	AA	NN	CC	CC	AA	CC	CC	NN	CC
2650530|F|0-27:C>G-27:C>G	C/G	1	44730562	+	NA	NA	NA	NA	NA	NA	CC	GG	CC	GG	CC	CC	CC	CC	NN	CC	GG	NN	CC	NN	GG	CC	CC	NN	CC	CG	CC	CC	CC	CC	NN	CG	CC	CC	CC	CC	GG	GG	CC	CC	CG	CC	CG	NN	CC
2652272|F|0-10:A>G-10:A>G	A/G	1	44933014	+	NA	NA	NA	NA	NA	NA	AA	AA	AA	AA	AA	AA	AA	AA	AA	AA	NN	AG	AA	AA	AA	AA	AA	AA	AA	AG	AG	AA	AA	AA	NN	AA	AA	AA	AG	AG	NN	NN	AA	AA	AG	AG	AA	GG	AA
1880532|F|0-12:G>C-12:G>C	G/C	1	45191342	+	NA	NA	NA	NA	NA	NA	GG	GC	GG	GG	GC	GC	GG	GG	GC	GG	CC	GC	GG	GG	GG	GC	GC	GC	GG	GC	GC	GG	GG	GG	GC	GC	GG	GG	GC	GG	CC	CC	GG	GG	GC	GC	GC	CC	GG
2647576|F|0-63:G>A-63:G>A	G/A	1	45597109	+	NA	NA	NA	NA	NA	NA	GG	GG	GG	GG	GG	GG	GG	GA	NN	GG	GG	GG	GG	NN	GG	GG	GG	GG	GG	GG	GG	GA	GG	GG	GG	GG	GG	AA	GG	GG	GG	GG	GG	GG	GG	GG	GG	GG	GG
1949261|F|0-52:A>G-52:A>G	A/G	1	45644506	+	NA	NA	NA	NA	NA	NA	AA	AG	AA	AA	AG	AG	AA	AA	AA	AA	AA	AG	AA	NN	GG	AA	AA	AG	AA	AA	AA	AG	AA	AA	AA	AA	AA	AA	AA	AA	NN	AA	AA	AA	AA	AA	AG	AA	AA
1926054|F|0-24:G>A-24:G>A	G/A	1	45744392	+	NA	NA	NA	NA	NA	NA	AA	GG	AA	GG	GG	GG	AA	GG	GA	GG	NN	GG	AA	GG	GG	GG	GG	GA	AA	GA	AA	GG	AA	GG	GA	GG	AA	AA	GA	AA	GG	GG	AA	AA	GG	GG	GG	GG	GG
1947982|F|0-44:G>C-44:G>C	G/C	1	45745192	+	NA	NA	NA	NA	NA	NA	GG	GC	NN	CC	GG	GC	GG	GG	GG	CC	CC	CC	GG	NN	CC	CC	CC	GG	GG	GC	GC	CC	GG	CC	CC	GC	GC	GG	GC	GG	GG	CC	GG	GG	GG	CC	GC	CC	CC
15010278|F|0-6:G>A-6:G>A	A/G	1	45833394	+	NA	NA	NA	NA	NA	NA	AA	GG	AA	AA	GG	GA	AA	GA	AA	GG	GG	GA	AA	NN	AA	GG	GG	AA	AA	GA	GA	GA	AA	GG	GA	GA	AA	AA	GA	AA	NN	GG	AA	AA	AA	GG	GA	GG	GG
2645891|F|0-68:A>C-68:A>C	A/C	1	45833394	+	NA	NA	NA	NA	NA	NA	AA	NN	AA	AA	NN	AA	AA	AA	AA	NN	NN	AA	AA	NN	AA	NN	NN	AA	AA	AA	AA	AA	AA	NN	AA	AA	AA	AA	AA	AA	NN	NN	AA	AA	AA	NN	AA	NN	NN
2668524|F|0-20:C>G-20:C>G	G/C	1	45936283	+	NA	NA	NA	NA	NA	NA	GG	GG	GG	GG	CG	CG	GG	CG	GG	GG	GG	GG	GG	GG	GG	GG	GG	CG	GG	GG	GG	GG	GG	GG	GG	GG	GG	GG	GG	GG	CC	GG	GG	GG	GG	GG	GG	GG	GG
2206683|F|0-52:G>A-52:G>A	G/A	1	45955177	+	NA	NA	NA	NA	NA	NA	GG	GG	GG	GG	GG	GG	GG	GG	GG	GG	GG	GG	GA	GG	AA	GG	GA	GG	GG	GG	GG	GG	GG	GG	GG	GG	GG	AA	GG	GG	NN	GG	NN	GG	GG	GG	GA	GG	GG
2665506|F|0-8:C>T-8:C>T	C/T	1	45984426	+	NA	NA	NA	NA	NA	NA	CC	CC	CC	TT	CC	CT	CC	CC	CC	TT	CC	CC	CC	CC	CC	TT	CT	CC	CC	CC	CT	CT	CC	CT	CC	CC	CC	CC	CC	CC	CC	CC	CC	CC	CC	CT	CC	CC	CC
2676474|F|0-32:C>T-32:C>T	C/T	1	45985223	+	NA	NA	NA	NA	NA	NA	CC	CC	CC	TT	CC	CT	NN	CC	CC	TT	CC	CC	CC	CC	CC	CT	CT	CC	CC	CC	CT	CT	CC	CT	CC	CC	CC	CC	CC	CC	CC	CC	CC	CC	CC	CT	CC	CC	CC
2077375|F|0-37:G>C-37:G>C	G/C	1	45985261	+	NA	NA	NA	NA	NA	NA	GG	GG	GG	CC	GG	GC	GG	GG	GG	CC	GG	GG	GG	GG	GG	GC	GC	GG	GG	GC	GC	GC	GG	CC	GG	GG	GC	GG	GG	GG	GG	GG	GG	GC	GG	GC	GG	GG	GG
2650227|F|0-5:C>T-5:C>T	C/T	1	45986104	+	NA	NA	NA	NA	NA	NA	CC	CC	CC	CC	CC	CC	CC	CC	NN	CC	CC	NN	CT	NN	CC	CC	CC	CC	CC	CC	CC	CC	CC	CC	NN	CC	CC	CC	CC	CC	CC	CC	CC	CC	CC	CC	CT	CC	CC
1925534|F|0-68:C>G-68:C>G	C/G	1	45996867	+	NA	NA	NA	NA	NA	NA	CC	CC	CC	CC	CC	CC	CC	CC	NN	CC	CC	CC	GG	CC	CC	CC	NN	CC	CC	CC	CC	CC	CC	CC	CC	CC	CC	NN	CC	CC	CC	CC	CC	CC	CC	CC	CG	CC	CC
2663901|F|0-14:A>T-14:A>T	A/T	1	46295826	+	NA	NA	NA	NA	NA	NA	AA	AT	AA	TT	AT	AT	AA	AT	NN	NN	TT	NN	AA	TT	TT	TT	TT	AT	AA	AA	AA	TT	AA	TT	AT	TT	AT	AA	AT	AA	AA	TT	AA	AA	AA	TT	TT	TT	TT
2652802|F|0-10:C>T-10:C>T	C/T	1	46297250	+	NA	NA	NA	NA	NA	NA	CC	CC	CC	CC	CC	CT	CC	CC	CC	CC	CC	CC	CC	NN	CC	CT	CC	CC	CC	CT	CT	CT	CC	CT	CC	CC	CC	CC	CC	CC	CC	CC	CC	CC	CC	CT	CC	CC	CC
2652805|F|0-49:C>G-49:C>G	C/G	1	46314206	+	NA	NA	NA	NA	NA	NA	CC	CC	CC	CC	CC	CG	CC	CC	CC	GG	CC	CC	CC	NN	CC	CG	CG	CC	CC	CG	CG	CG	CC	CG	CC	CC	CC	CC	CC	CC	CC	CC	CC	CC	CC	CG	CC	CC	CC
2231319|F|0-51:G>C-51:G>C	C/G	1	46421907	+	NA	NA	NA	NA	NA	NA	CC	GC	CC	GG	GC	CC	CC	GC	NN	NN	GG	NN	NN	NN	GG	NN	NN	CC	CC	CC	CC	NN	CC	GG	GG	GG	NN	CC	GC	CC	CC	CC	CC	CC	CC	GG	GG	GG	GG
6433469|F|0-35:C>A-35:C>A	A/C	1	46421907	+	NA	NA	NA	NA	NA	NA	AA	AA	AA	NN	AA	CA	AA	AA	NN	CC	NN	NN	NN	NN	NN	NN	CC	AA	AA	CA	CA	CC	AA	CC	NN	NN	NN	AA	AA	AA	AA	AA	AA	AA	AA	CC	NN	NN	NN
2656708|F|0-45:T>G-45:T>G	G/T	1	46423504	+	NA	NA	NA	NA	NA	NA	TT	GG	TT	GG	TG	TG	TT	TT	TT	NN	GG	GG	TG	GG	GG	GG	GG	TG	TT	TT	TT	GG	TT	GG	TG	GG	TG	GG	TG	TT	NN	GG	TT	TT	TT	GG	GG	GG	GG
1938972|F|0-59:A>C-59:A>C	A/C	1	46608309	+	NA	NA	NA	NA	NA	NA	AA	AA	AA	AA	AA	AC	AA	AA	AA	CC	AA	AA	AA	AA	NN	AC	CC	AA	AA	AC	AC	AC	AA	AC	AA	AA	AA	AA	AA	AA	NN	NN	AA	AA	AA	AC	AA	AA	AA
1938972|F|0-5:T>G-5:T>G	T/G	1	46608309	+	NA	NA	NA	NA	NA	NA	TT	TT	TT	TT	TG	TG	TT	TG	TT	NN	TT	TT	TG	TT	GG	TT	GG	TG	TT	TT	TT	TT	TT	TT	TG	TG	TT	GG	TT	TT	GG	GG	TT	TT	TT	TT	TG	TT	TT
1883471|F|0-54:G>C-54:G>C	G/C	1	46635244	+	NA	NA	NA	NA	NA	NA	GG	GG	GG	GG	GG	GC	GG	GG	GG	CC	GG	GG	NN	GG	GG	GC	GC	GG	GG	GC	CC	GC	GG	GC	GG	GG	GG	GG	GG	GG	GG	GG	GG	GG	GG	GC	GG	GG	GG
2698962|F|0-40:T>C-40:T>C	T/C	1	46723346	+	NA	NA	NA	NA	NA	NA	TT	TC	NN	NN	TT	TC	NN	TC	NN	TT	TT	TT	NN	TT	TT	TT	NN	TT	TT	TT	TT	TT	TT	TT	TT	TT	TT	NN	TT	TT	TT	TC	NN	TT	TT	TT	TT	TT	NN
2666259|F|0-6:T>C-6:T>C	C/T	1	46778505	+	NA	NA	NA	NA	NA	NA	NN	CC	NN	NN	NN	CC	NN	CC	NN	CC	NN	NN	NN	NN	NN	CC	CC	CC	NN	CC	CC	CC	NN	CC	CC	NN	NN	CC	NN	NN	CC	NN	NN	NN	NN	CC	NN	NN	NN
6434809|F|0-26:G>C-26:G>C	C/G	1	46816842	+	NA	NA	NA	NA	NA	NA	CC	GC	CC	CC	CC	GC	CC	GC	CC	GG	GC	CC	CC	CC	CC	GC	GG	GC	CC	GC	GC	GC	CC	GC	GC	CC	CC	GG	CC	CC	GG	CC	CC	CC	CC	GC	CC	CC	CC
1937205|F|0-47:A>G-47:A>G	A/G	1	46829197	+	NA	NA	NA	NA	NA	NA	NN	NN	AA	AA	AA	AA	NN	AA	AA	AA	NN	AA	AA	NN	AA	AA	NN	AA	AA	AA	AA	AA	AA	AA	NN	AA	AA	AA	AA	AA	AA	AA	AA	AA	AA	AA	AA	AA	AA
2656367|F|0-30:T>G-30:T>G	T/G	1	46937626	+	NA	NA	NA	NA	NA	NA	TT	TT	TT	NN	TT	TT	TT	TG	TT	TT	NN	NN	TT	NN	NN	TT	TT	TG	TT	TT	TT	TT	TT	TT	TT	TT	TT	TT	TT	TT	GG	GG	TT	TT	TT	TT	TG	NN	TT
2656367|F|0-54:A>C-54:A>C	A/C	1	46937626	+	NA	NA	NA	NA	NA	NA	AA	AC	AA	CC	AC	AC	AA	AA	AA	AA	CC	CC	AC	CC	CC	AA	AA	AA	AA	AC	AA	AC	AA	AC	AA	AC	AC	AA	AC	AA	NN	NN	AA	AA	AA	AC	AC	CC	AA
2652473|F|0-31:G>A-31:G>A	G/A	1	46956024	+	NA	NA	NA	NA	NA	NA	GG	GG	GG	GG	GG	GA	GG	GG	GG	GG	GG	NN	GG	NN	GG	GA	GA	GG	GG	GG	GG	GG	GG	GG	GG	GG	GG	GG	GG	GG	GG	GG	GG	GG	GG	GG	GG	GG	GG
2655348|F|0-32:T>G-32:T>G	G/T	1	46961849	+	NA	NA	NA	NA	NA	NA	GG	TG	GG	TT	TG	TG	GG	TG	GG	GG	TT	TG	TG	TT	TT	GG	TG	TG	GG	TG	GG	TG	GG	TG	TT	TG	TG	GG	TG	GG	TT	TT	GG	GG	GG	TG	TG	TG	GG
2654090|F|0-48:A>G-48:A>G	G/A	1	46962776	+	NA	NA	NA	NA	NA	NA	GG	GG	NN	AA	GG	AG	GG	AA	NN	GG	AA	AA	AG	NN	AA	GG	GG	AA	GG	AG	GG	GG	GG	NN	NN	GG	AA	GG	AG	GG	AA	AA	GG	GG	GG	AG	AA	AA	GG
1935523|F|0-49:C>T-49:C>T	C/T	1	47090821	+	NA	NA	NA	NA	NA	NA	TT	CC	TT	CC	CT	TT	TT	CT	NN	NN	CC	NN	CT	NN	CC	NN	CC	CC	TT	CT	TT	NN	TT	CC	CC	CC	TT	TT	CT	TT	CC	CC	TT	TT	TT	CC	CC	CC	NN
2024838|F|0-52:C>G-52:C>G	G/C	1	47091129	+	NA	NA	NA	NA	NA	NA	CC	GG	CC	GG	CG	CG	CC	CG	NN	NN	GG	NN	CG	NN	GG	CC	GG	CG	CC	CG	CC	GG	CC	GG	GG	GG	CG	CC	CG	CC	GG	GG	CC	CC	CC	GG	GG	GG	NN
2655815|F|0-10:G>C-10:G>C	G/C	1	47234588	+	NA	NA	NA	NA	NA	NA	GG	GG	GG	GG	GG	GC	GG	GG	GC	GG	GG	GG	GG	NN	GG	GG	GG	GG	GG	GG	GG	GG	GG	GG	GG	GG	GG	GG	GG	GG	GG	GG	GG	GG	GC	GG	GG	GG	NN
2684212|F|0-56:C>T-56:C>T	C/T	1	47303130	+	NA	NA	NA	NA	NA	NA	CC	NN	CC	NN	NN	NN	CC	CC	NN	NN	NN	NN	NN	NN	NN	NN	CC	CC	CC	CC	CC	NN	CC	NN	NN	NN	NN	NN	CC	CC	CC	CC	NN	CC	NN	NN	CC	NN	NN
2656699|F|0-29:A>G-29:A>G	A/G	1	47342409	+	NA	NA	NA	NA	NA	NA	AA	GG	AA	GG	AG	AG	AA	AG	GG	GG	GG	GG	AG	GG	GG	AG	AG	AA	AA	AA	AG	GG	AA	GG	AA	AG	AG	AA	AG	AA	AA	AA	GG	AA	AG	GG	AA	GG	NN
2648184|F|0-19:C>G-19:C>G	C/G	1	47397751	+	NA	NA	NA	NA	NA	NA	CC	CC	CC	NN	CC	CC	CC	CC	NN	NN	GG	NN	NN	NN	NN	CC	CC	CC	CC	CC	CC	NN	CC	NN	CC	CC	CC	CC	CC	CC	CC	CC	CC	CC	CG	NN	CC	NN	NN
2683909|F|0-35:A>G-35:A>G	A/G	1	47891907	+	NA	NA	NA	NA	NA	NA	AA	AA	AA	GG	AA	AA	AA	AA	NN	NN	AA	AA	AA	NN	AA	NN	AA	NN	AA	AG	AA	NN	AA	NN	NN	AA	AG	NN	AA	AA	AA	AA	AA	AA	AA	AG	AA	AA	AA
2682024|F|0-12:G>A-12:G>A	G/A	1	47891968	+	NA	NA	NA	NA	NA	NA	AA	GG	AA	GG	GA	GA	AA	GG	NN	NN	AA	NN	NN	NN	GG	NN	NN	NN	AA	AA	NN	GG	NN	NN	NN	NN	NN	GG	GG	AA	GG	NN	NN	NN	NN	GG	GG	GG	NN
1947180|F|0-62:T>C-62:T>C	T/C	1	47914200	+	NA	NA	NA	NA	NA	NA	TT	TT	TT	CC	TT	TT	TT	TT	NN	TT	TT	TT	TT	CC	TT	TT	TC	TT	TT	TC	TT	TT	TT	CC	TT	TT	TC	TT	TT	TT	TT	TT	TT	TT	TT	TT	TT	TT	TT
1897414|F|0-46:T>A-46:T>A	T/A	1	48066309	+	NA	NA	NA	NA	NA	NA	TT	TT	TT	AA	TT	TT	TT	TT	TT	TT	TT	TT	TA	AA	TT	TT	TA	TA	TT	TA	TT	TT	TT	AA	TT	TT	TA	TT	TT	TT	TT	TT	TT	TT	TT	TA	TT	TT	TT
2233125|F|0-37:G>T-37:G>T	G/T	1	48143965	+	NA	NA	NA	NA	NA	NA	GG	GG	GG	TT	GG	GG	GG	GT	NN	GG	GG	TT	TT	NN	GG	GG	GT	GT	GG	GT	GG	GG	GG	TT	NN	GG	GT	GG	GG	GG	GG	GG	GG	GG	GG	GT	GG	GT	GG
2657278|F|0-9:G>A-9:G>A	A/G	1	48147132	+	NA	NA	NA	NA	NA	NA	AA	GG	AA	AA	AA	GA	AA	GA	GA	GG	AA	GA	AA	NN	GG	GG	AA	GA	AA	AA	GA	GA	AA	AA	AA	GA	AA	GG	GA	AA	GG	GG	AA	AA	GA	GA	GA	GA	GG
2656096|F|0-34:G>A-34:G>A	G/A	1	48151128	+	NA	NA	NA	NA	NA	NA	GG	GG	GG	AA	GG	GG	NN	GG	GG	NN	GG	NN	GA	NN	GG	GG	GA	NN	GG	GG	GG	GG	GG	AA	GG	GG	NN	GG	GG	GG	GG	GG	NN	GG	NN	GA	GG	GA	GG
1938493|F|0-33:A>C-33:A>C	A/C	1	48151909	+	NA	NA	NA	NA	NA	NA	AA	AA	AA	CC	AA	AA	AA	AA	AA	AA	AA	AC	AC	CC	AA	AA	AC	AC	AA	AA	AA	AA	AA	CC	AA	AA	AC	AA	AA	AA	AA	AA	NN	AA	AA	AC	AA	AC	AA
2651777|F|0-23:A>G-23:A>G	A/G	1	48255940	+	NA	NA	NA	NA	NA	NA	AA	AA	AA	AA	AA	AA	AA	AG	NN	AA	AA	AG	AA	NN	AA	AA	AA	AA	AA	AA	AA	AA	AA	AA	AA	AA	AA	AA	AA	AA	AA	AA	GG	AA	AA	AA	AA	AG	AA
1957123|F|0-13:G>C-13:G>C	C/G	1	48312740	+	NA	NA	NA	NA	NA	NA	CC	CC	CC	CC	GC	CC	CC	GC	CC	CC	CC	NN	CC	NN	CC	CC	CC	GG	CC	CC	CC	CC	CC	CC	CC	CC	CC	CC	CC	CC	CC	GG	GG	CC	CC	CC	GC	CC	CC
2647416|F|0-50:C>T-50:C>T	T/C	1	48345273	+	NA	NA	NA	NA	NA	NA	TT	TT	TT	TT	TT	TT	TT	CT	TT	TT	TT	CT	CT	TT	TT	TT	TT	CT	TT	TT	TT	TT	TT	TT	TT	TT	TT	TT	TT	TT	NN	CC	TT	TT	TT	TT	CT	TT	TT
18729840|F|0-12:G>A-12:G>A	G/A	1	48407418	+	NA	NA	NA	NA	NA	NA	GG	GA	GG	GA	GA	GG	GG	GA	GA	GG	GG	GA	GA	GA	GG	GA	GA	GA	GG	GA	GA	GG	GG	GA	GG	GA	GA	GA	GA	GG	GA	GA	GA	GG	GA	GA	GA	GA	GA
1952473|F|0-67:G>C-67:G>C	G/C	1	48548579	+	NA	NA	NA	NA	NA	NA	NN	GG	NN	GG	NN	GG	NN	GG	NN	GG	GG	GG	NN	GG	GG	GG	NN	GG	NN	GG	GG	GG	NN	CC	NN	GG	NN	GG	GG	NN	GG	NN	GG	NN	NN	GG	GG	GG	GG
2660348|F|0-23:G>A-23:G>A	G/A	1	48694373	+	NA	NA	NA	NA	NA	NA	AA	GG	AA	GG	GA	GA	AA	GA	GA	GG	GG	GG	GA	GG	GG	GA	GA	GG	AA	GA	GA	GG	AA	GG	AA	GA	GA	GG	GG	AA	GG	GG	GG	AA	AA	GG	GG	GG	GG
5339490|F|0-24:A>T-24:A>T	A/T	1	48714561	+	NA	NA	NA	NA	NA	NA	AA	AT	AA	TT	AA	AT	NN	AA	NN	TT	TT	NN	NN	NN	TT	AT	AT	AA	AA	AT	AT	TT	AT	TT	NN	AA	AT	TT	TT	AA	AA	AA	AA	AT	AT	TT	AA	TT	TT
2669116|F|0-34:G>A-34:G>A	G/A	1	48908701	+	NA	NA	NA	NA	NA	NA	GG	GA	GG	AA	AA	GA	GG	GA	GA	GG	AA	GA	GA	AA	GG	GA	GA	GG	AA	GG	GA	GA	GG	AA	GA	GG	GA	GG	GA	AA	GG	GG	GG	GG	GA	GA	GG	AA	GG
1944516|F|0-5:C>T-5:C>T	T/C	1	48911702	+	NA	NA	NA	NA	NA	NA	TT	TT	TT	TT	TT	CT	TT	CT	TT	NN	TT	CC	NN	TT	CC	TT	TT	CT	TT	TT	TT	CT	TT	TT	TT	CT	TT	CC	CT	TT	CC	CC	CC	TT	TT	CT	CC	TT	CC
2660051|F|0-34:T>A-34:T>A	T/A	1	49039525	+	NA	NA	NA	NA	NA	NA	TT	TT	TT	TT	TA	TA	TT	TA	TA	TT	TT	TT	TT	TT	TT	TT	TT	TT	TT	TT	TT	TT	TT	TT	TT	TT	TT	AA	TT	TT	TT	TT	TT	TT	TA	TT	TT	TT	TT
5198069|F|0-23:C>T-23:C>T	T/C	1	49098996	+	NA	NA	NA	NA	NA	NA	NN	NN	NN	TT	CC	CC	CC	CC	NN	NN	TT	NN	NN	NN	NN	CC	TT	NN	NN	CC	TT	NN	NN	NN	CC	CC	CC	CC	NN	NN	CC	CC	TT	NN	NN	NN	TT	TT	NN
2645133|F|0-26:C>G-26:C>G	C/G	1	49250280	+	NA	NA	NA	NA	NA	NA	GG	CG	GG	CC	CG	CG	GG	CG	GG	CC	NN	CC	CC	CC	CC	CG	CC	CG	CC	GG	CG	CC	GG	CC	GG	CG	CG	NN	CC	CC	CC	CC	CC	GG	GG	CC	CC	CC	CC
1880111|F|0-32:A>C-32:A>C	A/C	1	49276109	+	NA	NA	NA	NA	NA	NA	AA	AA	AA	AA	AC	AC	AA	AC	AA	AA	CC	AA	AA	AA	AA	AC	AA	AA	AA	AA	AA	AA	AA	AA	AA	AA	AA	CC	AA	AA	AA	AA	AA	AA	AC	AA	AA	AA	AA
2652242|F|0-68:G>A-68:G>A	A/G	1	49391523	+	NA	NA	NA	NA	NA	NA	AA	GA	AA	AA	GA	GA	AA	GA	AA	GG	GG	NN	NN	NN	AA	AA	AA	GA	GG	AA	AA	GA	AA	AA	AA	GG	AA	GG	GA	GG	AA	AA	GG	AA	GA	GA	GA	AA	GG
2652357|F|0-19:C>T-19:C>T	C/T	1	49396872	+	NA	NA	NA	NA	NA	NA	CC	CT	CC	CC	CT	CC	CC	CC	CC	NN	TT	TT	CC	TT	TT	TT	CT	NN	CC	CC	CT	TT	CC	TT	CC	CC	CT	CC	TT	CC	CC	CC	NN	CC	CC	TT	CC	TT	CC
2682559|F|0-41:C>T-41:C>T	C/T	1	49544162	+	NA	NA	NA	NA	NA	NA	CC	CT	CC	CC	CT	NN	CC	CT	NN	TT	CC	NN	TT	CC	CC	CC	CC	CC	TT	CC	CC	TT	CC	CC	CC	NN	CC	CC	TT	TT	CC	NN	CC	CC	CC	CT	CC	CC	CC
2658555|F|0-60:T>A-60:T>A	T/A	1	49593558	+	NA	NA	NA	NA	NA	NA	TT	TT	TT	TT	TT	TT	TT	TT	TT	TT	TT	TT	TT	TT	TA	TA	TT	TT	TT	TT	TT	TT	TT	TT	TT	TT	TT	TT	TT	TT	TT	TT	TT	TT	TT	TT	TT	TT	TT
1963539|F|0-48:C>G-48:C>G	C/G	1	49597545	+	NA	NA	NA	NA	NA	NA	CC	GG	CC	CC	GG	CC	CC	CG	CG	CC	GG	CG	CC	GG	CC	GG	CG	NN	GG	CC	GG	CG	CC	GG	CC	GG	CG	GG	CC	GG	CC	CC	CC	CC	CG	GG	CC	GG	CC
2673817|F|0-42:T>C-42:T>C	T/C	1	49641117	+	NA	NA	NA	NA	NA	NA	TT	TT	TT	NN	TT	TC	TT	TC	TT	CC	TT	TC	TC	TT	NN	TT	TT	CC	TT	TT	TT	TC	TT	TT	TT	TT	TT	TT	TC	TT	CC	CC	CC	TT	TT	TC	CC	TT	CC
1880948|F|0-65:C>A-65:C>A	C/A	1	49648845	+	NA	NA	NA	NA	NA	NA	CC	CC	AA	CC	CC	CA	CC	CC	CA	CC	CC	CC	CC	CC	CC	CC	CA	CC	NN	CC	CC	CC	CA	CC	CA	NN	CC	CC	CC	NN	CC	CC	CC	CA	CC	CC	CC	CC	CC
2667717|F|0-18:T>C-18:T>C	T/C	1	49654154	+	NA	NA	NA	NA	NA	NA	TT	TT	TT	TT	CC	TT	TT	TT	TT	TT	TC	TT	TT	CC	TT	TC	TC	TT	NN	TT	TC	TT	TT	CC	TT	NN	TC	TT	TT	NN	TT	TT	TT	TT	TT	TT	TT	CC	TT
5374638|F|0-65:G>T-65:G>T	T/G	1	49746440	+	NA	NA	NA	NA	NA	NA	GG	TT	TT	TT	TT	GT	GG	GT	TT	TT	TT	TT	TT	TT	TT	GT	TT	GG	TT	GG	GT	TT	GG	TT	TT	TT	GT	TT	TT	TT	GG	GG	NN	GG	GT	TT	GG	TT	GG
1895114|F|0-28:T>A-28:T>A	T/A	1	49746873	+	NA	NA	NA	NA	NA	NA	AA	TT	TT	TT	TT	TA	AA	TA	TT	TT	TT	TT	TT	TT	TT	TA	TT	TA	TT	AA	TA	TT	AA	TT	TT	TT	TA	TT	TT	TT	TT	TT	TT	AA	TA	TT	TT	TT	TT
15004704|F|0-26:C>A-26:C>A	A/C	1	49751512	+	NA	NA	NA	NA	NA	NA	CC	AA	NN	NN	NN	CA	NN	AA	CC	AA	AA	NN	AA	NN	AA	NN	CC	NN	AA	CC	AA	NN	CC	NN	CC	NN	CA	NN	AA	AA	AA	AA	AA	CC	NN	AA	AA	AA	AA
15005462|F|0-26:C>A-26:C>A	A/C	1	49751512	+	NA	NA	NA	NA	NA	NA	CC	AA	NN	AA	AA	CC	NN	AA	CC	NN	AA	NN	NN	NN	AA	NN	CC	NN	AA	CC	NN	AA	CC	NN	CC	AA	CC	NN	AA	AA	AA	AA	AA	CC	NN	AA	AA	NN	NN
2656877|F|0-8:C>T-8:C>T	C/T	1	49752577	+	NA	NA	NA	NA	NA	NA	CC	CC	CC	CC	CT	CC	CC	CC	CC	CC	CC	CC	CT	CC	CC	CC	CC	CC	TT	CC	CC	CC	CC	CC	CC	CT	CC	CC	CC	TT	CC	CC	CC	CC	CC	CC	CC	CC	CC
2645279|F|0-67:G>C-67:G>C	G/C	1	49753642	+	NA	NA	NA	NA	NA	NA	CC	GG	CC	GG	GG	GC	CC	GC	CC	GG	GG	GG	GG	GG	GG	GC	GC	NN	GG	CC	GC	GG	CC	GG	NN	GG	GC	NN	GG	GG	GG	GG	GG	CC	GG	GG	GG	GG	NN
2645850|F|0-60:G>T-60:G>T	G/T	1	49839860	+	NA	NA	NA	NA	NA	NA	GT	GT	GG	TT	GT	GT	GG	GT	GG	TT	GG	TT	TT	GG	TT	GG	GG	TT	TT	GG	GG	TT	GG	GG	GG	TT	GG	GG	TT	TT	TT	TT	TT	GG	GG	TT	TT	GG	TT
1911873|F|0-41:G>C-41:G>C	G/C	1	49916355	+	NA	NA	NA	NA	NA	NA	GG	GG	GG	GG	GG	GC	GG	GG	GG	CC	GG	GC	GC	GG	CC	GG	GG	GG	GG	GG	GG	GC	GG	GG	GG	GG	GG	GG	GC	GG	GG	GG	GG	GG	GG	GC	GG	GG	GG
2672636|F|0-49:T>G-49:T>G	G/T	1	49944842	+	NA	NA	NA	NA	NA	NA	GG	GG	GG	NN	TT	GG	GG	TG	GG	GG	NN	GG	GG	GG	GG	TG	GG	TT	NN	GG	TG	GG	GG	GG	TG	GG	GG	GG	GG	NN	TT	TT	GG	GG	GG	GG	TT	GG	TT
2692024|F|0-48:A>T-48:A>T	A/T	1	49944842	+	NA	NA	NA	NA	NA	NA	AA	AA	AA	NN	NN	AA	AA	AA	AA	AA	NN	AA	AA	AA	AA	AA	AA	NN	NN	AA	AA	AA	AA	AA	AA	AA	AA	AA	AA	NN	NN	NN	AA	AA	AA	AA	NN	AA	NN
1907985|F|0-15:C>T-15:C>T	C/T	1	49949430	+	NA	NA	NA	NA	NA	NA	TT	TT	NN	CC	CC	CT	TT	CT	NN	NN	CC	NN	CC	NN	CC	NN	CT	CC	NN	TT	CT	CC	TT	CC	NN	CT	CT	CC	CC	NN	CC	CC	CC	TT	CT	CC	CC	NN	CC
2076557|F|0-28:A>G-28:A>G	A/G	1	49949940	+	NA	NA	NA	NA	NA	NA	AA	AG	AA	GG	AA	AG	AA	AG	AA	GG	GG	GG	GG	NN	GG	AA	AG	AA	NN	AA	AA	GG	AA	GG	AA	AG	AG	GG	GG	NN	AA	AA	GG	AA	AA	GG	AA	GG	AA
2657567|F|0-66:G>A-66:G>A	G/A	1	49955854	+	NA	NA	NA	NA	NA	NA	GG	GG	GG	GG	GG	GG	GG	GG	GG	GG	GG	GG	GG	AA	AA	GG	GA	GG	NN	GG	GG	GG	GG	AA	GG	GG	GA	NN	GG	NN	GG	GG	NN	GG	GG	GG	GG	AA	GG
1959359|F|0-54:C>G-54:C>G	C/G	1	49966356	+	NA	NA	NA	NA	NA	NA	CC	NN	CC	CC	NN	CC	CC	CC	NN	GG	CC	GG	NN	NN	CC	NN	NN	CC	NN	CC	CC	CG	NN	GG	NN	CC	CC	CC	CC	NN	CC	CC	CC	CC	CC	CC	CC	GG	CC
2648638|F|0-11:T>G-11:T>G	T/G	1	49966965	+	NA	NA	NA	NA	NA	NA	TT	TT	TT	TT	TT	TT	TT	TT	NN	TT	TT	TT	NN	NN	TT	TT	TG	TT	NN	TT	TT	TT	TT	GG	TT	TT	GG	TT	TT	NN	TT	TT	TT	TT	TT	TT	TT	GG	TT
2026017|F|0-48:G>A-48:G>A	G/A	1	49967747	+	NA	NA	NA	NA	NA	NA	GG	GG	GG	GG	GA	GG	GG	GG	GG	GG	GG	GG	GA	GG	GG	GG	GG	GG	AA	GG	GG	GG	GG	GG	GG	GG	GG	GG	GG	AA	GG	GG	GG	GG	GG	GG	GG	GG	GG
1961044|F|0-38:A>G-38:A>G	G/A	1	50030423	+	NA	NA	NA	NA	NA	NA	NN	GG	GG	GG	GG	GG	GG	AG	GG	GG	GG	GG	GG	AA	GG	GG	AG	AA	GG	GG	GG	GG	GG	AA	NN	GG	AA	AA	GG	GG	AA	AA	GG	GG	GG	GG	AA	AA	AA
2650970|F|0-14:G>C-14:G>C	C/G	1	50046661	+	NA	NA	NA	NA	NA	NA	NN	GG	NN	CC	NN	CC	CC	GG	NN	NN	NN	NN	NN	NN	CC	NN	CC	GG	CC	NN	CC	NN	NN	NN	CC	CC	NN	GG	CC	CC	GG	GG	GG	NN	NN	NN	GC	NN	GG
6433472|F|0-18:A>G-18:A>G	A/G	1	50046661	+	NA	NA	NA	NA	NA	NA	NN	NN	NN	AA	NN	AA	AA	GG	NN	NN	NN	NN	NN	NN	AA	NN	AA	NN	AA	GG	AA	NN	NN	NN	AA	AA	GG	NN	AA	AA	NN	NN	NN	GG	GG	NN	AA	NN	NN
2657960|F|0-20:G>A-20:G>A	A/G	1	50053457	+	NA	NA	NA	NA	NA	NA	AA	AA	AA	AA	AA	AA	AA	GA	AA	AA	AA	AA	AA	AA	AA	AA	AA	GG	AA	AA	AA	AA	AA	AA	AA	AA	AA	AA	AA	AA	GG	GG	AA	AA	AA	AA	GA	AA	GG
1913305|F|0-6:G>T-6:G>T	G/T	1	50185103	+	NA	NA	NA	NA	NA	NA	GG	GG	GG	GG	GG	GG	GG	GT	GG	NN	GG	GG	NN	GG	GG	GG	GG	GT	GG	GG	GG	GG	GG	GG	GG	GG	GG	NN	GG	GG	TT	TT	GG	GG	GG	GG	GT	GG	TT
1945783|F|0-50:C>A-50:C>A	C/A	1	50206517	+	NA	NA	NA	NA	NA	NA	CC	CC	CC	CC	CC	CC	CC	CA	CC	CC	CC	CC	CC	CC	CC	CC	CC	CA	CC	CC	CC	CC	CC	CC	CC	CC	CC	AA	CC	CC	AA	AA	AA	CC	CC	CC	CA	CC	AA
1939158|F|0-42:A>G-42:A>G	A/G	1	50207216	+	NA	NA	NA	NA	NA	NA	AA	AG	AA	GG	GG	AG	AA	AA	AA	AA	GG	AG	GG	GG	GG	AG	AG	AA	GG	AA	AG	AG	AA	GG	AA	AG	AG	AA	AG	GG	AA	AA	AA	AA	AA	AG	AA	AG	AA
1941971|F|0-49:G>C-49:G>C	G/C	1	50235062	+	NA	NA	NA	NA	NA	NA	GG	GG	GG	GG	GG	GG	GG	GG	GG	GG	GG	NN	GC	NN	GG	GG	GG	GG	GG	GG	GG	GG	GG	GC	GG	GG	GC	GG	GG	GG	GG	GG	GG	GG	GG	GG	GG	GG	GG
2656692|F|0-67:T>C-67:T>C	C/T	1	50284919	+	NA	NA	NA	NA	NA	NA	TT	TC	TT	CC	CC	TC	NN	TC	TT	CC	CC	CC	TC	TT	CC	TC	CC	TC	CC	TT	CC	CC	TT	TC	TC	TC	TT	TT	CC	CC	CC	CC	TT	TT	TT	CC	TC	CC	CC
2654828|F|0-45:T>C-45:T>C	T/C	1	50320349	+	NA	NA	NA	NA	NA	NA	TT	TT	TT	TT	TT	TT	TT	TC	TT	TT	CC	TT	TT	NN	TC	TT	TT	TC	TT	TT	TT	TT	TT	TT	TT	NN	TT	TT	TT	TT	CC	CC	TT	TT	TT	TT	TC	TT	TT
2000658|F|0-38:C>A-38:C>A	C/A	1	50330774	+	NA	NA	NA	NA	NA	NA	AA	CC	AA	CC	CC	CA	AA	CA	AA	CC	CC	CC	CC	CC	CC	CA	CC	CC	CC	AA	CA	CC	AA	CC	CA	CC	CA	CC	CC	CC	CC	CC	CC	AA	AA	CC	CC	CC	CC
2676762|F|0-26:G>A-26:G>A	G/A	1	50510933	+	NA	NA	NA	NA	NA	NA	NN	GG	GG	GG	GG	GG	NN	NN	NN	GG	GG	GG	GG	GG	GG	GG	AA	NN	GG	NN	NN	GG	NN	GG	GA	GG	GG	NN	GG	GG	NN	GG	NN	NN	NN	GG	NN	GG	GG
15009587|F|0-37:G>T-37:G>T	T/G	1	50519414	+	NA	NA	NA	NA	NA	NA	GG	TT	TT	TT	TT	GT	GG	GT	GG	TT	TT	TT	TT	TT	TT	GT	TT	GT	TT	GG	GT	TT	GG	TT	TT	TT	GT	TT	TT	TT	TT	TT	TT	GG	GG	TT	TT	TT	TT
2209544|F|0-28:T>C-28:T>C	C/T	1	50519414	+	NA	NA	NA	NA	NA	NA	NN	TC	CC	CC	CC	CC	NN	CC	NN	CC	CC	CC	CC	CC	CC	CC	TC	CC	CC	NN	CC	TC	NN	TC	CC	CC	CC	CC	TC	CC	CC	CC	CC	NN	NN	TC	CC	CC	CC
1962221|F|0-67:C>A-67:C>A	C/A	1	50519480	+	NA	NA	NA	NA	NA	NA	CC	CC	CC	AA	CA	CA	CC	CC	CC	AA	CC	AA	CA	CC	AA	CA	CC	CC	CC	CC	CA	AA	CC	AA	CA	CA	CA	CC	AA	CC	CC	CC	CC	CC	CC	CA	CC	CA	CC
2648171|F|0-63:T>G-63:T>G	T/G	1	50547851	+	NA	NA	NA	NA	NA	NA	TT	TT	TT	TT	NN	TT	TT	TT	TT	TT	GG	NN	NN	GG	TT	NN	TT	NN	GG	TT	TT	NN	TT	TT	NN	TT	TT	TT	TT	GG	TT	GG	TT	TT	TT	TT	TT	GG	GG
1954034|F|0-6:A>T-6:A>T	A/T	1	50683380	+	NA	NA	NA	NA	NA	NA	TT	AA	TT	AA	AA	AT	TT	TT	TT	AA	NN	AA	AA	AA	AA	AT	TT	TT	AA	TT	AT	AA	TT	AA	TT	AT	AT	NN	AT	AA	NN	NN	NN	TT	TT	AA	NN	AA	AA
2237909|F|0-19:C>T-19:C>T	T/C	1	50684098	+	NA	NA	NA	NA	NA	NA	TT	CT	TT	TT	NN	TT	TT	CC	TT	NN	CC	NN	TT	NN	NN	NN	TT	CC	NN	TT	TT	NN	TT	NN	CC	NN	TT	NN	NN	TT	NN	NN	NN	TT	TT	NN	CC	TT	TT
2662018|F|0-25:C>G-25:C>G	C/G	1	50706154	+	NA	NA	NA	NA	NA	NA	NN	CC	NN	CC	CC	CC	NN	CC	NN	CC	CC	CC	CC	CC	CC	CC	CC	CC	CC	NN	CC	CC	NN	CC	CC	CG	CC	CC	CC	CC	CC	CC	CC	NN	CC	CC	CC	CC	CC
1937189|F|0-61:C>G-61:C>G	C/G	1	50707653	+	NA	NA	NA	NA	NA	NA	NN	CG	NN	CC	CC	CG	NN	NN	NN	CC	CC	NN	CC	NN	CC	CC	CC	CC	CC	NN	CC	NN	NN	CC	NN	CG	CC	NN	CC	CC	CC	NN	NN	NN	NN	CC	CC	NN	CC
2001783|F|0-16:G>A-16:G>A	A/G	1	50707653	+	NA	NA	NA	NA	NA	NA	NN	AA	NN	AA	AA	AA	NN	GG	NN	AA	AA	NN	AA	NN	AA	AA	AA	AA	AA	NN	AA	NN	NN	AA	NN	AA	AA	GG	AA	AA	AA	GG	GG	NN	NN	AA	GA	NN	AA
2655060|F|0-33:T>C-33:T>C	T/C	1	50713389	+	NA	NA	NA	NA	NA	NA	CC	TT	CC	TT	TT	TC	CC	TC	CC	TT	TT	TT	TT	TT	TT	TC	TT	TT	TT	CC	TC	TT	CC	TT	TT	TT	TC	TT	TT	TT	TT	TT	TT	CC	CC	TT	TT	TT	TT
2658529|F|0-16:C>G-16:C>G	C/G	1	50774539	+	NA	NA	NA	NA	NA	NA	GG	CC	GG	CC	CC	CG	GG	CG	CG	CC	CC	CC	CC	CC	CC	CG	CG	CG	CC	GG	CG	CC	GG	CC	CG	CC	CG	CC	CC	CC	CC	CC	CC	GG	CG	CC	CC	CC	CC
1950183|F|0-24:G>T-24:G>T	G/T	1	50867486	+	NA	NA	NA	NA	NA	NA	NN	GG	TT	GG	GG	GG	NN	NN	TT	GG	GG	NN	GG	GG	GG	GG	GG	NN	GG	NN	GG	GG	TT	GG	GT	GG	GG	NN	GG	GG	GG	GG	NN	TT	TT	GG	GG	GG	GG
1950183|F|0-30:T>C-30:T>C	T/C	1	50867486	+	NA	NA	NA	NA	NA	NA	CC	TT	NN	TT	TT	TC	CC	CC	NN	TT	TT	NN	TT	TT	TT	TC	TT	CC	TT	CC	TC	TT	NN	TT	TC	TC	TC	CC	TT	TT	TT	TT	CC	CC	CC	TT	TT	TT	TT
3627712|F|0-6:C>T-6:C>T	T/C	1	50869303	+	NA	NA	NA	NA	NA	NA	CC	TT	TT	TT	TT	CT	CC	CC	TT	TT	TT	TT	TT	NN	TT	CT	TT	CC	TT	CC	CT	TT	CT	TT	NN	CT	CT	CC	TT	TT	TT	TT	CC	CT	CT	TT	TT	TT	TT
4375699|F|0-25:C>A-25:C>A	C/A	1	50992655	+	NA	NA	NA	NA	NA	NA	NN	CC	NN	NN	AA	CA	CC	CA	CA	CC	CC	CC	CA	NN	NN	NN	CA	CC	AA	CC	NN	CC	CC	CC	AA	CA	NN	NN	CC	AA	CC	CC	CC	CC	CA	NN	CC	CC	CC
2671902|F|0-16:C>A-16:C>A	C/A	1	50997234	+	NA	NA	NA	NA	NA	NA	NN	NN	CC	CC	CC	CC	NN	CA	NN	CC	CC	CC	NN	NN	CC	NN	CC	NN	CC	NN	CC	CC	NN	CC	NN	CC	NN	AA	CC	CC	CC	CC	AA	NN	CC	CC	CC	CC	CC
2651242|F|0-43:C>A-43:C>A	A/C	1	51001964	+	NA	NA	NA	NA	NA	NA	NN	AA	AA	CC	CC	AA	NN	AA	AA	AA	CC	CA	AA	CC	CC	CC	AA	CA	NN	NN	CC	AA	AA	CA	AA	CA	AA	AA	AA	NN	AA	AA	NN	AA	AA	CC	CA	CC	AA
2656776|F|0-51:C>T-51:C>T	T/C	1	51024100	+	NA	NA	NA	NA	NA	NA	TT	CT	CC	TT	TT	CT	TT	CT	CT	TT	CC	CT	TT	NN	TT	TT	TT	CT	TT	TT	TT	CT	TT	TT	TT	TT	TT	NN	TT	TT	TT	TT	CC	TT	TT	TT	CT	TT	TT
2691775|F|0-27:C>A-27:C>A	C/A	1	51032883	+	NA	NA	NA	NA	NA	NA	CC	CC	CC	NN	CC	CA	CC	CC	CC	CC	CC	NN	NN	NN	NN	CC	AA	NN	CC	CC	NN	CC	CC	NN	CA	AA	CC	CC	NN	CC	NN	NN	NN	CC	NN	NN	CC	CC	NN
1892096|F|0-41:G>A-41:G>A	G/A	1	51035376	+	NA	NA	NA	NA	NA	NA	GG	GG	GG	GG	GG	GG	GG	GG	GG	GG	GG	GG	GG	GG	GG	GG	GG	GG	GG	GG	GG	GG	GG	GG	GG	GG	GG	GG	GA	GG	AA	AA	AA	GG	GG	GG	GA	GG	GG
2667278|F|0-54:A>G-54:A>G	A/G	1	51035725	+	NA	NA	NA	NA	NA	NA	AA	AA	AA	AA	AA	AA	AA	AA	AA	GG	AA	AA	AA	AA	AA	AA	AA	AA	AA	AA	AA	AG	AA	AG	AA	AA	AA	AA	AA	AA	NN	NN	NN	AA	AA	AA	AA	AA	AA
1930005|F|0-53:A>G-53:A>G	G/A	1	51206156	+	NA	NA	NA	NA	NA	NA	AA	AG	AA	GG	GG	GG	AA	AG	AG	GG	AA	GG	GG	GG	GG	AG	GG	AA	GG	AA	AG	GG	AA	GG	GG	GG	AG	NN	GG	GG	GG	GG	AA	AA	AG	GG	AG	GG	GG
2645174|F|0-17:G>C-17:G>C	G/C	1	51209549	+	NA	NA	NA	NA	NA	NA	CC	GC	CC	GG	GG	GC	CC	GC	GC	GG	GG	GG	GG	NN	GG	GG	GG	GC	GG	CC	GC	GG	CC	GG	GG	GG	GC	GG	GC	GG	GG	GG	CC	CC	GC	GG	GC	GG	GG
3627827|F|0-29:G>C-29:G>C	G/C	1	51210689	+	NA	NA	NA	NA	NA	NA	GG	GG	GG	NN	NN	GG	NN	GG	NN	NN	CC	NN	NN	NN	NN	NN	NN	GC	NN	GG	GG	NN	GG	NN	NN	NN	GG	NN	GG	NN	NN	NN	GG	GG	GG	NN	GC	NN	NN
2664110|F|0-25:A>G-25:A>G	G/A	1	51228031	+	NA	NA	NA	NA	NA	NA	GG	AA	GG	GG	AG	AG	GG	GG	GG	AA	AA	AA	AG	AA	AA	AA	AG	AG	GG	GG	AG	AA	GG	AA	GG	GG	AG	NN	AG	GG	GG	GG	GG	GG	GG	AA	AG	AG	AG
2676433|F|0-61:G>A-61:G>A	A/G	1	51395250	+	NA	NA	NA	NA	NA	NA	GG	AA	AA	AA	AA	GA	AA	GA	AA	NN	GG	GA	AA	AA	AA	AA	AA	GG	GG	GG	AA	GG	AA	AA	AA	GA	GG	NN	GG	NN	GG	NN	NN	GA	GA	NN	GG	NN	GA
2655540|F|0-37:A>C-37:A>C	A/C	1	51463740	+	NA	NA	NA	NA	NA	NA	AA	CC	NN	CC	AC	AC	AA	AA	AA	AA	AA	CC	NN	NN	CC	AC	AC	CC	NN	AA	AC	AA	NN	AC	NN	CC	AA	AA	AC	AA	AA	AA	AA	AA	AA	CC	AC	AC	CC
2655540|F|0-55:A>T-55:A>T	A/T	1	51463740	+	NA	NA	NA	NA	NA	NA	AA	NN	TT	NN	AA	AA	AA	AA	AA	AA	AA	NN	NN	NN	NN	AA	AA	NN	TT	AA	AA	AA	TT	AA	NN	NN	AA	AA	AA	AA	AA	AA	AA	AT	AT	NN	AA	AA	NN
2009387|F|0-11:T>C-11:T>C	T/C	1	51477192	+	NA	NA	NA	NA	NA	NA	CC	TT	TT	TT	TC	CC	TT	TT	CC	TT	NN	TT	CC	TT	CC	TC	TT	TT	TT	CC	TT	TT	TT	TT	CC	TC	TC	TT	TT	CC	TT	TT	CC	TC	TC	TT	TT	TT	TT
2656257|F|0-35:G>C-35:G>C	G/C	1	51477258	+	NA	NA	NA	NA	NA	NA	NN	CC	GG	NN	CC	NN	GG	GG	NN	GG	CC	CC	NN	CC	NN	CC	GC	GG	GG	NN	GC	GG	GG	GC	NN	CC	CC	CC	GG	NN	CC	CC	NN	GG	GG	CC	GC	GC	GC
5339385|F|0-17:A>G-17:A>G	A/G	1	51539919	+	NA	NA	NA	NA	NA	NA	AA	NN	NN	AA	NN	AA	NN	GG	NN	NN	AA	NN	NN	NN	NN	NN	AA	NN	GG	AA	NN	NN	AA	NN	NN	NN	NN	NN	NN	AA	NN	NN	NN	NN	NN	NN	AA	AA	NN
2223581|F|0-67:G>A-67:G>A	G/A	1	51664673	+	NA	NA	NA	NA	NA	NA	GG	GG	GG	GG	GG	GG	GG	GG	GG	GG	GG	GG	NN	NN	GG	GG	GG	GG	GG	GG	GG	GG	GG	GG	NN	GG	GG	AA	GG	GG	AA	AA	GG	GG	GG	GG	GA	GG	GG
2651486|F|0-33:T>G-33:T>G	T/G	1	51671766	+	NA	NA	NA	NA	NA	NA	TT	TT	TT	TT	TT	TT	NN	TT	NN	TT	TT	NN	NN	NN	GG	TT	TT	NN	TT	TT	TT	TG	TT	TT	TT	TT	TT	NN	TG	NN	NN	NN	TT	TT	TT	TT	TT	GG	TT
2651486|F|0-66:C>G-66:C>G	C/G	1	51671766	+	NA	NA	NA	NA	NA	NA	CC	CC	CC	CC	CC	CC	NN	CC	NN	CC	CC	NN	NN	NN	NN	CC	CC	NN	CC	CC	CC	CC	CC	CC	CC	CC	CC	GG	CC	NN	GG	GG	CC	CC	CC	CC	CG	NN	CC
2024910|F|0-61:T>C-61:T>C	T/C	1	51678693	+	NA	NA	NA	NA	NA	NA	TT	TT	TT	TT	TT	TT	TT	TT	NN	TT	CC	TT	TT	NN	TT	NN	TT	TT	TT	TT	TT	TT	TT	TT	NN	TT	TT	CC	TT	TT	CC	CC	CC	TT	TT	TT	CC	TT	TT
2024910|F|0-63:A>G-63:A>G	A/G	1	51678693	+	NA	NA	NA	NA	NA	NA	AA	AA	AA	AA	AA	AA	AA	AA	NN	AA	GG	AA	AA	NN	AA	NN	AA	AA	AA	AA	AA	AA	AA	AA	NN	AA	AA	NN	AA	AA	NN	GG	NN	AA	AA	AA	NN	AA	AA
2658419|F|0-30:G>A-30:G>A	G/A	1	51682759	+	NA	NA	NA	NA	NA	NA	NN	GG	NN	AA	GG	GG	NN	AA	NN	GG	AA	GG	GG	GG	GG	GG	GG	GA	NN	NN	GG	GG	NN	GG	NN	GG	GG	GG	GG	NN	GG	GG	AA	NN	GG	GG	GG	GG	GG
2658419|F|0-34:C>G-34:C>G	G/C	1	51682759	+	NA	NA	NA	NA	NA	NA	NN	GG	NN	NN	GG	GG	NN	NN	NN	GG	NN	GG	GG	GG	GG	GG	GG	GG	NN	NN	GG	GG	NN	GG	NN	GG	GG	GG	GG	NN	GG	GG	NN	NN	GG	GG	GG	GG	GG
4383632|F|0-23:A>G-23:A>G	A/G	1	51682993	+	NA	NA	NA	NA	NA	NA	AG	AG	AG	AA	AA	AG	AG	AG	AG	AA	AA	AA	AG	AA	AA	AA	AG	AA	AG	AG	AG	AA	AG	AA	AA	AA	AG	AA	AA	AG	AG	AA	AG	AG	AG	AA	AG	AA	AG
2652160|F|0-46:G>C-46:G>C	G/C	1	51683503	+	NA	NA	NA	NA	NA	NA	GG	GG	GG	GG	GG	GC	GG	GC	GG	GG	GG	GG	GG	NN	GG	GG	GG	GC	GG	GG	GG	GG	GG	GG	GG	GG	GG	GG	GC	GG	GG	GG	CC	GG	GC	GG	GG	GG	GG
6434495|F|0-15:T>C-15:T>C	C/T	1	51684716	+	NA	NA	NA	NA	NA	NA	NN	CC	TT	CC	CC	CC	NN	TT	NN	CC	CC	CC	CC	NN	CC	CC	CC	TC	NN	NN	CC	CC	NN	CC	NN	CC	CC	CC	TC	NN	CC	CC	TT	NN	TT	CC	CC	CC	CC
15009601|F|0-50:T>C-50:T>C	C/T	1	51685806	+	NA	NA	NA	NA	NA	NA	TT	CC	CC	NN	TC	TC	TT	TT	NN	CC	NN	CC	CC	CC	CC	TT	TC	TC	TT	TT	TC	CC	TT	CC	TT	TC	TC	TT	CC	TT	TT	TT	NN	TT	TC	CC	TT	CC	TC
2648126|F|0-32:T>C-32:T>C	C/T	1	51685806	+	NA	NA	NA	NA	NA	NA	NN	CC	CC	TT	CC	CC	NN	NN	NN	CC	TT	CC	CC	CC	CC	NN	CC	CC	NN	NN	CC	CC	NN	CC	NN	CC	CC	NN	CC	NN	NN	NN	NN	NN	CC	CC	TT	CC	CC
15008207|F|0-10:T>C-10:T>C	C/T	1	51714051	+	NA	NA	NA	NA	NA	NA	CC	TC	CC	CC	TC	CC	CC	CC	NN	NN	TC	NN	CC	NN	CC	TC	TC	CC	CC	TC	TC	CC	CC	CC	NN	TC	CC	CC	TC	CC	TT	TC	NN	CC	TC	TC	TC	TC	CC
5339271|F|0-55:T>C-55:T>C	C/T	1	51714051	+	NA	NA	NA	NA	NA	NA	CC	CC	CC	CC	CC	CC	CC	CC	NN	NN	CC	NN	CC	NN	CC	CC	CC	TC	CC	CC	CC	CC	CC	CC	NN	CC	CC	CC	CC	CC	TT	CC	TT	CC	CC	CC	TC	CC	CC
15007716|F|0-67:A>C-67:A>C	C/A	1	51727727	+	NA	NA	NA	NA	NA	NA	AA	CC	CC	CC	AC	AC	AA	AA	NN	CC	NN	AC	CC	CC	CC	CC	CC	CC	CC	AC	AC	CC	AA	CC	CC	CC	AC	NN	CC	AA	CC	CC	CC	AA	AC	CC	CC	CC	AC
2676128|F|0-30:C>T-30:C>T	T/C	1	51824609	+	NA	NA	NA	NA	NA	NA	TT	NN	TT	NN	CC	NN	NN	TT	TT	NN	TT	NN	NN	NN	NN	NN	NN	TT	CC	NN	TT	CC	TT	CC	NN	NN	CC	NN	CC	TT	CC	CC	CC	TT	NN	NN	CC	NN	TT
2650606|F|0-61:C>A-61:C>A	C/A	1	51971949	+	NA	NA	NA	NA	NA	NA	CC	CC	CC	CC	CC	CC	CC	CC	NN	AA	CC	CC	CC	NN	CC	CC	CA	CC	CC	CC	CC	CA	CC	CA	CC	CC	CC	NN	CC	CC	CC	CC	CC	CC	CC	CC	CC	CC	CC
1907888|F|0-63:C>T-63:C>T	C/T	1	51973830	+	NA	NA	NA	NA	NA	NA	CC	CC	CC	CC	CC	CT	CC	CC	CC	TT	CC	CC	CC	CC	CC	CC	CT	CC	CC	CC	CC	CT	CC	CT	CC	CT	CC	TT	CT	CC	CC	CC	CC	CC	CT	CC	CC	CT	CC
2653740|F|0-27:C>G-27:C>G	C/G	1	52112030	+	NA	NA	NA	NA	NA	NA	GG	CC	GG	CC	CC	CG	GG	GG	GG	NN	NN	CC	CC	CC	NN	CG	CC	GG	CC	CC	CG	CC	GG	CC	CG	CC	CC	CC	CC	GG	NN	CC	NN	GG	CG	CC	CC	CC	CG
2653740|F|0-65:G>A-65:G>A	G/A	1	52112030	+	NA	NA	NA	NA	NA	NA	NN	GG	NN	GG	GG	GG	NN	AA	NN	NN	AA	GG	GG	GG	NN	GG	GG	AA	GG	GG	GG	GG	NN	GG	GG	GG	GG	GG	GG	NN	AA	GG	AA	NN	GG	GG	GG	GG	GG
2653740|F|0-7:C>T-7:C>T	C/T	1	52112030	+	NA	NA	NA	NA	NA	NA	NN	CC	NN	CC	CC	CC	NN	NN	NN	TT	NN	CC	CC	CC	TT	CC	CT	NN	CC	CC	CC	CT	NN	CT	CC	CC	CC	CC	CC	NN	NN	CC	NN	NN	CC	CC	CC	CT	CC
2222955|F|0-6:C>T-6:C>T	C/T	1	52114576	+	NA	NA	NA	NA	NA	NA	TT	CC	TT	CC	CT	CT	TT	CT	TT	CC	CC	CC	CC	CC	CC	CT	CC	CT	CC	CC	TT	CC	CT	CC	CT	CC	CC	CC	CC	CT	CC	CC	CC	TT	CT	CC	CC	CC	CT
2654714|F|0-42:T>C-42:T>C	T/C	1	52134101	+	NA	NA	NA	NA	NA	NA	TT	CC	TT	TT	TT	TT	TT	TT	NN	NN	NN	TT	NN	NN	TT	NN	TT	NN	TT	TT	TT	TT	TT	TC	NN	TC	TC	NN	TC	TT	TT	NN	TT	TT	NN	TT	TT	NN	TC
1935582|F|0-50:G>A-50:G>A	G/A	1	52144253	+	NA	NA	NA	NA	NA	NA	NN	GG	NN	AA	NN	NN	NN	NN	NN	NN	AA	NN	GG	GG	NN	GG	GG	NN	GG	GG	GG	GG	GG	NN	GG	GG	NN	GG	GG	GG	AA	GG	AA	GG	NN	GG	GG	NN	GG
1925496|F|0-46:T>G-46:T>G	T/G	1	52157620	+	NA	NA	NA	NA	NA	NA	GG	GG	GG	GG	GG	TT	NN	TG	GG	NN	GG	TG	NN	GG	TT	TT	TT	GG	TT	TT	TG	TT	GG	GG	TT	TG	TT	GG	TG	GG	GG	NN	NN	GG	TG	TT	TT	TT	GG
1925496|F|0-56:C>G-56:C>G	G/C	1	52157620	+	NA	NA	NA	NA	NA	NA	GG	GG	GG	GG	GG	NN	NN	GG	GG	NN	GG	GG	NN	GG	NN	NN	NN	GG	NN	NN	GG	NN	GG	GG	NN	GG	NN	GG	GG	GG	GG	CC	NN	GG	GG	NN	CC	NN	GG
2675945|F|0-6:C>T-6:C>T	C/T	1	52163657	+	NA	NA	NA	NA	NA	NA	CC	CC	CC	CC	CC	CT	NN	NN	CC	CC	CC	CT	NN	CC	TT	CT	CT	CC	TT	TT	NN	CT	CC	CC	CT	CC	CT	NN	CC	CC	CC	CC	CC	CC	CC	TT	CC	CC	CT
2703310|F|0-21:G>A-21:G>A	G/A	1	52163723	+	NA	NA	NA	NA	NA	NA	GG	NN	NN	GG	GG	AA	NN	GG	NN	NN	NN	NN	NN	NN	AA	GG	AA	NN	AA	AA	NN	NN	NN	NN	AA	NN	AA	NN	NN	GG	GG	GG	GG	GG	GG	NN	GG	NN	GA
2670522|F|0-63:G>C-63:G>C	G/C	1	52257839	+	NA	NA	NA	NA	NA	NA	NN	GG	GG	NN	GG	GG	GG	GG	GG	GG	NN	GG	NN	NN	GG	NN	NN	GG	GG	GG	GG	GG	GG	GG	GG	GG	GG	GG	GG	NN	CC	CC	GG	GG	GG	GG	GC	GG	GG
2739097|F|0-26:G>C-26:G>C	G/C	1	52276680	+	NA	NA	NA	NA	NA	NA	NN	NN	GG	GG	NN	CC	GG	NN	NN	NN	NN	NN	NN	NN	NN	NN	GG	CC	NN	GG	NN	NN	NN	NN	GG	GG	GG	GG	GG	NN	GG	GG	GG	NN	NN	GG	GG	GG	GG
2009103|F|0-18:G>A-18:G>A	G/A	1	52309712	+	NA	NA	NA	NA	NA	NA	AA	GG	AA	GG	GA	GA	AA	GA	AA	GG	GG	GA	GG	GG	GG	GA	GA	GG	AA	GG	GA	GG	AA	GG	GA	GA	GG	GG	GG	AA	GG	GG	GG	AA	AA	GG	GG	GG	GG
2021504|F|0-42:T>C-42:T>C	T/C	1	52351722	+	NA	NA	NA	NA	NA	NA	TT	TT	TT	CC	TT	TC	TT	TC	NN	TT	TT	TT	TT	TT	TT	TT	TT	TC	TT	TC	TT	TT	TT	TT	TC	TT	TC	TT	TT	TT	TT	TT	CC	TT	TT	TT	TT	TT	TT
2216944|F|0-42:C>T-42:C>T	T/C	1	52364104	+	NA	NA	NA	NA	NA	NA	TT	NN	TT	CC	TT	TT	TT	TT	TT	NN	CC	TT	NN	NN	NN	TT	TT	CT	TT	TT	TT	CC	TT	NN	TT	TT	CT	CC	NN	TT	CC	CC	TT	TT	TT	NN	CT	NN	TT
3626245|F|0-19:G>A-19:G>A	G/A	1	52381308	+	NA	NA	NA	NA	NA	NA	NN	GG	NN	NN	NN	GG	NN	GG	NN	GG	NN	NN	GG	NN	GG	NN	NN	NN	NN	GA	NN	NN	NN	GG	AA	GG	NN	NN	GG	NN	NN	NN	GG	NN	GG	GG	GG	NN	AA
100032363|F|0-43:T>C-43:T>C	C/T	1	52388842	+	NA	NA	NA	NA	NA	NA	TT	NN	NN	CC	CC	CC	NN	NN	NN	CC	NN	NN	CC	NN	NN	TT	NN	NN	TT	NN	TT	NN	NN	CC	NN	NN	NN	CC	NN	NN	CC	CC	CC	NN	CC	CC	CC	NN	NN
6434315|F|0-37:T>C-37:T>C	C/T	1	52388842	+	NA	NA	NA	NA	NA	NA	TT	CC	TT	CC	TC	TC	TT	TT	TT	CC	CC	TC	CC	NN	CC	TC	TT	TT	TT	CC	TC	CC	TT	CC	NN	TC	CC	CC	CC	TT	CC	CC	CC	TT	TC	CC	CC	CC	CC
1945959|F|0-35:A>C-35:A>C	A/C	1	52499744	+	NA	NA	NA	NA	NA	NA	CC	AA	CC	CC	AC	AC	CC	AC	AC	AA	CC	AC	AA	AA	AA	AC	CC	AC	CC	AC	AC	AC	CC	AA	CC	AC	CC	AA	AC	CC	AA	AA	AA	CC	AC	AA	AC	AA	AC
6432124|F|0-13:G>C-13:G>C	G/C	1	52535109	+	NA	NA	NA	NA	NA	NA	GG	CC	GG	GG	GC	GC	GG	GG	NN	CC	GG	GC	CC	NN	CC	GC	GG	GG	GG	GC	GC	GC	GG	CC	GC	GC	GG	GG	GG	GG	CC	CC	GG	GG	GG	CC	GC	CC	GC
2652840|F|0-34:T>G-34:T>G	T/G	1	52626996	+	NA	NA	NA	NA	NA	NA	TT	TT	TT	TT	TT	TT	TT	TG	NN	TT	TT	TT	TT	NN	TT	TT	TT	TG	TT	TT	TT	TT	TT	TT	TT	TT	TT	GG	TT	TT	TT	TT	NN	TT	TT	TT	TG	TT	TT
2656446|F|0-19:C>G-19:C>G	C/G	1	52652609	+	NA	NA	NA	NA	NA	NA	CC	CC	GG	CC	CC	CC	CC	CC	CC	CC	CC	CC	CC	NN	CC	CG	CC	CC	CC	CG	CC	CC	CC	CC	CC	CC	CG	CC	CC	CC	CC	GG	CC	CC	CG	CC	CC	CC	CG
2648584|F|0-35:G>T-35:G>T	G/T	1	52760944	+	NA	NA	NA	NA	NA	NA	NN	NN	NN	TT	NN	NN	NN	NN	NN	NN	NN	NN	NN	NN	NN	NN	GG	GG	GG	GG	GG	GG	GG	NN	GG	GG	NN	GG	GG	GG	TT	GG	GG	GG	NN	GG	TT	GG	GG
2660315|F|0-30:A>G-30:A>G	G/A	1	52804821	+	NA	NA	NA	NA	NA	NA	GG	AA	GG	GG	AG	AG	GG	GG	GG	AA	GG	AA	AA	AA	AA	AG	GG	GG	GG	AG	AG	AA	GG	AA	GG	AG	AG	GG	AA	GG	GG	GG	AA	GG	AG	AA	GG	AA	AG
8555558|F|0-24:T>C-24:T>C	C/T	1	52806305	+	NA	NA	NA	NA	NA	NA	CC	NN	CC	CC	CC	CC	CC	TC	CC	NN	CC	NN	NN	NN	NN	CC	CC	TC	CC	CC	CC	NN	CC	NN	CC	CC	CC	TT	CC	CC	CC	CC	NN	CC	CC	NN	CC	NN	CC
1897925|F|0-40:G>A-40:G>A	G/A	1	52970413	+	NA	NA	NA	NA	NA	NA	GG	NN	NN	NN	GG	NN	NN	GG	NN	NN	NN	GG	NN	NN	NN	GG	NN	GG	NN	GG	NN	NN	GG	NN	NN	NN	NN	GG	NN	NN	NN	GG	NN	NN	NN	NN	NN	GG	NN
1899843|F|0-33:T>G-33:T>G	T/G	1	52970707	+	NA	NA	NA	NA	NA	NA	TT	GG	TT	TT	TG	TG	TT	TT	TT	GG	TT	GG	GG	GG	TT	TG	TT	TT	TT	TT	TG	GG	TT	GG	TT	TG	TG	TT	GG	TT	TT	TT	TT	TT	TG	GG	TT	GG	TG
2644646|F|0-60:G>A-60:G>A	G/A	1	52972806	+	NA	NA	NA	NA	NA	NA	GG	AA	GG	GG	GA	GA	GG	GG	NN	AA	GG	AA	AA	NN	GG	GA	GG	NN	GG	GG	AA	NN	GG	AA	NN	GA	GG	GG	AA	GG	GG	GG	NN	GG	AA	NN	GG	AA	GA
1915124|F|0-56:T>A-56:T>A	A/T	1	53405374	+	NA	NA	NA	NA	NA	NA	AA	AA	AA	TT	AA	NN	AA	TA	AA	NN	NN	NN	NN	NN	NN	NN	AA	TT	AA	TA	AA	NN	AA	NN	AA	TT	NN	TT	TA	AA	AA	AA	AA	AA	AA	TT	TT	NN	AA
15009637|F|0-67:G>A-67:G>A	A/G	1	53448690	+	NA	NA	NA	NA	NA	NA	GG	AA	GG	NN	GA	GG	AA	AA	GG	AA	AA	AA	NN	NN	AA	GG	AA	NN	GA	GG	AA	AA	AA	AA	AA	AA	GA	NN	AA	GG	AA	GG	NN	AA	AA	NN	AA	AA	GA
2652934|F|0-52:C>T-52:C>T	T/C	1	53448690	+	NA	NA	NA	NA	NA	NA	NN	TT	NN	CC	TT	CC	TT	CT	NN	TT	TT	TT	NN	NN	TT	NN	TT	CC	TT	CC	TT	TT	TT	TT	TT	TT	TT	CC	CT	NN	TT	NN	NN	TT	TT	CC	CT	CT	TT
100039752|F|0-66:G>A-66:G>A	A/G	1	53508660	+	NA	NA	NA	NA	NA	NA	AA	AA	AA	GA	NN	AA	AA	AA	AA	NN	AA	NN	NN	NN	NN	NN	AA	AA	AA	NN	NN	NN	AA	NN	AA	NN	AA	NN	NN	AA	GA	AA	AA	NN	AA	NN	GG	NN	AA
1977308|F|0-18:G>C-18:G>C	C/G	1	53509076	+	NA	NA	NA	NA	NA	NA	CC	NN	CC	GG	CC	GC	NN	GG	NN	NN	NN	NN	NN	NN	NN	NN	NN	NN	CC	GC	CC	NN	CC	NN	NN	CC	CC	GG	NN	CC	NN	CC	NN	NN	CC	GG	GG	GG	CC
2006018|F|0-11:A>C-11:A>C	A/C	1	53548000	+	NA	NA	NA	NA	NA	NA	AA	CC	AA	AA	AA	AA	AA	AA	AA	AA	AA	AA	CC	NN	AA	AC	AA	AA	AA	AA	AC	AA	NN	AC	AA	AA	AA	AA	AA	AA	CC	AA	CC	AA	CC	AA	AC	AA	AC
2657439|F|0-41:C>A-41:C>A	C/A	1	53617359	+	NA	NA	NA	NA	NA	NA	CA	CC	CC	NN	CC	CA	CC	CA	CC	NN	NN	NN	NN	CC	NN	CA	CC	CC	CC	AA	CC	NN	CC	CC	CC	CC	AA	CC	CC	CC	CC	AA	AA	CC	CA	CC	CC	NN	CA
15009155|F|0-34:A>C-34:A>C	C/A	1	53645980	+	NA	NA	NA	NA	NA	NA	AA	CC	NN	CC	AA	CC	NN	NN	NN	NN	NN	NN	CC	NN	NN	NN	NN	NN	AA	CC	CC	CC	NN	CC	NN	AA	CC	CC	NN	AA	CC	AA	AA	NN	AA	CC	CC	NN	AC
1919178|F|0-26:G>C-26:G>C	G/C	1	53653791	+	NA	NA	NA	NA	NA	NA	CC	GG	NN	GG	CC	GG	NN	NN	NN	NN	CC	CC	GG	GG	CC	GG	NN	GG	CC	GG	GG	GG	NN	GG	CC	CC	GG	GG	CC	CC	GG	CC	CC	CC	CC	GG	GG	GC	GC
2653307|F|0-9:A>T-9:A>T	A/T	1	53662223	+	NA	NA	NA	NA	NA	NA	AT	AA	TT	AA	AT	AT	TT	TT	TT	TT	AA	AA	AA	NN	AA	AT	TT	AT	AA	AT	AT	AT	TT	AT	TT	AA	AT	AA	AA	AA	AA	AA	AA	AT	AT	AA	AT	AA	AA
2651165|F|0-43:T>G-43:T>G	T/G	1	53663994	+	NA	NA	NA	NA	NA	NA	TT	GG	TT	TT	TT	TG	TT	TT	TT	TT	GG	GG	TT	TT	GG	TG	TT	TT	TT	TT	TG	TT	TT	TT	TT	TG	TT	TT	GG	TT	TT	TT	TT	TG	TT	TT	TT	TG	TG
2004030|F|0-33:T>G-33:T>G	T/G	1	53682248	+	NA	NA	NA	NA	NA	NA	TT	TT	TT	GG	TG	TG	TT	TT	TT	GG	NN	TT	GG	GG	TT	TT	TT	TT	TT	TT	TT	GG	TT	GG	TT	NN	TG	TT	GG	NN	TT	TT	TT	TT	TT	TT	TT	TG	TT
2004030|F|0-47:A>C-47:A>C	A/C	1	53682248	+	NA	NA	NA	NA	NA	NA	AA	AA	AA	NN	AA	AA	AA	AA	AA	NN	CC	AA	NN	NN	AA	AA	AA	AA	AA	AA	AA	NN	AA	NN	AA	CC	AA	AA	CC	NN	AA	AA	AA	AC	AA	AA	AA	AA	AA
2646652|F|0-53:G>C-53:G>C	G/C	1	53707817	+	NA	NA	NA	NA	NA	NA	GG	CC	GG	CC	GG	GC	GG	GG	GG	GG	CC	CC	GG	GG	CC	GC	GG	GG	GG	GC	GC	GC	GG	GG	GG	GC	GC	GG	GC	GG	GG	GG	GG	GC	GG	GG	GG	CC	GC
2658332|F|0-49:A>C-49:A>C	A/C	1	53794383	+	NA	NA	NA	NA	NA	NA	AA	CC	AA	CC	AC	AC	AA	AA	AA	CC	AA	CC	CC	CC	CC	AC	AA	AA	AA	AC	AC	CC	AA	CC	AA	AC	AC	NN	CC	AA	NN	AA	CC	NN	AA	NN	NN	CC	AC
2658332|F|0-68:T>G-68:T>G	G/T	1	53794383	+	NA	NA	NA	NA	NA	NA	GG	NN	GG	NN	GG	TG	GG	TG	GG	NN	GG	NN	NN	NN	NN	GG	GG	TG	GG	GG	GG	NN	GG	NN	GG	GG	GG	TT	TT	GG	TT	GG	NN	TT	GG	TT	TT	NN	GG
2685593|F|0-54:G>T-54:G>T	G/T	1	53835988	+	NA	NA	NA	NA	NA	NA	TT	GG	NN	GG	GT	GT	TT	GG	NN	NN	TT	GG	GG	GG	GG	GT	NN	GG	NN	GG	NN	NN	TT	NN	NN	GT	TT	NN	GG	TT	NN	NN	GG	GG	TT	NN	NN	GG	GG
2666440|F|0-54:T>C-54:T>C	T/C	1	53934204	+	NA	NA	NA	NA	NA	NA	CC	TT	CC	TT	TC	TC	CC	TC	CC	TT	CC	TT	TT	TT	TT	TT	CC	TC	CC	TC	TT	TT	CC	TT	CC	TC	TC	TT	TT	TC	TT	CC	TT	TT	CC	TT	TT	TT	TC
2654638|F|0-60:G>C-60:G>C	G/C	1	53942372	+	NA	NA	NA	NA	NA	NA	GG	NN	GG	GG	GG	GG	GG	GG	GG	NN	GG	NN	NN	NN	GG	CC	GG	GG	GG	GG	GC	NN	GG	NN	NN	GG	GG	NN	GC	GG	NN	GG	NN	GG	GG	NN	GG	GG	GG
100035593|F|0-30:T>C-30:T>C	T/C	1	53978703	+	NA	NA	NA	NA	NA	NA	TT	CC	TT	CC	TT	TC	TT	TT	TT	NN	TT	NN	NN	CC	CC	TC	NN	NN	TT	TT	TC	NN	TT	CC	TT	TT	TT	NN	NN	TT	NN	TT	NN	CC	TT	NN	CC	CC	TC
1928722|F|0-32:C>T-32:C>T	C/T	1	53997273	+	NA	NA	NA	NA	NA	NA	CC	CC	CC	CC	CT	CC	CC	CT	CC	CC	CC	CC	CC	CC	CC	CC	CC	TT	CC	CC	CC	CC	CC	CC	CC	CC	CC	TT	CC	CC	TT	CC	CC	CC	CC	TT	CT	CC	CC
2010812|F|0-49:C>G-49:C>G	G/C	1	54033829	+	NA	NA	NA	NA	NA	NA	CC	GG	CC	GG	CG	CG	CC	CG	CC	GG	GG	GG	GG	GG	GG	CG	CC	CG	CC	CG	CG	GG	CC	GG	CC	CG	CG	GG	GG	CC	GG	CC	GG	GG	CC	GG	CG	GG	CG
2235283|F|0-28:T>C-28:T>C	T/C	1	54039852	+	NA	NA	NA	NA	NA	NA	CC	TT	CC	TT	TC	TC	CC	TC	CC	TT	TT	TT	TT	TT	TT	TC	CC	TT	CC	TC	TC	TT	CC	TT	NN	TC	TC	TT	TT	CC	TT	CC	TT	TT	CC	TT	TC	TT	TC
2655708|F|0-56:G>A-56:G>A	A/G	1	54061866	+	NA	NA	NA	NA	NA	NA	AA	NN	NN	NN	AA	AA	AA	AA	NN	NN	NN	NN	NN	NN	GG	AA	NN	NN	AA	AA	AA	NN	NN	NN	AA	GA	AA	GG	NN	AA	NN	AA	NN	NN	NN	GG	GG	NN	AA
1936252|F|0-15:A>G-15:A>G	A/G	1	54064370	+	NA	NA	NA	NA	NA	NA	GG	AA	GG	AA	AG	AG	GG	AG	GG	AA	AA	AA	AA	AA	AA	AG	GG	AA	GG	AG	AG	AA	GG	AA	GG	AG	AG	NN	AA	GG	AA	GG	AA	AA	GG	AA	AA	AA	AG
6434139|F|0-40:T>C-40:T>C	C/T	1	54093914	+	NA	NA	NA	NA	NA	NA	TT	CC	TT	CC	TC	TC	TT	TT	TT	CC	CC	CC	CC	CC	TT	TC	TT	TC	TT	TC	TC	CC	TT	CC	TT	TC	TC	CC	CC	TT	CC	TT	CC	CC	TT	CC	CC	CC	TC
1932434|F|0-31:G>C-31:G>C	G/C	1	54158050	+	NA	NA	NA	NA	NA	NA	CC	GG	CC	GG	CC	GC	CC	CC	CC	GG	GG	NN	GG	NN	GG	CC	CC	GG	CC	GC	GC	GG	CC	GG	CC	GC	GC	GG	GG	CC	NN	CC	CC	GG	CC	GG	GG	GG	GC
1932434|F|0-52:C>T-52:C>T	C/T	1	54158050	+	NA	NA	NA	NA	NA	NA	CC	NN	CC	NN	CC	CC	CC	CT	CC	NN	NN	NN	NN	NN	NN	CC	CC	TT	CC	CC	CC	NN	CC	NN	CC	CC	CC	NN	NN	CC	TT	CC	CC	NN	CC	NN	NN	NN	CC
2653073|F|0-19:T>C-19:T>C	T/C	1	54158829	+	NA	NA	NA	NA	NA	NA	TT	TT	TT	TT	TT	TC	TT	TC	TT	TT	TT	TT	TT	NN	TT	TT	TT	TT	TT	TT	TT	TT	TT	TT	TT	TT	TT	TT	TT	TT	CC	TT	TT	TT	TC	TT	TT	TT	TT
1931378|F|0-26:T>C-26:T>C	T/C	1	54406923	+	NA	NA	NA	NA	NA	NA	TT	TT	TT	TT	TT	TT	TT	TC	NN	TT	TT	NN	NN	TT	TT	TT	TT	TT	TT	TC	TT	TT	TT	TT	TT	TT	TT	CC	TT	TT	TT	TT	TT	TT	TT	TT	TC	TT	TT
2650100|F|0-23:T>G-23:T>G	T/G	1	54414581	+	NA	NA	NA	NA	NA	NA	TT	TT	NN	TT	TT	TT	TT	NN	NN	TT	TT	TT	NN	TT	TT	TT	TT	TT	TT	TT	TT	TT	TT	TT	TT	TT	TT	NN	TT	TT	GG	TT	NN	TT	TT	NN	GG	TT	TT
18734558|F|0-58:G>T-58:G>T	T/G	1	54450948	+	NA	NA	NA	NA	NA	NA	TT	TT	NN	TT	TT	GT	TT	TT	NN	TT	TT	TT	TT	TT	TT	TT	TT	NN	TT	TT	TT	TT	NN	TT	TT	TT	TT	GG	GT	TT	TT	NN	TT	TT	GT	TT	GG	TT	TT
1884069|F|0-64:T>G-64:T>G	T/G	1	54450948	+	NA	NA	NA	NA	NA	NA	TT	TT	GG	TT	TT	TT	TT	TG	GG	TT	TT	TT	TT	TT	TT	TT	TT	GG	TT	TT	TT	TT	GG	TT	TT	TT	TT	NN	TT	TT	TT	GG	TT	TT	TT	TT	NN	TT	TG
5195202|F|0-16:T>C-16:T>C	T/C	1	54593150	+	NA	NA	NA	NA	NA	NA	TT	CC	NN	NN	TT	TT	NN	NN	NN	NN	TT	NN	TT	CC	NN	CC	TT	CC	TT	NN	CC	CC	TT	TT	TT	TC	TT	CC	TT	TT	TT	NN	NN	CC	TT	TT	TC	NN	CC
2693447|F|0-6:C>G-6:C>G	G/C	1	54617259	+	NA	NA	NA	NA	NA	NA	GG	CC	GG	GG	GG	CG	GG	CG	NN	GG	GG	NN	CC	NN	GG	CG	CC	CC	GG	GG	CG	CG	GG	CC	NN	GG	CG	CC	CG	GG	CC	GG	GG	CC	GG	CC	CC	GG	CG
5198350|F|0-56:C>T-56:C>T	C/T	1	54648894	+	NA	NA	NA	NA	NA	NA	CC	CC	CC	CC	CC	CT	CC	CC	CC	CC	CC	CC	TT	NN	TT	CC	CC	CT	CC	CC	CC	CC	CC	TT	CC	CC	TT	CC	CC	CC	CC	CC	CC	CC	CT	NN	CT	CC	CC
1933940|F|0-65:G>A-65:G>A	A/G	1	54669720	+	NA	NA	NA	NA	NA	NA	AA	AA	AA	GG	AA	GA	AA	GA	AA	GG	AA	GG	GG	AA	GG	AA	GG	GA	AA	AA	AA	GA	AA	GG	AA	GA	GA	GG	GG	AA	AA	AA	AA	GG	AA	AA	GG	AA	AA
1943792|F|0-23:G>A-23:G>A	A/G	1	54684884	+	NA	NA	NA	NA	NA	NA	AA	GG	AA	AA	AA	AA	AA	AA	AA	AA	AA	NN	NN	GG	NN	GA	AA	GG	AA	GA	GA	AA	AA	AA	AA	GA	AA	GG	AA	AA	AA	AA	AA	NN	AA	GG	GA	GA	GA
1943792|F|0-40:C>T-40:C>T	C/T	1	54684884	+	NA	NA	NA	NA	NA	NA	CC	NN	CC	CC	CC	CT	CC	CC	CC	CC	CC	TT	TT	NN	TT	CC	CC	CC	CC	CC	CC	CT	CC	CC	CC	CC	CC	NN	CT	CC	CC	CC	CC	TT	CC	NN	CC	CC	CC
2652085|F|0-67:T>C-67:T>C	C/T	1	54684950	+	NA	NA	NA	NA	NA	NA	CC	TT	NN	CC	CC	TC	CC	CC	CC	CC	CC	TT	TT	TT	TT	TC	CC	CC	CC	TC	TC	TC	CC	CC	CC	CC	CC	TT	TC	CC	CC	CC	CC	TC	CC	TT	CC	TC	TC
1924407|F|0-64:C>G-64:C>G	C/G	1	54696335	+	NA	NA	NA	NA	NA	NA	GG	CC	GG	CC	GG	CG	GG	CG	NN	CC	CG	CC	NN	CC	CC	CG	GG	CC	GG	CG	CG	CC	GG	CC	NN	CC	CG	CC	CC	GG	GG	GG	GG	CC	GG	GG	CC	CG	CG
10824277|F|0-47:C>G-47:C>G	C/G	1	54727282	+	NA	NA	NA	NA	NA	NA	CC	GG	CC	GG	CC	CG	CC	GG	CC	CC	CC	CC	CC	GG	CC	CG	CC	CG	CC	CC	CC	CC	CC	CC	CC	CC	CG	GG	CG	CC	CC	CC	CC	CC	CG	GG	GG	CG	CG
2651977|F|0-14:C>G-14:C>G	G/C	1	54888680	+	NA	NA	NA	NA	NA	NA	GG	CC	GG	CC	GG	CG	GG	GG	NN	CC	CG	CC	CC	CC	CC	CG	GG	CC	GG	CG	CG	CC	GG	CG	GG	CG	CG	CC	CC	GG	GG	GG	GG	CC	CC	CC	CG	CG	CG
5339546|F|0-10:G>C-10:G>C	G/C	1	55032159	+	NA	NA	NA	NA	NA	NA	GG	NN	GG	NN	GC	GG	GG	GC	GG	NN	CC	NN	NN	NN	NN	GG	GG	CC	GG	NN	GG	NN	GG	NN	GG	GG	GG	NN	NN	GG	GG	GG	GG	CC	NN	NN	GG	GG	GG
5339546|F|0-54:C>G-54:C>G	C/G	1	55032159	+	NA	NA	NA	NA	NA	NA	CC	GG	CC	GG	CC	CG	CC	CC	CC	GG	GG	GG	GG	NN	GG	CG	CC	NN	CC	GG	CG	GG	CC	GG	CC	CC	CG	NN	GG	CC	CC	CC	CC	NN	NN	NN	CC	CC	CG
2655742|F|0-67:C>A-67:C>A	A/C	1	55150013	+	NA	NA	NA	NA	NA	NA	NN	AA	NN	AA	AA	CC	NN	CC	NN	AA	CC	NN	AA	AA	CC	AA	NN	CC	NN	CA	CC	AA	NN	AA	NN	CC	NN	CC	CA	NN	NN	NN	NN	CC	NN	NN	CC	NN	AA
10749550|F|0-25:C>A-25:C>A	A/C	1	55152017	+	NA	NA	NA	NA	NA	NA	AA	AA	AA	AA	AA	CA	AA	AA	AA	AA	AA	AA	AA	AA	AA	AA	AA	AA	AA	AA	AA	AA	AA	AA	AA	CA	AA	AA	AA	AA	AA	AA	AA	CC	AA	CC	AA	AA	AA
1929431|F|0-63:T>G-63:T>G	G/T	1	55164858	+	NA	NA	NA	NA	NA	NA	GG	NN	GG	NN	TG	GG	GG	GG	NN	TT	GG	NN	TT	TT	NN	TT	NN	GG	GG	NN	GG	TT	GG	TT	GG	TG	GG	NN	TT	GG	GG	GG	GG	GG	TG	GG	TG	GG	TG
1931871|F|0-10:A>C-10:A>C	A/C	1	55184110	+	NA	NA	NA	NA	NA	NA	AA	AA	NN	AA	AA	NN	AA	AA	AA	AA	AA	AA	AA	NN	AA	NN	AA	NN	AA	AA	AA	AA	AA	AA	NN	AA	AA	AA	AA	AA	CC	AA	AA	AA	AA	AA	AA	AA	AA
2674300|F|0-23:G>A-23:G>A	G/A	1	55211789	+	NA	NA	NA	NA	NA	NA	AA	GG	AA	GG	GA	GA	AA	GA	AA	GG	AA	AA	GG	GG	GG	GG	AA	GG	AA	GG	GG	GG	AA	GG	AA	AA	GA	GG	GG	AA	AA	AA	AA	AA	AA	GG	GG	AA	GA
1948983|F|0-26:G>C-26:G>C	G/C	1	55345618	+	NA	NA	NA	NA	NA	NA	GG	GG	GG	GG	GG	GG	GG	GG	GG	GG	GG	GG	GG	GG	GG	GG	NN	GG	GG	GG	GG	GG	GG	GG	GG	GC	GG	CC	GG	GG	GG	GG	GG	GG	GG	NN	NN	GG	GG
1948983|F|0-56:C>A-56:C>A	C/A	1	55345618	+	NA	NA	NA	NA	NA	NA	CC	CC	CC	CC	CC	CC	CC	CC	CC	CC	CC	CC	CC	CC	CC	CC	NN	CC	CC	CC	CC	CC	CC	CC	CC	CC	CC	NN	CC	CC	CC	CC	CC	CC	CC	AA	AA	CC	CC
2667098|F|0-50:C>T-50:C>T	C/T	1	55435752	+	NA	NA	NA	NA	NA	NA	CC	NN	CC	NN	CC	CC	CC	CC	CC	CC	CC	NN	NN	CC	CC	CC	CC	NN	CC	CC	CC	CC	CC	CC	NN	CC	CC	CC	CC	CC	CC	CC	CC	CC	CC	NN	CT	NN	CC
1924647|F|0-54:G>T-54:G>T	G/T	1	55472478	+	NA	NA	NA	NA	NA	NA	GT	NN	TT	GG	GT	GG	TT	GT	NN	NN	GG	NN	NN	NN	GG	NN	NN	NN	TT	GG	GT	GG	NN	NN	NN	GG	NN	GG	GG	TT	GG	TT	TT	TT	TT	GG	GG	TT	GT
1939718|F|0-43:T>C-43:T>C	T/C	1	55517013	+	NA	NA	NA	NA	NA	NA	TT	TT	TT	TT	TT	TC	TT	TT	TT	TT	TT	NN	NN	NN	NN	TT	TT	TT	TT	TT	TT	TT	TT	NN	TT	CC	TT	TT	TT	TT	TT	TT	TT	TT	TT	TT	TT	TT	TT
6432393|F|0-63:T>C-63:T>C	T/C	1	55521692	+	NA	NA	NA	NA	NA	NA	NN	TT	NN	TT	NN	TT	NN	NN	NN	TT	NN	NN	NN	NN	NN	TT	NN	NN	NN	TT	TT	TT	NN	NN	TT	TT	TT	NN	TT	NN	TT	NN	NN	NN	NN	NN	NN	NN	TT
1908510|F|0-22:G>A-22:G>A	G/A	1	55666820	+	NA	NA	NA	NA	NA	NA	AA	GG	AA	GG	AA	GA	AA	GA	AA	GG	GG	NN	GG	NN	GG	GG	AA	GG	AA	GG	GA	GG	GG	GG	GG	GA	GA	AA	GG	AA	AA	GG	AA	AA	GA	GG	GA	AA	GG
2667967|F|0-34:T>C-34:T>C	T/C	1	55671079	+	NA	NA	NA	NA	NA	NA	TT	TT	TT	TT	TT	TC	TT	TT	TT	TT	TC	TT	TT	TT	TT	TT	TT	TT	TT	TT	TT	TT	CC	TT	TT	TT	TT	TT	TT	TT	TT	CC	TT	TT	TC	TT	TT	TT	TC
3628837|F|0-43:C>G-43:C>G	G/C	1	55675701	+	NA	NA	NA	NA	NA	NA	CC	GG	CC	GG	CC	CG	CC	CG	CC	GG	CG	GG	GG	NN	GG	GG	CC	GG	CC	GG	CG	GG	CC	GG	NN	CG	CG	GG	GG	CC	CC	CC	CC	CC	CC	GG	CG	CC	CG
2670896|F|0-46:T>C-46:T>C	T/C	1	55696633	+	NA	NA	NA	NA	NA	NA	TT	TT	TT	TT	TT	TT	TT	TT	TT	NN	TT	TT	TT	TT	TT	TT	TT	TT	TT	TT	TT	TT	TT	TT	TT	TT	TT	TT	TT	TT	TT	TT	TT	TT	TT	TT	TT	TT	TT
2657316|F|0-43:C>G-43:C>G	G/C	1	55697669	+	NA	NA	NA	NA	NA	NA	GG	NN	NN	NN	GG	GG	NN	CC	NN	GG	NN	NN	GG	NN	NN	NN	GG	NN	GG	GG	NN	NN	NN	GG	GG	NN	NN	GG	GG	GG	GG	GG	NN	GG	NN	NN	GG	NN	GG
1933862|F|0-7:G>A-7:G>A	G/A	1	55708902	+	NA	NA	NA	NA	NA	NA	GG	GG	GG	GG	GG	GA	GG	GG	GG	GG	GG	AA	GG	NN	GG	GG	GG	GA	GG	GA	GA	GA	GG	GG	GG	GG	GG	AA	GG	GG	GG	GG	GG	GG	GG	GG	GG	GG	GG
1878154|F|0-65:G>T-65:G>T	G/T	1	55745550	+	NA	NA	NA	NA	NA	NA	TT	GG	GG	GG	NN	GT	TT	GG	NN	NN	GG	NN	GG	NN	GG	GG	GG	NN	NN	GG	GT	NN	GG	GG	NN	GG	GT	GG	GG	NN	GG	TT	TT	TT	GT	GG	GG	TT	GT
1877765|F|0-57:G>A-57:G>A	G/A	1	55745650	+	NA	NA	NA	NA	NA	NA	GG	GG	GG	GG	AA	GG	GG	GG	GG	AA	GG	AA	GG	NN	GG	GG	GG	GG	AA	GG	GG	GA	GG	GG	AA	GG	GG	GG	GG	AA	GG	GG	GG	GG	GG	GG	GG	GG	GG
100014370|F|0-39:C>G-39:C>G	C/G	1	55745918	+	NA	NA	NA	NA	NA	NA	CC	CC	CC	CC	CC	CC	CC	CC	CC	CC	CC	CC	NN	NN	CC	CC	CC	CC	CC	CC	CC	CC	CC	CC	CC	CC	CC	GG	CC	CC	CC	CC	CC	CC	CC	GG	NN	CC	CC
2654641|F|0-33:C>G-33:C>G	C/G	1	55745924	+	NA	NA	NA	NA	NA	NA	CC	NN	NN	CC	CC	CC	NN	CC	NN	CC	CC	NN	CC	NN	CC	CC	CC	CC	CC	CC	CC	CC	CC	NN	NN	CC	CC	GG	CC	CC	CC	CC	CC	CC	CC	GG	CG	CC	CC
1873624|F|0-32:C>T-32:C>T	C/T	1	55778236	+	NA	NA	NA	NA	NA	NA	TT	NN	TT	NN	TT	NN	NN	TT	TT	NN	NN	TT	CC	NN	CC	CC	TT	NN	NN	CC	NN	CC	TT	CC	CC	CC	NN	TT	NN	NN	TT	TT	NN	NN	NN	CC	NN	NN	TT
1935864|F|0-7:C>G-7:C>G	C/G	1	55778314	+	NA	NA	NA	NA	NA	NA	GG	CC	GG	CC	CG	CG	NN	CG	GG	CC	CC	NN	CC	CC	CC	CC	GG	CC	CC	CC	CC	CC	GG	CC	CC	CG	CC	NN	CC	CC	GG	GG	NN	NN	GG	CC	GG	NN	CG
1881133|F|0-68:G>T-68:G>T	G/T	1	55797558	+	NA	NA	NA	NA	NA	NA	GG	NN	GG	GG	GG	GG	GG	GG	NN	GG	GG	GG	GG	GG	GG	GG	NN	GG	GG	GG	GG	GG	GG	GG	GG	GG	GG	TT	GG	GG	GG	GG	NN	GG	NN	NN	TT	GG	GG
2648691|F|0-29:C>A-29:C>A	A/C	1	55803034	+	NA	NA	NA	NA	NA	NA	CA	NN	CC	NN	AA	CC	AA	CC	CC	NN	NN	NN	NN	NN	NN	NN	CC	CA	NN	NN	AA	NN	CC	NN	NN	CC	AA	NN	NN	NN	CC	CC	AA	AA	CC	CC	CC	AA	CC
1944467|F|0-63:A>G-63:A>G	G/A	1	55824522	+	NA	NA	NA	NA	NA	NA	GG	AA	GG	AA	AG	AG	GG	GG	GG	AA	AA	AA	AA	NN	AA	AA	GG	GG	AA	AA	AG	AA	GG	AA	AA	AG	AG	GG	AG	AA	AA	GG	GG	GG	GG	AA	GG	GG	AG
2686647|F|0-11:T>G-11:T>G	G/T	1	55824588	+	NA	NA	NA	NA	NA	NA	GG	TT	GG	TT	TG	TG	GG	GG	NN	TT	TG	TT	TT	NN	TT	TT	GG	TG	TT	TT	TT	TT	GG	TT	TT	TG	TG	GG	TG	TT	TT	GG	GG	GG	GG	TT	GG	GG	TG
1924357|F|0-58:G>C-58:G>C	G/C	1	55859551	+	NA	NA	NA	NA	NA	NA	NN	GG	NN	GG	GG	GG	NN	GG	NN	GG	GG	GG	GG	NN	GG	GG	NN	GG	GG	GG	GG	GG	NN	GG	GG	GG	GG	GG	GG	GG	GG	NN	NN	NN	NN	GG	GG	NN	GG
2656194|F|0-14:T>C-14:T>C	T/C	1	55859985	+	NA	NA	NA	NA	NA	NA	CC	TT	NN	TT	TC	TC	CC	TC	CC	TT	TT	TT	TT	TT	TT	TT	CC	TC	TT	TT	TC	TT	CC	TT	TC	TC	TC	TT	TC	TT	TT	CC	CC	CC	CC	TT	TC	CC	TC
1962744|F|0-46:A>G-46:A>G	A/G	1	55884912	+	NA	NA	NA	NA	NA	NA	GG	AA	GG	AA	AG	AG	GG	AG	GG	AA	AA	AA	AA	AA	AA	AA	GG	AA	GG	AA	AG	AA	GG	AA	AA	AG	AG	NN	AA	GG	AA	GG	GG	GG	GG	NN	AG	GG	AG
1904664|F|0-40:A>G-40:A>G	A/G	1	55884978	+	NA	NA	NA	NA	NA	NA	GG	AA	GG	AA	GG	AG	GG	GG	GG	AA	AA	AA	AA	AA	AA	AA	GG	AG	GG	AA	AG	AA	GG	AA	AG	AG	AG	AA	AA	GG	AA	GG	GG	GG	GG	AA	AG	GG	AG
6432090|F|0-35:A>G-35:A>G	A/G	1	56021943	+	NA	NA	NA	NA	NA	NA	AA	GG	AA	GG	AA	AG	AA	AA	AA	AA	AA	NN	GG	NN	AA	AG	AA	GG	AA	GG	AG	AG	AA	GG	AA	AA	AA	AA	AG	AA	AA	AA	AA	AG	AA	AA	AA	AA	AA
1937812|F|0-47:G>C-47:G>C	C/G	1	56168684	+	NA	NA	NA	NA	NA	NA	CC	CC	CC	CC	CC	CC	CC	GC	NN	CC	GC	NN	NN	NN	CC	GC	NN	CC	CC	CC	CC	CC	GG	CC	CC	CC	CC	GG	CC	CC	CC	CC	CC	GG	CC	NN	GC	CC	CC
1891465|F|0-31:A>T-31:A>T	T/A	1	56259120	+	NA	NA	NA	NA	NA	NA	TT	TT	TT	TT	TT	TT	NN	AT	TT	NN	TT	TT	AA	TT	TT	AT	NN	AT	TT	TT	TT	TT	NN	NN	TT	TT	TT	AA	TT	TT	TT	TT	TT	NN	TT	AA	AA	NN	TT
1891465|F|0-46:G>A-46:G>A	G/A	1	56259120	+	NA	NA	NA	NA	NA	NA	GA	GG	GG	GG	GG	GA	NN	GG	GG	NN	GA	GG	NN	GG	GG	GG	NN	GG	GG	GG	GG	GG	NN	AA	GG	GG	GG	NN	GG	GG	GG	GG	GG	NN	GG	NN	NN	AA	GG
1887413|F|0-36:A>C-36:A>C	A/C	1	56259285	+	NA	NA	NA	NA	NA	NA	AC	AA	AA	AA	AA	AC	NN	AA	NN	NN	AC	AA	AA	NN	AA	AA	NN	AA	AA	AA	AA	AA	NN	CC	NN	AA	AA	AA	AA	AA	AA	AA	AA	NN	AA	AA	AA	CC	AA
1940973|F|0-45:T>C-45:T>C	T/C	1	56268155	+	NA	NA	NA	NA	NA	NA	TT	TT	TT	TT	TT	TT	TT	TC	TT	TT	TT	TT	TT	NN	TT	NN	TT	CC	TT	TT	TT	TT	TT	TT	TT	TT	TT	TT	TT	TT	TT	TT	TT	TT	NN	CC	TC	TT	TT
1945757|F|0-65:T>C-65:T>C	T/C	1	56373917	+	NA	NA	NA	NA	NA	NA	NN	NN	NN	NN	NN	TC	NN	CC	NN	TT	TC	NN	CC	TT	TT	NN	TT	CC	NN	NN	NN	TT	NN	NN	NN	TT	TC	TT	TT	NN	TT	TT	TT	NN	TC	CC	CC	NN	TT
10824256|F|0-24:C>G-24:C>G	G/C	1	56449910	+	NA	NA	NA	NA	NA	NA	CC	NN	NN	CG	CG	NN	NN	CG	NN	NN	GG	NN	CC	NN	GG	NN	NN	NN	CC	GG	GG	GG	GG	NN	CC	NN	NN	CG	CG	CC	GG	NN	GG	GG	NN	NN	CC	GG	NN
1949084|F|0-40:G>A-40:G>A	G/A	1	56521190	+	NA	NA	NA	NA	NA	NA	GG	GG	GG	GG	GG	GG	NN	GG	NN	NN	GG	GG	NN	NN	GG	GG	GG	NN	GG	GG	GG	GG	GG	GG	NN	GG	GG	NN	GG	GG	GG	GG	GG	GG	GG	AA	GA	NN	GG
2093714|F|0-58:T>G-58:T>G	T/G	1	56593234	+	NA	NA	NA	NA	NA	NA	TT	GG	TT	GG	TG	TT	TT	TT	TT	TT	TT	TT	TT	TT	TT	TG	TT	TT	TT	TT	TT	TT	NN	TG	TT	TT	TT	GG	TT	TT	GG	TT	TT	NN	TT	TT	TT	TT	TG
2648759|F|0-6:A>G-6:A>G	G/A	1	56613682	+	NA	NA	NA	NA	NA	NA	GG	GG	GG	GG	GG	GG	GG	GG	NN	GG	AG	GG	AA	NN	AA	AG	GG	GG	GG	GG	GG	GG	GG	GG	NN	GG	GG	GG	GG	GG	GG	GG	GG	GG	GG	AA	AG	GG	GG
2678111|F|0-36:C>T-36:C>T	T/C	1	56617717	+	NA	NA	NA	NA	NA	NA	TT	TT	TT	TT	TT	CT	TT	TT	NN	TT	CT	CT	CC	NN	CC	CT	TT	TT	TT	TT	TT	TT	CC	CT	TT	TT	TT	TT	TT	TT	TT	TT	TT	CC	TT	CC	CT	TT	TT
2004269|F|0-56:C>G-56:C>G	C/G	1	56617758	+	NA	NA	NA	NA	NA	NA	GG	CC	GG	CC	GG	NN	GG	CG	NN	NN	CC	NN	NN	NN	CC	CC	GG	NN	GG	CC	CC	CC	GG	NN	NN	CG	GG	CC	CC	GG	CC	GG	GG	GG	CG	CC	CG	GG	CC
1961820|F|0-29:G>C-29:G>C	G/C	1	56676666	+	NA	NA	NA	NA	NA	NA	GG	GG	GG	NN	GG	GG	NN	GG	NN	NN	GG	NN	GG	NN	GG	GG	GG	GG	GG	GG	NN	GG	GG	NN	NN	GG	GG	GG	NN	GG	GG	GG	GG	GG	GG	CC	GC	GG	GG
1896385|F|0-60:T>G-60:T>G	T/G	1	56676926	+	NA	NA	NA	NA	NA	NA	TT	TT	TT	TT	TT	TG	TT	TT	TT	TT	TG	TT	NN	TT	NN	TT	TT	TT	TT	TT	TT	TT	TT	TT	TT	TT	TT	TT	TG	TT	TT	TT	TT	TT	TT	GG	TG	TT	TT
1896347|F|0-56:C>T-56:C>T	C/T	1	56677125	+	NA	NA	NA	NA	NA	NA	CC	CC	CC	CC	CC	TT	CC	CC	CC	CC	CT	CC	NN	NN	NN	NN	CC	CC	CC	CC	CC	CC	NN	CC	CC	CC	NN	CC	CT	CT	CC	CC	CC	CC	CC	TT	TT	CC	CC
5195608|F|0-16:A>G-16:A>G	G/A	1	56677191	+	NA	NA	NA	NA	NA	NA	GG	GG	GG	GG	GG	GG	GG	AA	GG	GG	GG	GG	AA	NN	AA	AA	GG	GG	GG	GG	GG	GG	GG	GG	GG	GG	GG	GG	GG	GG	GG	GG	GG	GG	AG	NN	GG	GG	GG
2647522|F|0-42:G>A-42:G>A	A/G	1	56683761	+	NA	NA	NA	NA	NA	NA	AA	AA	AA	AA	AA	AA	AA	GA	AA	AA	GA	AA	GG	AA	GG	GA	AA	GA	AA	AA	AA	AA	AA	AA	AA	AA	AA	AA	GA	AA	AA	AA	AA	AA	GA	GG	GA	AA	AA
19017438|F|0-22:T>C-22:T>C	T/C	1	56714394	+	NA	NA	NA	NA	NA	NA	TT	CC	TT	CC	TC	TT	TT	TT	TT	NN	NN	NN	NN	CC	NN	CC	TT	NN	TT	NN	TT	NN	TT	CC	TT	TT	CC	CC	CC	TT	TC	TT	TT	TT	TT	NN	TC	TT	CC
2763232|F|0-48:T>C-48:T>C	T/C	1	56788412	+	NA	NA	NA	NA	NA	NA	CC	TT	CC	TT	CC	TC	CC	TT	CC	TT	TT	TT	TT	TT	TT	TT	CC	TT	CC	TT	CC	TC	CC	TT	CC	TC	NN	NN	TT	CC	TT	CC	CC	CC	CC	NN	CC	CC	TC
2657059|F|0-19:T>G-19:T>G	G/T	1	56791818	+	NA	NA	NA	NA	NA	NA	NN	GG	NN	NN	NN	GG	NN	TT	NN	GG	TT	GG	NN	GG	GG	GG	NN	TG	NN	GG	GG	GG	NN	GG	NN	NN	TT	NN	TG	NN	GG	NN	NN	NN	GG	NN	NN	NN	GG
2657060|F|0-19:T>G-19:T>G	G/T	1	56791818	+	NA	NA	NA	NA	NA	NA	NN	GG	NN	GG	NN	GG	NN	TT	NN	GG	TT	GG	GG	GG	GG	GG	NN	TG	NN	GG	GG	GG	NN	GG	NN	GG	TT	NN	TG	NN	GG	NN	NN	NN	GG	NN	NN	NN	GG
2653045|F|0-20:C>A-20:C>A	A/C	1	56796540	+	NA	NA	NA	NA	NA	NA	AA	CC	AA	AA	AA	CA	AA	CA	NN	CC	CA	NN	AA	NN	AA	CA	AA	CA	AA	CC	CA	CA	AA	CC	NN	AA	CA	AA	CC	AA	CC	AA	AA	AA	AA	AA	AA	AA	CA
1893559|F|0-43:C>T-43:C>T	C/T	1	56818109	+	NA	NA	NA	NA	NA	NA	NN	CC	NN	TT	NN	CC	NN	CC	NN	CC	TT	NN	TT	NN	TT	CT	NN	CC	NN	CC	CC	CC	NN	CC	NN	TT	CC	CC	CC	NN	CC	NN	NN	NN	NN	CC	CC	NN	CC
1893559|F|0-59:A>G-59:A>G	A/G	1	56818109	+	NA	NA	NA	NA	NA	NA	GG	AA	GG	NN	GG	AG	GG	AG	GG	AA	GG	NN	NN	NN	NN	AA	GG	AA	GG	AA	AG	AG	GG	AA	GG	GG	AG	AG	AA	GG	AA	GG	GG	GG	GG	AA	AG	GG	AG
1929206|F|0-24:G>C-24:G>C	G/C	1	56818175	+	NA	NA	NA	NA	NA	NA	CC	GG	CC	GG	CC	GC	CC	GC	NN	NN	GC	NN	GG	NN	GG	GG	CC	GG	CC	GG	GC	GC	CC	GG	NN	GC	GC	GG	GG	CC	GG	CC	CC	CC	CC	GG	GC	NN	GC
1927338|F|0-45:T>C-45:T>C	T/C	1	56818801	+	NA	NA	NA	NA	NA	NA	CC	TT	CC	CC	CC	TC	NN	TC	CC	TT	TC	TT	CC	NN	TT	TC	CC	TT	CC	TT	CC	TC	CC	TT	CC	CC	TC	TT	TT	CC	TT	CC	CC	CC	CC	TT	TT	NN	TC
1922901|F|0-52:G>C-52:G>C	G/C	1	56821212	+	NA	NA	NA	NA	NA	NA	GG	NN	GG	CC	GG	GC	GG	GG	NN	NN	GG	NN	CC	NN	NN	CC	GG	NN	GG	NN	GG	GG	GG	NN	NN	GC	GG	GG	NN	GG	NN	GG	GG	GG	GG	GG	GG	GG	GG
3628683|F|0-13:A>G-13:A>G	G/A	1	56825751	+	NA	NA	NA	NA	NA	NA	AA	GG	AA	GG	AA	AG	AA	AG	AA	GG	AG	GG	GG	NN	GG	GG	AA	GG	AA	GG	AG	AG	AA	GG	AA	AG	AG	AA	GG	AA	GG	AA	AG	AA	AA	AA	AA	AA	AG
2672171|F|0-6:T>G-6:T>G	G/T	1	56852943	+	NA	NA	NA	NA	NA	NA	GG	TT	GG	NN	GG	TG	GG	GG	GG	TT	GG	TT	NN	TT	NN	TT	GG	TT	GG	TT	TG	TG	GG	TT	GG	GG	TG	NN	NN	GG	TT	GG	GG	GG	GG	NN	GG	GG	TG
2644823|F|0-20:A>G-20:A>G	A/G	1	56853009	+	NA	NA	NA	NA	NA	NA	AA	GG	AA	AA	AA	AG	AA	AA	AA	GG	AA	GG	AA	NN	AA	AG	AA	AG	AA	GG	AG	AG	AA	GG	AA	AA	AG	AA	AA	AA	GG	AA	AA	AA	AA	AA	AA	AA	AG
1962353|F|0-24:C>T-24:C>T	T/C	1	56864613	+	NA	NA	NA	NA	NA	NA	TT	NN	TT	TT	TT	TT	TT	TT	TT	NN	TT	CC	TT	CC	CC	TT	TT	TT	TT	NN	TT	CT	TT	NN	TT	CT	TT	NN	CC	TT	NN	TT	TT	TT	TT	NN	TT	TT	TT
2653126|F|0-59:A>G-59:A>G	G/A	1	56870455	+	NA	NA	NA	NA	NA	NA	GG	AA	GG	GG	GG	AG	GG	AG	GG	AA	AG	NN	GG	NN	AA	AG	GG	AA	GG	AA	AG	AG	GG	AA	GG	AG	AG	AA	AA	GG	AA	GG	GG	GG	GG	AA	AG	GG	AG
2655862|F|0-24:A>G-24:A>G	G/A	1	56872980	+	NA	NA	NA	NA	NA	NA	NN	GG	NN	NN	NN	GG	NN	AA	NN	GG	AA	GG	NN	GG	AA	GG	NN	GG	NN	GG	GG	GG	NN	AG	NN	AA	GG	GG	AG	NN	AA	NN	GG	NN	NN	GG	GG	NN	GG
2656441|F|0-64:T>C-64:T>C	T/C	1	56952120	+	NA	NA	NA	NA	NA	NA	TT	TT	TT	CC	TT	TT	TT	TT	TT	TT	TC	TT	CC	NN	CC	TC	TT	NN	TT	TT	TT	TT	TT	TT	TT	TC	TT	CC	TT	TT	CC	TT	TT	TT	TT	CC	TC	TT	TT
15004770|F|0-65:A>C-65:A>C	C/A	1	56953424	+	NA	NA	NA	NA	NA	NA	CC	CC	AA	CC	CC	CC	CC	CC	CC	CC	CC	CC	CC	NN	CC	CC	CC	CC	AA	CC	CC	CC	CC	CC	CC	CC	CC	AA	CC	AA	CC	CC	CC	CC	CC	CC	CC	CC	CC
3626062|F|0-13:C>G-13:C>G	C/G	1	56968868	+	NA	NA	NA	NA	NA	NA	CC	CC	CC	GG	CC	CC	CC	CC	CC	CC	CC	CC	NN	NN	CC	CG	CC	CC	CC	CC	CC	CC	GG	CC	CC	CG	CC	NN	CC	CC	NN	CC	CC	GG	CC	NN	CG	CC	CC
2657254|F|0-34:G>A-34:G>A	G/A	1	57134501	+	NA	NA	NA	NA	NA	NA	NN	AA	NN	AA	AA	GG	NN	GG	NN	NN	GG	GG	AA	GG	GG	GA	NN	GG	NN	GG	GG	GG	NN	GG	GG	AA	GG	GG	GA	NN	GG	NN	NN	NN	GG	GG	GG	NN	GG
2682613|F|0-31:C>T-31:C>T	C/T	1	57248481	+	NA	NA	NA	NA	NA	NA	CT	NN	CC	NN	CC	CC	CC	CC	CC	NN	NN	NN	CC	CC	NN	CC	CC	NN	CC	NN	NN	NN	CC	NN	CC	CC	TT	CC	NN	CC	NN	TT	CC	CC	CC	NN	CC	NN	NN
2649491|F|0-21:T>C-21:T>C	T/C	1	57269167	+	NA	NA	NA	NA	NA	NA	CC	TT	CC	TT	CC	TC	CC	TC	CC	TT	TT	TT	TT	TT	TT	TT	CC	TC	CC	TT	TC	TT	CC	TT	CC	TC	TC	TT	TT	CC	TT	CC	CC	CC	TC	TT	TC	CC	TC
6432225|F|0-15:G>A-15:G>A	G/A	1	57343776	+	NA	NA	NA	NA	NA	NA	NN	NN	GG	NN	NN	NN	GG	GG	NN	NN	AA	NN	NN	NN	NN	NN	GG	NN	GG	GG	GG	GG	NN	NN	GG	GG	GG	NN	GA	GG	GG	GG	GG	GG	NN	GG	GG	GG	GG
6434107|F|0-50:A>G-50:A>G	A/G	1	57343842	+	NA	NA	NA	NA	NA	NA	AA	NN	AA	NN	NN	NN	AA	AA	NN	NN	NN	NN	NN	NN	NN	NN	AA	NN	AA	NN	NN	NN	AA	NN	NN	AA	AA	NN	NN	AA	NN	AA	AA	AA	NN	GG	AG	NN	AA
2667950|F|0-66:C>T-66:C>T	C/T	1	57382027	+	NA	NA	NA	NA	NA	NA	NN	TT	CC	TT	CC	CC	NN	CT	CC	NN	CC	CC	NN	NN	CC	TT	CC	CC	CC	CC	CC	CT	CC	CC	NN	CT	CC	CC	CC	CC	CC	CC	CC	CC	CC	CC	CC	CC	CC
2653592|F|0-12:G>A-12:G>A	G/A	1	57492708	+	NA	NA	NA	NA	NA	NA	GG	AA	GG	AA	GA	GA	GG	GA	GG	GG	GG	AA	AA	AA	GG	AA	GG	GG	GG	AA	GA	GA	GG	AA	GG	GA	GA	AA	GA	GG	AA	GG	GG	GG	GG	GG	GG	GG	GA
100028881|F|0-35:C>T-35:C>T	C/T	1	57518414	+	NA	NA	NA	NA	NA	NA	CC	TT	CC	TT	CT	CC	CC	CT	CC	NN	TT	NN	NN	NN	NN	TT	NN	NN	CC	TT	CC	NN	CC	NN	CC	CT	CC	NN	NN	CC	NN	CC	CC	CC	CC	NN	CC	CC	CC
2657483|F|0-27:A>G-27:A>G	A/G	1	57518414	+	NA	NA	NA	NA	NA	NA	GG	NN	GG	NN	GG	AG	GG	GG	GG	AA	AA	AA	NN	AA	AA	AA	NN	AA	GG	NN	GG	AA	GG	AA	GG	GG	AG	AA	AA	GG	AA	GG	GG	GG	AG	AA	AG	GG	AG
2653448|F|0-54:T>A-54:T>A	T/A	1	57538337	+	NA	NA	NA	NA	NA	NA	TT	TT	TT	TT	TT	TT	TT	TT	NN	NN	TA	NN	NN	NN	AA	NN	TT	TT	TT	TT	TT	TT	TT	TT	NN	TT	TT	AA	TT	TT	TT	TT	TT	TT	TT	TT	TT	TT	TT
1956809|F|0-10:G>T-10:G>T	G/T	1	57539465	+	NA	NA	NA	NA	NA	NA	NN	GG	NN	GG	GG	NN	NN	GG	NN	NN	GG	NN	NN	NN	GG	NN	NN	NN	NN	GG	NN	NN	NN	GG	NN	GG	NN	GG	GG	NN	NN	NN	NN	NN	GG	TT	TT	GG	NN
1956809|F|0-56:A>G-56:A>G	A/G	1	57539465	+	NA	NA	NA	NA	NA	NA	GG	AA	GG	AA	AG	NN	NN	AG	NN	NN	AG	NN	NN	NN	AA	NN	GG	NN	NN	AA	NN	GG	NN	AA	GG	AA	GG	AA	AA	NN	NN	GG	GG	NN	AA	NN	GG	AA	GG
2674847|F|0-10:C>A-10:C>A	C/A	1	57563818	+	NA	NA	NA	NA	NA	NA	AA	NN	AA	NN	CA	CA	AA	CA	AA	CC	CA	CC	NN	CC	NN	CC	AA	CA	CC	CC	CC	CC	AA	CC	AA	NN	AA	NN	CC	CC	CC	AA	AA	AA	CA	CC	CA	AA	CA
2648437|F|0-38:C>T-38:C>T	C/T	1	57608997	+	NA	NA	NA	NA	NA	NA	CC	TT	CC	CC	CC	CT	CC	CC	CC	CC	CC	NN	CC	NN	CC	CT	CC	CT	NN	NN	TT	CC	CC	CC	CC	CC	CC	CC	TT	NN	CT	CC	CC	CC	CC	CC	CC	CC	CT
1969526|F|0-64:T>C-64:T>C	C/T	1	57610557	+	NA	NA	NA	NA	NA	NA	TT	CC	TT	CC	TC	TC	TT	TC	TT	CC	TC	CC	CC	CC	CC	CC	TT	TC	TT	NN	CC	TC	TT	TC	TT	TC	TC	CC	TC	TT	CC	TT	TT	TT	TC	CC	TC	TT	TC
1919899|F|0-64:A>G-64:A>G	A/G	1	57610623	+	NA	NA	NA	NA	NA	NA	AA	AA	AA	GG	AG	AA	AA	AG	AA	GG	AG	AA	GG	AA	GG	AG	AA	AA	AA	AA	AA	AG	AA	AG	AA	AG	AA	GG	AA	AA	AG	AA	AA	AA	AA	GG	AG	AA	AA
1902004|F|0-49:A>G-49:A>G	G/A	1	57610884	+	NA	NA	NA	NA	NA	NA	GG	AA	GG	GG	GG	AG	GG	GG	NN	GG	GG	NN	NN	NN	GG	NN	GG	NN	GG	AA	AA	GG	GG	GG	NN	GG	AA	GG	AA	GG	AG	GG	GG	GG	AG	GG	GG	GG	AG
3628875|F|0-55:C>T-55:C>T	C/T	1	57611010	+	NA	NA	NA	NA	NA	NA	NN	CC	TT	NN	NN	CC	NN	NN	NN	NN	NN	CC	NN	NN	NN	CC	NN	CC	NN	CC	CC	NN	NN	NN	NN	NN	CC	NN	CC	NN	CC	NN	NN	NN	CC	NN	NN	NN	CC
3628875|F|0-7:G>A-7:G>A	A/G	1	57611010	+	NA	NA	NA	NA	NA	NA	AA	GG	NN	AA	AA	GA	AA	AA	AA	AA	AA	GG	AA	NN	AA	GA	AA	GG	AA	GG	GG	AA	AA	AA	AA	AA	GA	AA	GG	AA	GA	AA	AA	AA	GA	AA	AA	AA	GA
2649150|F|0-8:C>G-8:C>G	C/G	1	57684290	+	NA	NA	NA	NA	NA	NA	CC	CG	CC	CC	CC	CC	CC	CG	CC	CC	CC	CC	CC	CC	CC	CC	CC	CG	CC	CC	CC	CC	CC	CC	CC	CC	CC	CC	CC	CC	CC	CC	CC	CC	CC	NN	CC	CC	CC
1881245|F|0-60:G>A-60:G>A	G/A	1	57698205	+	NA	NA	NA	NA	NA	NA	GG	GG	GG	GG	GG	GA	GG	GA	GG	GG	GG	GG	GG	NN	GG	GG	GG	GA	GG	AA	GG	GG	GG	GG	NN	GG	GG	GG	GG	GG	GG	GG	GG	GG	GG	GG	GG	GG	GG
1962828|F|0-25:A>T-25:A>T	A/T	1	57716347	+	NA	NA	NA	NA	NA	NA	AA	AA	AA	AA	AA	AA	AA	AT	AA	AA	AA	AA	AA	AA	AA	AA	AA	AA	AA	AA	AA	AA	AA	AA	NN	AA	AA	AA	AA	AA	AA	AA	AA	AA	AA	AA	AA	AA	AA
2652830|F|0-59:C>G-59:C>G	C/G	1	57841041	+	NA	NA	NA	NA	NA	NA	CC	CC	CC	CC	CC	CC	CC	CC	CC	CC	CC	CC	CC	NN	CC	CC	CC	CC	CC	NN	CC	CC	CC	CG	CC	CC	CC	CC	CC	CC	CG	CC	CC	CC	CC	GG	CG	CC	CC
2663257|F|0-23:T>G-23:T>G	T/G	1	57841107	+	NA	NA	NA	NA	NA	NA	TT	TT	TT	TT	TT	TT	TT	TG	TT	TT	TT	TT	TT	TT	TT	TT	TT	TG	TT	TT	TT	TT	TT	TT	TT	TT	TT	TT	TT	TT	TT	TT	TT	TT	TT	TT	TT	TT	TT
2655121|F|0-63:A>C-63:A>C	A/C	1	57878992	+	NA	NA	NA	NA	NA	NA	AA	AA	AA	CC	AA	AA	AA	AC	AA	AA	AA	NN	AA	NN	AA	AC	AA	CC	AA	AA	CC	AA	AA	AA	NN	CC	AC	AA	AA	AA	AA	AA	AA	AA	CC	AA	AA	AA	AC
1916344|F|0-34:A>C-34:A>C	A/C	1	57909853	+	NA	NA	NA	NA	NA	NA	AA	CC	AA	AA	AA	AC	AA	AA	AA	CC	CC	CC	CC	AA	CC	CC	AA	NN	AA	AA	AC	CC	AA	AC	AA	AA	AA	CC	CC	AA	AA	NN	AA	AA	AA	AA	AA	NN	AA
1946061|F|0-46:C>G-46:C>G	C/G	1	57910629	+	NA	NA	NA	NA	NA	NA	CC	GG	CC	CC	CC	CG	CC	CC	CC	GG	GG	GG	GG	NN	GG	CG	CC	CC	CC	CC	CG	GG	CC	CG	CC	CC	CC	GG	CG	CC	CC	CC	CC	CC	CC	CC	CC	GG	CC
1884555|F|0-12:G>A-12:G>A	G/A	1	57956689	+	NA	NA	NA	NA	NA	NA	GG	GG	GG	GG	GG	GG	GG	GA	GG	GG	GG	GG	GG	GG	GG	GG	GG	GA	GG	GG	GG	GG	GG	GG	GG	GG	GG	GG	GG	GG	GG	GG	GG	GG	GG	GG	GG	GG	GG
1941490|F|0-57:T>C-57:T>C	T/C	1	58023424	+	NA	NA	NA	NA	NA	NA	TT	TT	TT	TT	TT	TT	TT	TT	TT	TT	TT	TT	TT	TT	TT	TT	TT	TT	TT	NN	TT	TT	TT	TC	TT	TT	TT	CC	TT	TT	TC	TT	TT	TT	TT	CC	TC	TT	TT
2646431|F|0-29:A>G-29:A>G	A/G	1	58055114	+	NA	NA	NA	NA	NA	NA	AA	AA	AA	AA	AA	AA	AA	AG	NN	AA	AA	AA	AA	NN	AA	AA	AA	GG	AA	AA	AA	AA	AA	AA	AA	AA	AA	AA	AA	AA	AG	AA	AA	AA	AA	GG	AG	AA	AA
2690379|F|0-35:A>G-35:A>G	G/A	1	58058661	+	NA	NA	NA	NA	NA	NA	GG	AA	GG	AA	GG	AG	GG	AG	GG	GG	AG	GG	GG	AA	AA	AG	AA	AA	GG	GG	AG	AG	GG	AA	GG	AG	AG	GG	AG	GG	AG	GG	GG	GG	AG	AA	AA	AA	AG
2227078|F|0-68:G>C-68:G>C	C/G	1	58065467	+	NA	NA	NA	NA	NA	NA	CC	GG	CC	CC	CC	CC	CC	GC	CC	CC	GC	CC	CC	NN	GG	GC	CC	GC	CC	CC	CC	CC	CC	CC	CC	CC	GC	GG	CC	CC	GC	CC	CC	CC	GC	GG	CC	GG	CC
1964782|F|0-12:C>T-12:C>T	C/T	1	58066052	+	NA	NA	NA	NA	NA	NA	CC	TT	CC	CC	CC	CC	CC	CC	NN	CC	CT	CC	NN	NN	CT	NN	CC	CC	CC	TT	CC	CC	CC	CC	CC	CC	NN	TT	CC	CC	CC	CC	CC	CC	CT	CC	CC	TT	CC
1957068|F|0-49:C>T-49:C>T	T/C	1	58066118	+	NA	NA	NA	NA	NA	NA	TT	CC	TT	TT	TT	TT	TT	CT	NN	TT	CT	NN	TT	NN	CC	CT	TT	CT	TT	CC	TT	TT	TT	TT	NN	TT	CT	CC	TT	TT	CT	TT	TT	TT	CT	CC	TT	CC	TT
1967869|F|0-9:A>G-9:A>G	A/G	1	58068725	+	NA	NA	NA	NA	NA	NA	AA	NN	NN	AA	AA	AA	AA	AG	NN	AA	AA	AA	NN	NN	NN	NN	AA	GG	AA	GG	NN	AA	NN	AA	AA	NN	NN	NN	NN	AA	AG	AA	AA	AA	AA	GG	AA	NN	AA
2646422|F|0-59:C>G-59:C>G	C/G	1	58347253	+	NA	NA	NA	NA	NA	NA	CC	CC	CC	CC	CC	CC	CC	CG	NN	CC	CC	CC	CC	CC	CC	CC	CC	CG	CC	CC	CC	CC	CC	CC	CC	CC	CC	CC	CC	CC	CC	CC	CC	CC	CC	GG	CC	CC	CC
2655931|F|0-66:C>A-66:C>A	C/A	1	58376043	+	NA	NA	NA	NA	NA	NA	CC	CC	CC	CC	CC	CC	CC	CA	CC	CC	CC	CC	CC	CC	CC	CC	CC	NN	CC	NN	CC	CC	CC	CC	CC	CC	CC	CC	CC	CC	CC	CC	CC	CC	CC	AA	CC	CC	CC
2650774|F|0-47:T>G-47:T>G	T/G	1	58414367	+	NA	NA	NA	NA	NA	NA	TT	TT	TT	TT	TT	TT	TT	TG	TT	NN	TT	NN	NN	NN	TT	TT	TT	NN	TT	GG	TT	TT	GG	TT	NN	TT	NN	TT	TT	TT	TT	TT	TT	GG	NN	GG	TG	TT	TT
2654165|F|0-53:T>A-53:T>A	A/T	1	58521900	+	NA	NA	NA	NA	NA	NA	TT	AA	NN	AA	TT	TT	NN	TT	NN	NN	AA	AA	NN	NN	AA	NN	AA	NN	TT	NN	AA	NN	TT	AA	NN	AA	AA	AA	AA	TT	AA	AA	TT	TT	TT	TT	AA	AA	AA
2663096|F|0-40:A>C-40:A>C	A/C	1	58549619	+	NA	NA	NA	NA	NA	NA	AC	AA	CC	AA	CC	AC	CC	CC	CC	AA	AC	AA	AA	AA	AA	AA	AA	AC	AC	CC	AA	AA	CC	AA	AA	AA	AC	AA	AA	CC	AA	AA	CC	CC	CC	CC	AA	AA	AA
2654083|F|0-49:A>G-49:A>G	G/A	1	58550529	+	NA	NA	NA	NA	NA	NA	GG	GG	GG	GG	GG	GG	GG	AG	GG	GG	GG	GG	GG	NN	GG	GG	NN	NN	GG	GG	GG	GG	AA	GG	GG	GG	GG	GG	GG	GG	GG	GG	GG	AA	GG	AA	GG	GG	GG
1931819|F|0-34:A>C-34:A>C	A/C	1	58560549	+	NA	NA	NA	NA	NA	NA	AA	AA	AA	AA	AA	AC	AA	AC	AA	AA	AA	AA	AA	NN	AA	AA	AA	AA	AA	CC	AA	AA	CC	AA	AA	AA	AA	AA	AA	AA	AA	AA	AA	CC	AA	CC	AA	AA	AA
1949540|F|0-29:T>A-29:T>A	T/A	1	58639112	+	NA	NA	NA	NA	NA	NA	TT	TT	AA	TT	AA	TA	AA	TT	AA	TT	TT	TT	TT	TT	TT	TT	TT	TT	TA	NN	TT	TT	TT	TT	TT	TT	TT	TT	TT	AA	TT	TT	AA	TT	AA	TT	TT	TT	TT
1949540|F|0-36:T>C-36:T>C	T/C	1	58639112	+	NA	NA	NA	NA	NA	NA	TT	TT	NN	TT	NN	TT	NN	TT	NN	TT	TT	TT	TT	TT	TT	TT	TT	TT	TT	NN	TT	TT	TT	TT	TT	TT	TT	TT	TT	NN	TT	TT	NN	TT	NN	TT	TT	TT	TT
2658762|F|0-62:A>G-62:A>G	A/G	1	58822876	+	NA	NA	NA	NA	NA	NA	NN	NN	AA	NN	AA	AA	AA	AA	AA	NN	NN	NN	NN	NN	NN	NN	NN	NN	AA	NN	NN	NN	AA	NN	NN	NN	NN	NN	NN	AA	AA	NN	AA	AA	AA	AA	NN	NN	NN
2654946|F|0-8:C>A-8:C>A	A/C	1	58904421	+	NA	NA	NA	NA	NA	NA	AA	AA	NN	AA	CC	CA	CC	CC	NN	AA	AA	NN	AA	AA	AA	AA	AA	AA	CA	AA	AA	AA	CC	AA	NN	AA	AA	AA	CA	CC	CA	AA	CC	CC	CC	CC	AA	NN	AA
1889405|F|0-8:T>G-8:T>G	G/T	1	58904626	+	NA	NA	NA	NA	NA	NA	GG	GG	TT	GG	TT	TG	TT	TT	TT	GG	GG	GG	GG	NN	GG	GG	GG	TG	TG	NN	GG	GG	TT	GG	GG	GG	GG	GG	TG	TT	TG	GG	TT	TT	TT	TT	GG	GG	GG
1923860|F|0-20:C>A-20:C>A	C/A	1	58917968	+	NA	NA	NA	NA	NA	NA	CC	CC	CC	CC	CC	CC	CC	CC	CC	CC	CC	CC	CC	CC	CC	CC	CC	CA	CC	AA	CC	CC	CC	CC	NN	CC	CC	CC	CC	CC	CA	CC	CC	CC	CC	CC	CC	CC	CC
1947169|F|0-15:C>T-15:C>T	C/T	1	58920956	+	NA	NA	NA	NA	NA	NA	CC	CC	TT	CC	CT	CT	TT	TT	TT	CC	CC	CC	CC	CC	CC	CC	CC	CC	CT	CC	CC	CC	TT	CC	CC	CC	CC	CC	CC	TT	CC	CC	TT	TT	TT	NN	CC	CC	CC
1947169|F|0-56:G>C-56:G>C	G/C	1	58920956	+	NA	NA	NA	NA	NA	NA	GG	GG	NN	GG	GG	GG	NN	CC	NN	GG	GG	GG	GG	GG	GG	GG	GG	GG	GG	GG	GG	GG	NN	GG	GG	GG	GG	GG	GG	NN	GC	GG	NN	NN	NN	CC	GG	GG	GG
2652402|F|0-20:T>C-20:T>C	C/T	1	59048124	+	NA	NA	NA	NA	NA	NA	NN	CC	CC	NN	CC	CC	CC	CC	CC	NN	NN	NN	NN	NN	CC	NN	CC	NN	CC	CC	CC	NN	NN	CC	CC	NN	NN	CC	CC	CC	CC	NN	NN	CC	CC	CC	CC	NN	CC
2655126|F|0-27:T>A-27:T>A	T/A	1	59113846	+	NA	NA	NA	NA	NA	NA	AA	TT	TT	AA	TT	TT	TT	TT	TT	AA	AA	AA	AA	NN	AA	TA	AA	TA	TA	TT	TT	AA	TT	AA	AA	AA	TA	TT	TT	TT	TA	AA	TT	TT	TT	TT	TA	AA	TA
2655126|F|0-7:T>G-7:T>G	T/G	1	59113846	+	NA	NA	NA	NA	NA	NA	NN	TT	TT	NN	TT	TT	TT	TG	TT	NN	NN	NN	NN	NN	NN	TT	NN	TG	TT	TT	TT	NN	TT	NN	NN	NN	TT	TT	TT	TT	TT	NN	TT	TT	TT	TT	TT	NN	TT
2668832|F|0-31:T>G-31:T>G	T/G	1	59125600	+	NA	NA	NA	NA	NA	NA	TT	GG	TT	TT	TT	TT	TT	TT	NN	NN	TT	NN	TT	GG	TT	TG	TT	NN	TT	TT	TG	TT	TT	TT	NN	TT	TT	TT	TT	TT	TT	TT	TT	TT	TT	TT	TT	TT	TG
1949279|F|0-17:G>A-17:G>A	G/A	1	59146343	+	NA	NA	NA	NA	NA	NA	GG	GG	AA	GG	GG	GA	NN	GA	AA	GG	GG	GG	GG	GG	GG	GG	GG	GG	GA	GG	GA	GG	AA	GG	GG	GG	GG	NN	NN	AA	GG	NN	AA	AA	AA	GG	GG	GG	GG
2691057|F|0-22:C>G-22:C>G	C/G	1	59186450	+	NA	NA	NA	NA	NA	NA	NN	GG	CC	NN	CC	CC	CC	CC	NN	CC	CC	NN	NN	NN	CC	NN	NN	CC	CC	CC	NN	CC	CC	NN	NN	CC	GG	NN	NN	CC	CC	CC	CC	CC	CC	NN	CC	NN	CG
2656023|F|0-10:C>T-10:C>T	C/T	1	59202517	+	NA	NA	NA	NA	NA	NA	CC	TT	CC	CC	CC	CC	CC	CC	CC	CC	CC	CC	CC	NN	CC	CT	CC	CC	CC	CC	CT	CC	CC	CC	NN	CC	CT	CC	CC	CC	CC	CT	CC	CC	CC	CC	CC	CC	CT
2002179|F|0-47:A>C-47:A>C	A/C	1	59204685	+	NA	NA	NA	NA	NA	NA	CC	AA	AA	CC	AC	AC	AA	AA	AA	CC	CC	CC	CC	AA	CC	AC	CC	AA	AC	CC	AA	CC	AA	CC	CC	CC	AC	AA	AA	AA	AC	CC	AA	AA	AA	AA	CC	CC	AC
2664369|F|0-12:T>C-12:T>C	C/T	1	59214066	+	NA	NA	NA	NA	NA	NA	TT	CC	CC	TT	TC	TC	CC	CC	CC	TT	TT	TT	TT	CC	TT	TC	TT	TC	TC	TT	CC	TT	CC	TT	TT	TT	TC	CC	CC	CC	TC	TT	CC	CC	CC	CC	TT	TT	TC
18729967|F|0-32:T>C-32:T>C	C/T	1	59247521	+	NA	NA	NA	NA	NA	NA	CC	CC	CC	CC	CC	CC	CC	TC	CC	CC	CC	CC	CC	NN	CC	TC	CC	CC	CC	CC	CC	CC	CC	CC	CC	CC	CC	NN	CC	TC	CC	CC	CC	CC	TC	CC	CC	CC	CC
18729967|F|0-8:A>G-8:A>G	G/A	1	59247521	+	NA	NA	NA	NA	NA	NA	GG	NN	GG	GG	GG	GG	GG	AG	GG	GG	GG	NN	NN	NN	GG	AA	GG	GG	GG	GG	GG	GG	GG	GG	GG	NN	GG	NN	GG	AG	NN	NN	GG	GG	AG	GG	GG	NN	GG
1951797|F|0-58:T>C-58:T>C	T/C	1	59330890	+	NA	NA	NA	NA	NA	NA	TT	CC	CC	TT	TC	TT	CC	TT	CC	TT	TT	NN	TT	CC	TT	TC	TT	TT	TC	NN	NN	TT	CC	TT	TC	TT	TC	TT	TT	CC	TC	TT	CC	CC	CC	TT	TC	TT	TC
6434449|F|0-18:A>T-18:A>T	A/T	1	59367801	+	NA	NA	NA	NA	NA	NA	TT	AA	AA	AA	AA	AT	AA	AA	AA	TT	AA	AA	AA	AA	AA	AA	TT	AA	AT	AA	AA	AA	AA	AT	AT	AT	AT	AA	AA	AA	AT	TT	AA	AA	AA	AA	AT	AA	AT
1893312|F|0-24:G>T-24:G>T	G/T	1	59401843	+	NA	NA	NA	NA	NA	NA	GT	GG	GG	GG	GG	GT	GG	GG	GG	TT	GG	GG	GG	GG	GG	GG	TT	GG	GT	NN	GG	GG	GG	GG	GT	GT	GG	GG	GG	GG	GT	GG	GG	GG	GG	GG	GT	GG	GG
1954354|F|0-17:G>T-17:G>T	G/T	1	59441856	+	NA	NA	NA	NA	NA	NA	GG	GG	GG	GG	GG	GG	GG	GG	GG	GG	GG	GG	GG	GG	GG	GG	GG	GG	GG	GG	GG	GG	GG	GG	NN	NN	NN	GG	GG	GG	GG	GG	GG	GG	GG	GG	GG	GG	GG
5195454|F|0-22:G>A-22:G>A	A/G	1	59519457	+	NA	NA	NA	NA	NA	NA	AA	GG	AA	GG	GA	GA	AA	AA	AA	GG	AA	AA	AA	GG	GG	GG	GG	AA	GA	AA	GG	AA	AA	AA	AA	AA	GA	GG	GG	AA	AA	AA	AA	AA	AA	AA	GA	AA	GG
1984531|F|0-10:C>A-10:C>A	C/A	1	59520658	+	NA	NA	NA	NA	NA	NA	CC	NN	CC	AA	CC	CA	CC	CC	CC	AA	CC	CC	CC	NN	AA	NN	AA	CC	CA	CC	NN	CC	CC	CC	CC	CC	CC	NN	NN	CC	CC	CC	CC	CC	CC	CC	CA	CC	CC
1984531|F|0-36:A>T-36:A>T	A/T	1	59520658	+	NA	NA	NA	NA	NA	NA	AA	TT	AA	NN	AT	AT	AA	AA	AA	NN	AA	AA	AA	NN	NN	TT	NN	AA	AA	AA	TT	AA	AA	AA	AA	AA	AT	TT	TT	AA	AA	AA	AA	AA	AA	AA	AA	AA	AT
1939005|F|0-40:C>T-40:C>T	C/T	1	59521175	+	NA	NA	NA	NA	NA	NA	CC	NN	NN	TT	CC	NN	NN	CC	NN	TT	CC	CC	NN	NN	TT	TT	TT	CC	CT	CC	NN	CC	CC	CC	CT	CC	CC	NN	NN	CC	CC	CC	CC	CC	CC	CC	CC	CC	NN
1939005|F|0-62:G>A-62:G>A	A/G	1	59521175	+	NA	NA	NA	NA	NA	NA	AA	GG	NN	NN	GA	GG	NN	AA	NN	NN	AA	AA	NN	GG	NN	NN	NN	AA	AA	AA	GG	AA	AA	AA	AA	AA	GA	GG	GG	AA	AA	AA	AA	AA	AA	AA	AA	AA	GG
1942601|F|0-57:A>G-57:A>G	G/A	1	59537240	+	NA	NA	NA	NA	NA	NA	GG	NN	GG	NN	GG	GG	GG	AG	GG	NN	GG	GG	GG	NN	NN	NN	NN	AG	GG	NN	NN	GG	GG	GG	GG	GG	GG	NN	NN	GG	GG	GG	GG	GG	GG	AA	GG	GG	GG
1928088|F|0-67:G>A-67:G>A	G/A	1	59585899	+	NA	NA	NA	NA	NA	NA	GG	AA	GG	GG	GG	GG	NN	GA	GG	GG	GG	GG	GG	AA	GG	GG	GG	GA	GG	AA	AA	GG	GG	GG	GG	GG	GA	AA	AA	GG	GA	GG	GG	GG	GG	NN	GG	GG	GG
2655236|F|0-58:G>A-58:G>A	G/A	1	59585965	+	NA	NA	NA	NA	NA	NA	GG	AA	GG	GG	GG	GA	GG	GG	NN	GG	GG	GG	GG	AA	GG	GG	GG	GG	GG	AA	AA	NN	GG	GG	GG	GG	GA	AA	AA	GG	GA	GG	GG	GG	GG	GG	GG	GG	GA
2733703|F|0-20:G>C-20:G>C	G/C	1	59639671	+	NA	NA	NA	NA	NA	NA	GG	GG	GG	GG	GG	GG	GG	GG	GG	GG	GG	GG	GG	GG	GG	GG	GG	GG	GG	GG	GG	GG	GG	GG	GG	GG	GG	GG	GG	GG	GC	GG	GG	GG	GG	GG	GG	GG	GG
1984280|F|0-6:G>T-6:G>T	G/T	1	59796207	+	NA	NA	NA	NA	NA	NA	TT	NN	TT	NN	TT	GG	GG	GG	TT	TT	GG	NN	NN	NN	NN	NN	TT	GG	TT	GG	NN	GG	TT	GT	TT	NN	TT	NN	NN	TT	GT	TT	TT	TT	TT	NN	TT	NN	NN
2657121|F|0-48:G>A-48:G>A	G/A	1	59856348	+	NA	NA	NA	NA	NA	NA	GG	AA	GG	GG	GG	GA	AA	GG	GG	GG	GG	GG	GG	AA	GG	GA	GG	GA	GG	GG	GA	GG	GG	GG	GG	GA	GA	GG	GG	GG	GG	GG	GG	GG	GG	GG	GG	GG	GA
6433473|F|0-43:T>C-43:T>C	C/T	1	59883424	+	NA	NA	NA	NA	NA	NA	TT	NN	TT	CC	TT	CC	NN	NN	NN	NN	NN	NN	NN	NN	CC	NN	NN	NN	TT	TT	CC	NN	TT	TT	NN	CC	NN	CC	CC	TT	NN	NN	TT	TT	TT	NN	TT	NN	NN
1883744|F|0-64:T>G-64:T>G	T/G	1	59883490	+	NA	NA	NA	NA	NA	NA	GG	TT	GG	TT	GG	TG	TT	TG	NN	GG	TT	NN	NN	NN	TT	TT	GG	NN	GG	GG	TT	TT	GG	TG	NN	TG	TG	TT	TT	GG	TG	GG	GG	GG	GG	TT	GG	TT	TG
15008860|F|0-37:C>T-37:C>T	T/C	1	59887498	+	NA	NA	NA	NA	NA	NA	CC	TT	CC	TT	CC	CT	TT	CT	CC	CC	TT	TT	TT	TT	TT	TT	CC	TT	CC	CC	TT	TT	CC	CT	CC	CT	CT	TT	TT	CC	CT	CC	CC	CC	CC	TT	CC	TT	CT
2079818|F|0-44:G>A-44:G>A	A/G	1	59926764	+	NA	NA	NA	NA	NA	NA	AA	AA	AA	GG	AA	GA	AA	GA	AA	AA	GA	GG	GG	AA	GG	GA	AA	GA	AA	AA	GA	GG	AA	GA	AA	AA	AA	GG	GG	AA	AA	AA	AA	AA	AA	GG	AA	GG	AA
2648024|F|0-12:T>G-12:T>G	T/G	1	59926830	+	NA	NA	NA	NA	NA	NA	TT	TT	TT	GG	TT	TG	TT	TG	TT	TT	TG	GG	NN	NN	GG	TG	TT	TG	TT	TT	TG	GG	TT	TG	TT	TT	TT	GG	GG	TT	TT	TT	TT	TT	TT	GG	TT	GG	TT
2655986|F|0-49:G>A-49:G>A	G/A	1	59955157	+	NA	NA	NA	NA	NA	NA	GG	AA	GG	GG	GG	GA	GG	GG	GG	GG	GA	GG	GG	AA	GG	GG	GG	GA	GG	AA	GG	GG	GG	GG	GG	GA	AA	GG	GG	GG	GG	GG	GG	GG	GG	GG	GG	GG	GA
1943366|F|0-39:A>T-39:A>T	A/T	1	59962870	+	NA	NA	NA	NA	NA	NA	AA	AA	AA	TT	AA	AT	AA	AT	AA	AA	TT	TT	TT	NN	TT	AT	AA	AT	AA	AA	AT	TT	AA	AT	AA	AT	AA	TT	TT	AA	AA	AA	AA	AA	AA	TT	AA	TT	AA
2657151|F|0-17:A>T-17:A>T	A/T	1	60004552	+	NA	NA	NA	NA	NA	NA	AA	AA	AA	AA	AA	AA	AA	AA	AA	AA	AA	AA	AA	AA	AA	AA	AA	AA	AA	AA	AA	AA	AA	AA	AA	AA	AA	AA	AA	AA	AT	AA	AA	AA	AA	AA	AA	AA	AA
1947813|F|0-18:C>T-18:C>T	C/T	1	60014624	+	NA	NA	NA	NA	NA	NA	NN	CC	NN	CC	CC	CC	CC	CC	CC	NN	CC	NN	NN	CC	CC	CC	CC	CC	CC	CC	CC	NN	NN	CC	NN	CC	CC	CC	NN	CC	TT	CC	NN	CC	CC	CC	NN	NN	CC
2646343|F|0-13:G>C-13:G>C	G/C	1	60074190	+	NA	NA	NA	NA	NA	NA	NN	NN	GG	GG	GG	NN	GG	NN	NN	NN	GG	NN	NN	NN	NN	NN	GG	NN	GG	NN	GG	GG	GG	GG	GG	GG	NN	GG	NN	GG	GG	GG	GG	GG	GG	NN	GG	NN	GG
2646343|F|0-8:A>C-8:A>C	A/C	1	60074190	+	NA	NA	NA	NA	NA	NA	NN	CC	AA	AA	AA	NN	AA	CC	NN	NN	AA	CC	NN	NN	NN	NN	AA	NN	AA	NN	AC	AA	AA	AA	AA	AA	CC	AA	CC	AA	AA	AA	AA	AA	AA	CC	AA	NN	AC
2023812|F|0-33:A>G-33:A>G	G/A	1	60119126	+	NA	NA	NA	NA	NA	NA	GG	AA	GG	AA	GG	AG	GG	AG	AA	GG	AG	NN	AA	AA	NN	AG	GG	AG	GG	GG	GG	AA	GG	GG	AG	GG	AA	AA	AG	GG	GG	GG	GG	GG	GG	NN	GG	AA	AG
3625340|F|0-12:G>A-12:G>A	A/G	1	60119192	+	NA	NA	NA	NA	NA	NA	GG	AA	GG	AA	GG	GA	GG	GA	AA	GG	GA	AA	AA	AA	AA	GA	GG	AA	GG	GG	GA	AA	GG	GA	GA	GA	AA	AA	GA	GG	GA	GG	GG	GG	GG	AA	GG	AA	GA
1936724|F|0-25:A>T-25:A>T	A/T	1	60123561	+	NA	NA	NA	NA	NA	NA	AA	TT	AA	NN	AA	AT	AA	AA	AA	AT	TT	NN	NN	TT	NN	AA	AA	AA	AA	AA	AA	NN	AA	AA	AA	AA	TT	AA	NN	AA	AA	AA	AA	AA	AA	NN	AA	TT	AT
1936724|F|0-68:A>C-68:A>C	C/A	1	60123561	+	NA	NA	NA	NA	NA	NA	CC	NN	CC	AA	CC	AC	CC	AC	CC	CC	NN	AA	AA	NN	AA	AC	CC	AC	CC	CC	AC	AA	CC	CC	CC	AC	NN	CC	AA	CC	CC	CC	CC	CC	CC	AA	CC	NN	CC
1905494|F|0-56:T>C-56:T>C	T/C	1	60125108	+	NA	NA	NA	NA	NA	NA	TT	TT	NN	TT	TT	TT	TT	TT	NN	TT	CC	NN	TT	NN	TT	TT	TC	TT	TT	CC	TT	TT	TT	TC	TT	TT	TT	CC	TT	TT	TT	TT	TT	TT	TT	TT	TT	NN	TT
100014340|F|0-62:T>C-62:T>C	T/C	1	60125114	+	NA	NA	NA	NA	NA	NA	TT	TT	TT	TT	TT	TC	TT	TT	NN	TT	CC	NN	NN	TT	TT	TT	TT	TT	TT	CC	TT	TT	TT	CC	NN	TT	TT	CC	TT	TT	TT	TT	TT	TT	TT	TT	TT	CC	TT
2233453|F|0-58:A>G-58:A>G	A/G	1	60162957	+	NA	NA	NA	NA	NA	NA	AA	AA	NN	AA	AA	AA	AA	AA	NN	AA	AA	NN	NN	NN	AA	AA	AA	NN	AA	AA	AA	AA	AA	AA	NN	AA	AA	AA	AA	AA	AA	AA	AA	AA	AA	AA	AA	AA	AA
2683427|F|0-32:C>T-32:C>T	T/C	1	60174842	+	NA	NA	NA	NA	NA	NA	CC	CC	TT	CC	TT	CC	TT	CT	NN	NN	CC	NN	CC	CC	CC	NN	TT	CC	TT	CC	CT	CC	TT	CT	NN	CT	NN	TT	CT	TT	TT	TT	TT	TT	TT	CC	TT	CC	TT
1937631|F|0-40:A>G-40:A>G	A/G	1	60205292	+	NA	NA	NA	NA	NA	NA	AA	AA	AA	AA	AA	AA	AA	AG	NN	AA	AA	AA	AA	AA	AA	AA	AA	NN	AA	AA	AA	AA	AA	AA	AA	AA	AA	AA	NN	AA	AA	AA	AA	AA	AA	AA	NN	AA	AA
4377366|F|0-9:G>A-9:G>A	G/A	1	60267940	+	NA	NA	NA	NA	NA	NA	GG	GG	GG	GG	GG	GG	GG	GG	GG	GG	GA	GG	GG	AA	GG	GG	GG	GG	GG	AA	GG	AA	GG	GG	GG	GA	GG	GG	GG	GG	GG	GG	GG	GG	GG	GG	GG	AA	GG
2657738|F|0-43:G>T-43:G>T	G/T	1	60271796	+	NA	NA	NA	NA	NA	NA	GG	NN	GG	NN	GG	GG	GG	GG	GG	GG	GG	GG	NN	GG	TT	GG	GG	GG	GG	GG	GG	GG	GG	GT	GG	GG	TT	TT	GG	GG	GG	GG	GG	GG	GG	GG	GG	GG	GG
1934005|F|0-56:A>G-56:A>G	A/G	1	60283338	+	NA	NA	NA	NA	NA	NA	NN	AA	GG	AA	AA	AG	AA	AA	NN	AA	AA	AA	AA	NN	GG	AA	AA	AA	AG	AA	AA	AA	AA	GG	AA	AA	GG	GG	AA	GG	AA	AA	AA	AA	AA	AA	NN	NN	AA
6432400|F|0-25:A>G-25:A>G	G/A	1	60283641	+	NA	NA	NA	NA	NA	NA	NN	GG	AA	GG	AG	AG	NN	NN	NN	GG	GG	NN	GG	NN	AA	GG	GG	GG	GG	GG	GG	GG	GG	AG	GG	NN	AA	AA	GG	AA	GG	NN	GG	GG	GG	GG	GG	NN	GG
2649509|F|0-23:G>C-23:G>C	G/C	1	60297876	+	NA	NA	NA	NA	NA	NA	CC	GG	GG	GG	GC	GG	CC	GC	NN	CC	CC	GG	NN	NN	GG	GG	CC	GG	GC	CC	GC	CC	CC	GC	NN	CC	GG	GG	GG	GG	GG	CC	CC	CC	GC	GG	CC	CC	GC
2003791|F|0-13:T>C-13:T>C	T/C	1	60306153	+	NA	NA	NA	NA	NA	NA	NN	TT	TT	TT	TT	TT	TT	TT	NN	NN	TT	NN	TT	NN	TT	TT	TT	TT	TT	TT	TT	TT	TT	TT	TT	TT	NN	TT	TT	TT	TT	TT	TT	TT	TT	TT	TT	TT	TT
2651414|F|0-35:G>T-35:G>T	T/G	1	60324050	+	NA	NA	NA	NA	NA	NA	TT	TT	TT	GG	TT	GT	TT	GT	TT	TT	GT	TT	TT	TT	TT	GT	TT	GT	TT	TT	TT	TT	TT	TT	TT	TT	TT	GG	TT	TT	GT	GG	TT	TT	TT	TT	TT	GG	GT
1939583|F|0-51:C>A-51:C>A	C/A	1	60328545	+	NA	NA	NA	NA	NA	NA	CC	CC	NN	CC	CC	CC	CC	CC	NN	CC	CC	CC	CC	NN	CC	CC	CC	CC	CC	CC	CC	CC	CC	CA	CC	CC	AA	CC	CC	CC	CC	CC	CC	CC	CC	CC	CC	CC	CC
100014434|F|0-47:T>A-47:T>A	A/T	1	60342127	+	NA	NA	NA	NA	NA	NA	NN	AA	NN	NN	AA	TA	NN	AA	NN	NN	NN	AA	AA	NN	AA	NN	NN	NN	NN	AA	AA	AA	AA	NN	AA	AA	NN	NN	AA	AA	AA	NN	NN	AA	NN	AA	NN	NN	AA
1879158|F|0-56:C>G-56:C>G	G/C	1	60342280	+	NA	NA	NA	NA	NA	NA	GG	CG	GG	GG	GG	CG	GG	CG	GG	GG	CG	CG	CG	CC	CG	GG	GG	CG	GG	CG	CG	CG	GG	CG	GG	CG	CG	CG	CG	GG	CG	GG	GG	GG	GG	CG	GG	CG	CG
4377563|F|0-42:T>G-42:T>G	G/T	1	60376098	+	NA	NA	NA	NA	NA	NA	TT	GG	TT	GG	TT	TG	TT	TG	TT	TT	TG	GG	GG	GG	GG	TG	TT	GG	TT	GG	TG	GG	TT	TG	TT	TG	GG	GG	GG	TT	GG	TT	TT	TT	TT	GG	TT	GG	TG
2646283|F|0-28:C>T-28:C>T	C/T	1	60403568	+	NA	NA	NA	NA	NA	NA	CT	TT	CC	TT	CC	CT	CC	CC	CC	CC	CC	TT	TT	NN	TT	CT	CC	CC	CC	TT	CT	TT	CC	TT	CC	CT	TT	TT	TT	CC	CC	CC	CC	CC	CC	TT	CC	CC	CT
2675402|F|0-5:G>C-5:G>C	G/C	1	60410295	+	NA	NA	NA	NA	NA	NA	GC	GG	CC	GG	GC	CC	CC	CC	CC	GG	GC	GG	GG	NN	GG	GC	GG	GC	GC	GG	CC	GG	CC	GG	CC	GC	GG	GG	CC	CC	GG	CC	CC	CC	CC	CC	GC	GG	GC
2657558|F|0-31:G>A-31:G>A	G/A	1	60422733	+	NA	NA	NA	NA	NA	NA	GA	AA	GG	GG	GG	GA	GG	GG	GG	AA	GA	GG	AA	GG	AA	GG	AA	GG	GA	AA	GA	AA	GG	AA	GG	GG	AA	AA	GA	GG	GG	GG	GG	GG	GG	AA	GA	AA	GA
2207836|F|0-51:T>C-51:T>C	T/C	1	60443928	+	NA	NA	NA	NA	NA	NA	TT	TT	TT	CC	TT	TT	TT	TT	TT	TT	CC	TT	TT	TT	TT	TC	TT	TT	TT	TT	TT	TT	TT	TT	TT	TT	TT	TT	TT	TT	TT	TT	TT	TT	TT	TT	TT	CC	TT
2647809|F|0-39:C>G-39:C>G	C/G	1	60459925	+	NA	NA	NA	NA	NA	NA	CC	CC	CC	CC	CC	CC	CC	CG	CC	CC	CC	CC	CC	NN	CC	CC	CC	CG	CC	CC	CC	CC	CC	CC	CC	CC	CC	CC	CC	CC	CC	CC	CC	CC	CC	CC	CC	CC	CC
2647405|F|0-66:T>A-66:T>A	T/A	1	60476220	+	NA	NA	NA	NA	NA	NA	TT	TT	TT	TT	TT	TT	TT	TA	TT	TT	TT	TT	TT	TT	TA	TT	TT	TA	TT	TT	TT	TT	TT	TT	TT	TT	TT	TT	TT	TT	TT	TT	TT	TT	TT	TT	TT	TT	TT
1946829|F|0-47:A>G-47:A>G	A/G	1	60486869	+	NA	NA	NA	NA	NA	NA	AA	AA	AA	AA	AA	AA	AA	AA	AA	AA	AG	AA	AA	AA	AA	AA	AA	AA	AA	AA	AA	AA	AA	AA	AA	AA	AA	AA	AA	AA	GG	AA	AA	AA	AA	AA	AA	GG	AA
2689320|F|0-34:A>C-34:A>C	A/C	1	60487405	+	NA	NA	NA	NA	NA	NA	AA	CC	AA	AA	AA	AA	AA	AA	NN	AA	AA	AA	CC	NN	CC	AA	AA	AA	AA	CC	AC	AA	AA	AA	AA	AC	CC	AA	CC	AA	AA	AA	AA	AA	AA	CC	AA	AA	AC
1997188|F|0-44:T>G-44:T>G	T/G	1	60532110	+	NA	NA	NA	NA	NA	NA	TT	TT	TT	GG	TT	TT	NN	TT	TT	TT	TT	NN	TT	NN	TT	GG	TT	TT	TT	TT	TT	TT	TT	TT	NN	TT	TT	TT	TT	TT	TT	TT	TT	TT	TT	TT	TT	TT	TT
2648289|F|0-42:C>T-42:C>T	C/T	1	60646016	+	NA	NA	NA	NA	NA	NA	CT	CC	TT	TT	TT	CT	TT	CT	TT	TT	CC	NN	CC	NN	CC	TT	TT	CC	TT	CC	CT	CC	TT	CC	CC	CT	CC	CC	CC	TT	CC	TT	TT	CT	TT	CC	CT	CC	TT
2667302|F|0-37:G>A-37:G>A	A/G	1	60649332	+	NA	NA	NA	NA	NA	NA	GA	GG	AA	AA	AA	GA	AA	AA	AA	AA	GG	AA	GG	GG	GG	AA	AA	GG	AA	GG	GA	GG	AA	GG	GA	AA	GG	NN	GG	AA	GG	AA	AA	GA	AA	GG	GA	GG	AA
2668552|F|0-11:G>A-11:G>A	G/A	1	60671211	+	NA	NA	NA	NA	NA	NA	GG	GG	GG	AA	GA	GA	GG	GG	AA	GG	GG	GG	GG	GG	GG	GA	GG	GG	GG	GG	GG	GG	GG	GG	GG	GG	GG	GG	GG	GG	GG	GG	GG	GG	GG	GG	GG	GG	GG
2655799|F|0-34:A>C-34:A>C	A/C	1	60672656	+	NA	NA	NA	NA	NA	NA	AC	AA	CC	AA	AC	AC	CC	AC	AC	CC	AA	CC	AA	NN	AA	AC	CC	AA	CC	AA	AC	AA	CC	AA	AC	AC	AA	AA	AA	CC	AA	CC	CC	AC	CC	AA	AC	AA	CC
2655335|F|0-10:G>T-10:G>T	T/G	1	60748209	+	NA	NA	NA	NA	NA	NA	TT	TT	TT	NN	GT	GT	TT	TT	TT	TT	TT	TT	TT	TT	TT	TT	TT	GT	TT	TT	TT	NN	TT	TT	TT	TT	TT	NN	TT	TT	GG	TT	TT	TT	TT	TT	TT	NN	TT
2647428|F|0-36:G>A-36:G>A	G/A	1	60756401	+	NA	NA	NA	NA	NA	NA	AA	GG	AA	AA	GA	GA	AA	GA	AA	AA	GA	AA	GG	GG	GG	AA	AA	GA	GA	GG	AA	AA	AA	GG	GG	GA	GG	GG	GA	AA	GG	AA	AA	GA	GA	GG	GA	GG	AA
2646195|F|0-24:G>A-24:G>A	G/A	1	60802413	+	NA	NA	NA	NA	NA	NA	AA	GG	AA	GG	GA	GA	AA	GA	AA	AA	GA	AA	GG	GG	GG	GG	AA	GG	GA	GG	GA	GG	AA	GG	NN	GA	GG	GG	GG	AA	GG	AA	AA	GA	GA	GG	GA	GG	AA
2655903|F|0-67:C>A-67:C>A	C/A	1	60804617	+	NA	NA	NA	NA	NA	NA	CC	CC	CC	AA	CC	CC	CC	CC	CC	CC	CC	CC	CC	CC	CC	CA	CC	CC	CC	CC	CC	AA	CC	CC	CC	CC	CC	CC	CA	CC	CC	CC	CC	CC	CC	CC	CC	CC	CC
6432307|F|0-20:C>A-20:C>A	C/A	1	60804893	+	NA	NA	NA	NA	NA	NA	CC	CC	CC	AA	CC	CC	CC	CC	CC	CC	CC	CC	CC	CC	CC	CA	CC	CC	CC	CC	CC	AA	CC	CC	CC	CC	CC	CC	AA	CC	CC	CC	CC	CC	CC	CC	CC	CC	CC
2650805|F|0-23:C>T-23:C>T	C/T	1	60897149	+	NA	NA	NA	NA	NA	NA	CC	CC	CC	TT	CT	CC	CC	CC	NN	NN	CC	NN	CC	NN	CC	CC	CC	CC	CC	CC	CC	TT	CC	CC	CC	CC	NN	CT	CT	CC	CC	CC	CC	CC	CC	CC	CC	NN	CC
1911933|F|0-33:A>G-33:A>G	G/A	1	60898861	+	NA	NA	NA	NA	NA	NA	GG	AA	GG	AA	AG	AG	GG	GG	GG	GG	AG	GG	AA	GG	AA	AG	GG	GG	AG	AA	GG	AA	GG	AA	AA	AG	AA	AA	AA	GG	GG	GG	GG	AG	AG	AA	AG	AA	GG
2658463|F|0-10:G>A-10:G>A	G/A	1	61004782	+	NA	NA	NA	NA	NA	NA	GG	AA	GG	GG	GG	GA	GG	GG	GG	GG	GG	GG	AA	GG	AA	GG	GG	GG	GA	AA	GG	GG	GG	GA	AA	GA	AA	GG	GA	GG	GG	GG	GG	GA	GG	AA	GA	GG	GG
2646085|F|0-48:G>T-48:G>T	T/G	1	61005792	+	NA	NA	NA	NA	NA	NA	NN	TT	NN	TT	NN	TT	NN	TT	NN	NN	TT	NN	TT	TT	TT	TT	NN	GG	TT	TT	TT	TT	NN	TT	TT	TT	TT	TT	TT	NN	TT	NN	TT	TT	NN	TT	TT	TT	NN
2652353|F|0-36:C>G-36:C>G	C/G	1	61098393	+	NA	NA	NA	NA	NA	NA	CC	CC	CC	GG	CC	CG	CC	CG	CC	CC	CG	CC	CC	CC	GG	CG	CC	GG	CC	CC	CG	GG	CC	CG	CC	CG	CC	GG	CG	CC	GG	CC	CC	CC	CC	GG	CC	CC	CC
10748817|F|0-32:G>T-32:G>T	T/G	1	61130488	+	NA	NA	NA	NA	NA	NA	GG	TT	GG	TT	GG	GT	GG	GT	GG	GG	GT	GG	TT	NN	GG	GT	TT	TT	GT	TT	GT	TT	GG	TT	TT	GT	TT	NN	TT	GT	TT	GG	GG	GG	GT	TT	TT	TT	GG
10747002|F|0-20:T>G-20:T>G	T/G	1	61137821	+	NA	NA	NA	NA	NA	NA	TG	TT	GG	TT	TT	TG	TT	TT	TT	TT	TT	TT	TT	TT	TT	TT	TT	TT	TG	TT	TT	TT	TT	TT	TT	TT	TT	TT	TT	TG	TT	GG	GG	TT	TT	TT	TT	TT	GG
1944168|F|0-67:G>A-67:G>A	A/G	1	61153382	+	NA	NA	NA	NA	NA	NA	AA	NN	AA	NN	AA	GA	AA	AA	AA	AA	AA	AA	AA	NN	AA	AA	AA	GG	AA	AA	AA	NN	AA	NN	AA	AA	NN	GG	GA	AA	GG	AA	AA	AA	AA	NN	AA	AA	AA
100015847|F|0-52:A>T-52:A>T	A/T	1	61178822	+	NA	NA	NA	NA	NA	NA	AA	NN	AA	NN	AA	AA	NN	AA	AA	AA	AA	NN	AA	NN	NN	NN	NN	TT	AA	NN	NN	NN	AA	NN	NN	NN	NN	NN	AT	AA	NN	AA	AA	AA	AA	NN	AA	AA	AA
2661630|F|0-10:G>C-10:G>C	C/G	1	61181529	+	NA	NA	NA	NA	NA	NA	CC	GG	CC	GG	CC	CC	CC	GC	CC	CC	CC	CC	CC	CC	CC	GC	CC	GC	CC	CC	CC	GG	CC	GG	CC	CC	GG	GG	GC	CC	GG	CC	CC	GC	CC	GG	CC	CC	CC
2675934|F|0-57:A>C-57:A>C	C/A	1	61194309	+	NA	NA	NA	NA	NA	NA	NN	NN	CC	NN	AC	AA	AA	CC	NN	AA	AC	CC	NN	NN	CC	CC	NN	NN	CC	AA	AC	AA	CC	NN	NN	CC	NN	NN	AA	AC	CC	CC	CC	CC	NN	NN	AA	CC	CC
2654732|F|0-6:G>C-6:G>C	C/G	1	61209149	+	NA	NA	NA	NA	NA	NA	CC	CC	CC	GG	GC	GC	CC	CC	NN	CC	CC	CC	NN	CC	CC	GC	CC	GC	CC	CC	CC	CC	CC	CC	CC	CC	GG	CC	GC	CC	CC	CC	CC	CC	CC	GG	GC	CC	CC
2647147|F|0-46:C>A-46:C>A	C/A	1	61222957	+	NA	NA	NA	NA	NA	NA	AA	NN	AA	NN	AA	AA	NN	CA	NN	AA	CC	AA	AA	NN	AA	NN	CC	CC	AA	CC	NN	CC	AA	CC	AA	CA	NN	CC	NN	AA	CC	AA	AA	CA	CA	NN	CA	CC	AA
2703823|F|0-6:C>G-6:C>G	G/C	1	61330673	+	NA	NA	NA	NA	NA	NA	CC	GG	CC	GG	CC	CG	CC	CG	CC	CC	GG	CC	CC	GG	CC	CG	GG	CG	CC	GG	CG	GG	CC	GG	CG	CG	GG	GG	GG	CG	GG	CC	CC	CG	CC	GG	CC	GG	CC
2672399|F|0-68:G>A-68:G>A	G/A	1	61330739	+	NA	NA	NA	NA	NA	NA	AA	GG	AA	GG	AA	GA	AA	GG	AA	AA	GG	AA	AA	GG	AA	GA	GG	GG	AA	GG	GA	GG	AA	GG	GA	GA	GG	GG	GG	GA	GG	AA	AA	GA	AA	GG	GA	GG	AA
2658417|F|0-57:G>A-57:G>A	G/A	1	61352207	+	NA	NA	NA	NA	NA	NA	AA	GG	AA	GG	AA	GA	AA	GA	AA	AA	GA	AA	AA	GG	AA	GA	GG	GA	AA	GG	GA	GG	AA	GG	GA	GA	GG	GG	GG	GA	GG	AA	AA	GA	AA	GG	GA	GG	AA
2680119|F|0-32:G>C-32:G>C	G/C	1	61356602	+	NA	NA	NA	NA	NA	NA	CC	GG	CC	GG	CC	GC	CC	GC	CC	CC	GG	CC	CC	GG	GG	GC	GG	GC	CC	GG	GG	GG	CC	GG	GC	CC	GG	GG	GG	GC	GG	CC	CC	GG	CC	GG	CC	GG	CC
2658300|F|0-52:A>G-52:A>G	A/G	1	61377044	+	NA	NA	NA	NA	NA	NA	GG	AA	GG	AA	GG	AG	GG	AG	GG	GG	AG	AA	GG	AA	GG	AG	GG	AG	GG	AA	AG	AA	GG	AA	GG	AG	AA	AA	AA	GG	AA	GG	GG	AG	GG	AA	GG	AA	GG
2654582|F|0-41:G>C-41:G>C	G/C	1	61387160	+	NA	NA	NA	NA	NA	NA	CC	GG	CC	GG	CC	GC	CC	GC	CC	CC	GG	GG	CC	NN	CC	GC	CC	GC	CC	GG	GC	GG	CC	GG	NN	GC	GG	CC	GG	CC	GG	CC	CC	GC	CC	GG	CC	GG	CC
6433373|F|0-44:T>C-44:T>C	C/T	1	61387160	+	NA	NA	NA	NA	NA	NA	CC	NN	CC	NN	CC	CC	CC	CC	CC	CC	NN	NN	CC	NN	CC	CC	CC	CC	CC	NN	CC	NN	CC	TT	NN	CC	NN	TT	TT	CC	NN	CC	CC	CC	CC	NN	CC	NN	CC
2650660|F|0-47:A>G-47:A>G	A/G	1	61388349	+	NA	NA	NA	NA	NA	NA	AA	GG	AA	GG	AA	AG	AA	AA	NN	AA	AG	NN	AA	NN	AA	GG	AA	NN	AA	GG	AG	GG	AA	AG	AA	AG	GG	AA	AG	AA	AA	AA	AA	AG	AA	GG	AA	GG	AA
6432332|F|0-54:G>T-54:G>T	G/T	1	61450251	+	NA	NA	NA	NA	NA	NA	TT	GG	TT	GG	TT	TT	TT	GT	TT	TT	GT	NN	TT	GG	TT	GT	TT	GT	TT	TT	GT	GG	TT	GG	NN	GT	GG	GG	GG	TT	GG	TT	TT	TT	TT	GG	TT	GG	TT
1890333|F|0-17:G>T-17:G>T	G/T	1	61508906	+	NA	NA	NA	NA	NA	NA	GG	GG	GG	GT	GG	GT	GG	GT	NN	GG	GG	GG	GG	NN	GG	GG	GG	GG	GT	GG	GG	GT	GG	GG	TT	GT	GG	GT	GT	GT	GT	GT	GG	GG	GT	GG	GG	GG	GT
2132182|F|0-46:A>C-46:A>C	C/A	1	61548551	+	NA	NA	NA	NA	NA	NA	CC	AA	CC	AA	CC	AC	CC	AC	CC	CC	AC	AA	CC	AA	CC	AC	CC	CC	CC	CC	AC	AA	CC	AA	CC	AC	AA	AA	AC	CC	AA	CC	CC	CC	CC	AA	CC	AA	CC
2184562|F|0-22:T>A-22:T>A	T/A	1	61608939	+	NA	NA	NA	NA	NA	NA	AA	TT	AA	TT	AA	AA	AA	TA	AA	TT	TT	TT	AA	TT	AA	TT	AA	TT	AA	TT	AA	TT	AA	TT	AA	TA	TT	TT	TA	AA	TT	AA	AA	TA	AA	TT	AA	TT	AA
1938089|F|0-13:G>A-13:G>A	G/A	1	61637996	+	NA	NA	NA	NA	NA	NA	AA	GG	AA	GG	AA	GA	AA	GA	AA	GG	GG	GG	AA	GG	AA	GG	AA	GA	AA	GG	GA	GG	AA	GA	AA	GA	AA	AA	GG	AA	GG	AA	AA	GA	AA	GG	AA	GG	AA
1942328|F|0-48:G>C-48:G>C	G/C	1	61660931	+	NA	NA	NA	NA	NA	NA	NN	GG	NN	GG	NN	GG	NN	GG	NN	GG	GG	GG	NN	NN	NN	GG	NN	GG	NN	GG	GG	GG	NN	NN	NN	GG	NN	NN	GC	NN	GG	NN	NN	GG	NN	GG	NN	GG	NN
1938557|F|0-11:T>C-11:T>C	C/T	1	61689250	+	NA	NA	NA	NA	NA	NA	CC	NN	CC	CC	CC	CC	NN	TC	CC	CC	CC	CC	CC	CC	CC	CC	CC	TT	CC	CC	CC	CC	CC	CC	CC	CC	CC	CC	CC	CC	TT	CC	CC	CC	CC	CC	CC	CC	CC
2676223|F|0-11:A>C-11:A>C	A/C	1	61711636	+	NA	NA	NA	NA	NA	NA	AA	AA	AA	AA	AA	AA	AA	AA	AA	NN	AA	AA	AA	NN	AA	AA	CC	AA	AA	AA	AA	AA	AA	AA	CC	AA	AA	AA	AA	AC	AA	AA	AA	AA	AA	AA	AC	AA	AA
2647208|F|0-49:C>T-49:C>T	C/T	1	61721263	+	NA	NA	NA	NA	NA	NA	CC	CC	CC	CC	CC	CC	CC	CT	CC	CC	CC	CC	CC	CC	CC	CC	CC	CT	CC	CC	CC	CC	CC	CC	CC	CC	CC	CC	CC	CC	TT	CC	CC	CC	CC	CC	CC	CC	CC
2645507|F|0-52:T>G-52:T>G	T/G	1	61742236	+	NA	NA	NA	NA	NA	NA	TT	TT	TT	TT	TT	TT	TT	TT	NN	TT	TG	NN	TT	TT	TT	TT	TT	TG	TT	TT	TT	TT	TT	TT	TT	TT	TT	TT	TT	TT	TT	TT	TT	TT	TT	TT	TT	GG	TT
2655104|F|0-22:G>C-22:G>C	G/C	1	61770298	+	NA	NA	NA	NA	NA	NA	GG	GG	GG	GG	GG	GG	GG	GC	NN	GG	GG	GG	NN	NN	GG	GG	GG	GC	GG	GG	GG	GG	GG	GG	NN	GG	GG	GG	GG	GG	CC	GG	GG	GC	GG	GG	GG	GG	GG
1891744|F|0-37:A>G-37:A>G	A/G	1	61772244	+	NA	NA	NA	NA	NA	NA	AA	GG	AA	AA	AA	AA	NN	AA	AA	GG	AG	GG	AA	GG	AA	AG	NN	GG	AA	GG	GG	AA	AA	AA	NN	AA	AA	AA	AA	AA	AA	AA	AA	NN	AA	GG	AA	AA	AG
1891744|F|0-49:T>A-49:T>A	T/A	1	61772244	+	NA	NA	NA	NA	NA	NA	TT	NN	TT	TT	TT	TA	AA	TT	TT	NN	TT	NN	TT	NN	TT	TT	AA	NN	TT	NN	AA	TT	TT	TT	AA	TT	TT	TT	TT	TA	TT	TT	TT	NN	TT	NN	TT	TT	TT
2645051|F|0-57:G>A-57:G>A	G/A	1	61828800	+	NA	NA	NA	NA	NA	NA	GG	GG	NN	GG	GG	GG	GG	GA	NN	GG	GG	GG	GG	NN	GG	GG	GG	NN	GG	GG	GG	GG	NN	GG	GA	GG	GG	GG	GG	GG	AA	GG	GG	GG	GG	GG	GG	GG	GG
2029217|F|0-36:A>G-36:A>G	A/G	1	61883770	+	NA	NA	NA	NA	NA	NA	AA	GG	AA	GG	AA	AA	AA	AA	AA	GG	GG	GG	NN	NN	AA	GG	AA	AA	AA	GG	NN	GG	AA	AA	AA	AG	GG	GG	GG	AA	AA	AA	AA	AA	AA	GG	AA	GG	AG
2650291|F|0-26:G>T-26:G>T	G/T	1	61883931	+	NA	NA	NA	NA	NA	NA	TT	GG	TT	GG	TT	GT	TT	TT	NN	NN	GG	NN	NN	GG	TT	GG	TT	GG	TT	GG	GG	GG	TT	TT	NN	GT	GG	GG	GG	TT	TT	TT	TT	GT	TT	GG	TT	GG	GT
1938056|F|0-61:C>G-61:C>G	C/G	1	61889246	+	NA	NA	NA	NA	NA	NA	CC	CC	CC	CC	CC	CC	CC	CG	CC	CC	CC	GG	CC	CC	CC	CG	CC	CG	CC	CC	CC	CC	CC	CC	CC	CC	CC	CC	CC	CC	GG	CC	CC	CG	CC	CC	CC	CC	CG
1953637|F|0-26:G>A-26:G>A	G/A	1	61897038	+	NA	NA	NA	NA	NA	NA	AA	GG	AA	GG	AA	AA	AA	GA	AA	GG	GG	AA	AA	NN	AA	GG	AA	GA	AA	GG	GA	GG	AA	GA	AA	GA	GG	GG	GG	AA	GG	AA	AA	AA	AA	GG	AA	GG	AA
2664854|F|0-28:C>G-28:C>G	C/G	1	61979431	+	NA	NA	NA	NA	NA	NA	CC	CC	CC	CC	CG	CC	GG	CC	GG	CC	CC	CC	CC	CC	CC	CC	CC	CC	CC	CC	CG	CC	GG	CC	CC	CC	CC	CC	CC	CC	CC	CC	GG	CG	CG	CC	CG	CC	CC
2657746|F|0-65:G>C-65:G>C	G/C	1	62094339	+	NA	NA	NA	NA	NA	NA	GC	GG	NN	GG	CC	GC	NN	GC	NN	GG	GG	GG	CC	GG	GG	GG	CC	GG	CC	GG	GG	GG	NN	GC	CC	GC	GG	GG	GG	CC	CC	CC	GG	GG	CC	GG	CC	GG	GC
10593376|F|0-31:T>C-31:T>C	C/T	1	62131833	+	NA	NA	NA	NA	NA	NA	TC	NN	TT	NN	TT	TC	NN	TC	NN	NN	CC	NN	TT	CC	CC	NN	NN	CC	TT	CC	NN	NN	NN	TT	NN	NN	CC	CC	CC	TT	CC	TT	TT	NN	TT	CC	NN	NN	TT
1924964|F|0-36:T>C-36:T>C	T/C	1	62140476	+	NA	NA	NA	NA	NA	NA	CC	TT	CC	TT	CC	TC	CC	TC	CC	TT	TT	TT	CC	NN	TT	TT	CC	TT	CC	TT	CC	TT	TT	TC	CC	TC	TT	TT	TT	CC	CC	CC	CC	TT	TC	TT	CC	TT	TC
2025432|F|0-67:C>A-67:C>A	C/A	1	62141049	+	NA	NA	NA	NA	NA	NA	AA	CC	CC	CC	CC	CC	CC	CA	CC	CC	CC	CC	AA	NN	CC	CC	AA	CC	AA	CC	CC	CC	CC	AA	AA	CA	CC	CC	CC	AA	CC	AA	AA	CC	CA	CC	CA	CC	AA
2652333|F|0-38:T>G-38:T>G	T/G	1	62159686	+	NA	NA	NA	NA	NA	NA	TG	TT	NN	TT	GG	TG	NN	TG	NN	TT	TT	TT	GG	TT	TT	TT	GG	TT	GG	TT	TT	TT	TT	TG	GG	TG	TT	TT	TT	GG	GG	GG	GG	TT	TG	TT	GG	TT	TG
2652333|F|0-50:A>G-50:A>G	A/G	1	62159686	+	NA	NA	NA	NA	NA	NA	AA	AA	GG	AA	GG	AA	GG	AA	GG	AA	AA	AA	NN	AA	AA	AA	NN	AG	NN	AA	AG	AA	AA	AA	NN	AA	AA	AA	AA	NN	NN	NN	NN	AA	AA	AA	GG	AA	AA
2660605|F|0-25:G>A-25:G>A	G/A	1	62183674	+	NA	NA	NA	NA	NA	NA	GG	GG	GG	GG	GG	GA	GG	GG	GG	GG	GG	GG	GG	GG	GG	GG	NN	GG	GG	GG	GG	GG	GG	GG	GG	GG	GG	GG	GG	GG	AA	GG	GG	GG	GG	GG	GG	GG	GG
1897388|F|0-58:T>C-58:T>C	T/C	1	62233334	+	NA	NA	NA	NA	NA	NA	TT	NN	TT	TT	TT	NN	TT	TT	NN	NN	TT	NN	NN	NN	TT	NN	TT	TT	TT	TT	TT	TT	NN	TT	TT	TT	NN	TT	TT	TC	TC	TT	TT	TT	NN	TT	TT	NN	TT
2646394|F|0-40:C>G-40:C>G	C/G	1	62296236	+	NA	NA	NA	NA	NA	NA	NN	NN	CC	CC	CC	CC	NN	CC	NN	CC	CC	NN	NN	NN	NN	NN	CC	NN	CC	CC	NN	CC	CC	CC	NN	NN	NN	CC	CC	CC	GG	CC	CC	CC	NN	CC	CC	NN	CC
2000490|F|0-17:T>G-17:T>G	T/G	1	62300848	+	NA	NA	NA	NA	NA	NA	TG	TT	GG	TT	GG	TT	GG	TG	GG	TT	TT	GG	GG	TT	TT	TT	GG	TG	GG	TT	TG	TT	TT	TG	GG	GG	TT	TT	TT	GG	TT	GG	GG	TT	TG	TT	GG	TT	TG
2654565|F|0-37:T>C-37:T>C	T/C	1	62314504	+	NA	NA	NA	NA	NA	NA	TC	TT	CC	TT	CC	TC	CC	TC	CC	TT	TC	CC	CC	NN	TT	TT	CC	TC	CC	TT	TC	TT	TT	TC	CC	TC	TT	TT	TT	CC	TT	CC	CC	TT	TC	TT	CC	TT	TC
2645064|F|0-61:T>C-61:T>C	T/C	1	62389494	+	NA	NA	NA	NA	NA	NA	TT	CC	TT	TT	TT	TC	TT	TC	TT	CC	TC	TT	TT	TT	TT	CC	TT	TT	TT	CC	TC	CC	TT	TC	TT	TC	CC	CC	CC	TT	TT	TT	TT	TT	TT	CC	TT	CC	TC
100032518|F|0-5:G>A-5:G>A	G/A	1	62484380	+	NA	NA	NA	NA	NA	NA	GG	NN	NN	NN	GG	NN	GG	GG	NN	AA	GG	GG	GG	GG	NN	GG	GG	NN	GG	NN	GG	NN	GG	NN	GG	GG	NN	NN	GG	NN	NN	NN	NN	GG	NN	NN	GG	NN	GG
2754240|F|0-10:G>A-10:G>A	A/G	1	62538511	+	NA	NA	NA	NA	NA	NA	AA	GA	AA	GA	AA	GA	AA	GA	GA	GA	GA	GA	AA	GG	AA	GA	AA	GA	AA	GA	GA	GA	GA	GA	AA	GA	GA	GA	GA	AA	GA	AA	AA	GA	GA	GA	AA	GA	GA
2235451|F|0-63:T>C-63:T>C	T/C	1	62598227	+	NA	NA	NA	NA	NA	NA	CC	TT	CC	TT	CC	TC	CC	TC	CC	TT	TT	TT	CC	TT	CC	TT	CC	TC	CC	TT	TC	TT	TT	TC	CC	CC	TT	TT	TT	CC	TT	CC	CC	TT	TC	TT	CC	TT	TC
2654195|F|0-28:A>G-28:A>G	A/G	1	62599035	+	NA	NA	NA	NA	NA	NA	GG	AA	GG	AA	GG	AG	GG	AG	AG	AA	AA	AA	GG	NN	GG	AA	GG	AA	GG	AA	AG	AA	AA	AG	GG	AG	AA	AA	AA	GG	AA	GG	GG	AA	AG	AA	GG	AA	AG
1929692|F|0-60:C>T-60:C>T	C/T	1	62670381	+	NA	NA	NA	NA	NA	NA	CC	TT	CC	TT	CC	CT	CC	CT	CC	CC	CT	TT	CC	TT	CC	CT	CC	CT	CC	TT	CT	TT	TT	CT	CC	CC	TT	TT	TT	CC	CC	CC	CC	TT	CT	TT	CC	TT	CT
4382023|F|0-33:C>T-33:C>T	T/C	1	62671014	+	NA	NA	NA	NA	NA	NA	TT	CC	TT	CC	TT	CT	TT	CT	TT	TT	CT	CC	NN	NN	TT	CT	TT	TT	TT	CT	CT	CC	CT	CT	NN	TT	CC	CC	CC	TT	TT	TT	TT	CT	CT	CC	TT	CC	CT
2221453|F|0-36:T>C-36:T>C	T/C	1	62734579	+	NA	NA	NA	NA	NA	NA	TT	NN	TT	TT	TT	TT	TT	TT	NN	TT	TT	TT	NN	NN	TT	NN	TT	NN	TT	TT	TT	TT	TT	TT	NN	TT	TT	TT	TT	TT	CC	TT	TT	TT	TT	TT	TT	NN	TT
2677616|F|0-25:A>T-25:A>T	A/T	1	62815607	+	NA	NA	NA	NA	NA	NA	TT	NN	TT	AA	TT	NN	TT	AA	NN	NN	AT	AA	TT	NN	AA	NN	TT	AT	TT	AA	AT	NN	TT	NN	NN	TT	AA	AA	AA	TT	AA	TT	TT	AT	TT	NN	TT	AA	AA
1895053|F|0-10:C>G-10:C>G	C/G	1	62891269	+	NA	NA	NA	NA	NA	NA	CC	CC	CC	CC	CC	CG	CC	CC	CC	CC	CC	CC	CC	CC	CC	CC	CC	CC	CC	CC	CC	CC	CC	CC	CG	CC	CC	CC	CC	CC	CC	CC	CC	CC	CC	CC	CC	CC	CC
2650025|F|0-24:A>C-24:A>C	A/C	1	63096016	+	NA	NA	NA	NA	NA	NA	CC	AA	CC	AA	CC	AC	CC	AC	CC	CC	AC	AA	CC	AA	CC	AA	CC	AC	CC	AA	AC	AA	CC	AC	CC	AC	AA	AA	AA	CC	AA	CC	CC	CC	CC	AA	CC	AA	AC
1951098|F|0-16:C>A-16:C>A	C/A	1	63122871	+	NA	NA	NA	NA	NA	NA	AA	CC	AA	CC	AA	CA	AA	CA	AA	AA	CA	CC	AA	CC	AA	CC	AA	CA	AA	CC	CA	CC	AA	CA	AA	CA	CC	CC	CC	AA	CC	AA	AA	CA	AA	CC	CA	CC	CA
1939805|F|0-33:C>A-33:C>A	C/A	1	63144303	+	NA	NA	NA	NA	NA	NA	CA	CC	AA	CC	AA	CA	AA	CA	AA	AA	CC	CC	AA	CC	AA	CC	AA	CA	AA	CC	NN	AA	NN	CA	AA	CA	CC	CC	CA	AA	CC	AA	AA	CA	AA	CC	CA	CC	CA
2648654|F|0-10:C>T-10:C>T	C/T	1	63229505	+	NA	NA	NA	NA	NA	NA	CC	CC	TT	CC	TT	CC	TT	CT	NN	CC	CC	CC	NN	NN	TT	CC	TT	NN	TT	CC	CT	TT	TT	CT	TT	CT	CC	CC	CC	TT	CC	TT	TT	CT	TT	CC	TT	CC	CT
4375964|F|0-11:A>G-11:A>G	A/G	1	63344276	+	NA	NA	NA	NA	NA	NA	AG	AA	GG	AA	GG	AG	GG	AG	GG	AA	AA	AA	GG	AA	GG	AA	GG	AG	GG	AA	AG	GG	GG	AG	GG	AG	AA	AA	AG	GG	AA	GG	GG	AG	GG	AA	AG	AA	AG
2655328|F|0-66:A>C-66:A>C	A/C	1	63696645	+	NA	NA	NA	NA	NA	NA	CC	AA	AA	AA	AA	AC	AA	AC	AA	CC	AA	CC	AA	AA	CC	AA	AA	AC	AA	AA	AC	CC	AA	AA	AA	AA	CC	CC	AC	AA	CC	CC	AA	AC	AA	AA	AC	AA	AC
1949117|F|0-25:C>G-25:C>G	C/G	1	63714093	+	NA	NA	NA	NA	NA	NA	CC	CC	CC	CC	CC	CC	CC	CC	CC	CC	CC	CC	CC	CC	CC	CC	CC	CG	CC	CC	CC	CC	CC	CC	CC	CC	CC	CC	CC	CC	CC	CC	CC	CC	CC	CC	CC	CC	CC
3629198|F|0-39:G>C-39:G>C	G/C	1	63714159	+	NA	NA	NA	NA	NA	NA	CC	GG	GG	GG	GG	GG	GG	GG	GG	GG	GG	GG	GG	NN	CC	GG	GG	GG	GG	GG	GG	CC	GG	GG	GG	GG	CC	GG	GG	GG	GG	CC	GG	GC	GG	GG	GG	GG	GC
3627729|F|0-33:G>A-33:G>A	G/A	1	63738620	+	NA	NA	NA	NA	NA	NA	GG	GG	GG	GG	GG	GA	GG	GA	GG	GG	GA	GG	GG	GG	GG	GG	GG	GG	GG	GG	GG	GG	GG	GG	GG	GG	GG	AA	GA	GG	AA	GG	GG	GG	GG	GG	GA	GG	GG
2651293|F|0-13:C>A-13:C>A	C/A	1	63740692	+	NA	NA	NA	NA	NA	NA	CC	NN	AA	CC	AA	CC	NN	CA	NN	NN	CA	NN	AA	NN	CC	CC	AA	NN	AA	CC	CA	CC	AA	CC	NN	CA	CC	CC	CC	AA	CC	CC	AA	CA	AA	CC	CA	NN	CC
1953292|F|0-50:G>A-50:G>A	G/A	1	63793233	+	NA	NA	NA	NA	NA	NA	GG	GG	GG	GG	GG	GG	GG	GG	GG	GG	AA	GG	GG	GG	GG	AA	GG	GG	GG	GG	GA	GG	GG	GG	GG	GG	GG	GG	GG	GG	GG	GG	GG	GG	GG	GG	GG	AA	GG
2685054|F|0-23:C>T-23:C>T	C/T	1	63793897	+	NA	NA	NA	NA	NA	NA	CC	CC	CC	CC	CC	CC	CC	CC	NN	CC	TT	NN	CC	NN	CC	NN	CC	CC	CC	CC	CT	CC	CC	CC	NN	CC	CC	CC	CC	CC	CC	CC	CC	CC	CC	CC	CC	TT	CC
1949568|F|0-28:G>A-28:G>A	G/A	1	63795306	+	NA	NA	NA	NA	NA	NA	AA	AA	GG	AA	GG	GA	AA	GG	GG	AA	GG	AA	GG	AA	AA	GA	GG	GG	GG	AA	GA	AA	GG	GA	GG	GA	AA	GG	GA	GG	GG	AA	GG	GA	GG	AA	GG	GG	AA
2649857|F|0-31:C>G-31:C>G	G/C	1	63862717	+	NA	NA	NA	NA	NA	NA	CG	GG	GG	GG	GG	CG	GG	CG	NN	GG	CC	GG	GG	NN	GG	CG	GG	CG	GG	GG	CG	GG	GG	GG	GG	GG	CC	CC	CG	GG	CC	GG	GG	CG	GG	CG	CG	CC	GG
2666358|F|0-57:T>C-57:T>C	T/C	1	63933194	+	NA	NA	NA	NA	NA	NA	TC	CC	TT	CC	TT	CC	CC	TT	TT	TT	TC	CC	TT	CC	TT	TC	TT	TT	TT	CC	CC	TT	TT	TC	TT	TC	CC	CC	CC	TT	TT	TT	TT	TC	TT	NN	TT	TT	TC
2650283|F|0-42:A>C-42:A>C	A/C	1	63978588	+	NA	NA	NA	NA	NA	NA	AC	AA	AA	AA	AA	AC	AA	AA	AA	AA	AC	CC	AA	NN	AA	AA	AA	AA	AA	AA	AA	AA	AA	AA	NN	AA	AA	AA	AA	AA	AA	AA	AA	AC	AA	AA	AC	AA	AA
2652442|F|0-36:G>A-36:G>A	G/A	1	63988547	+	NA	NA	NA	NA	NA	NA	GG	AA	GG	AA	GG	GA	AA	GG	GG	AA	GA	AA	GG	AA	GG	AA	GG	GA	GG	AA	AA	GG	GG	GA	GG	GA	AA	AA	AA	GG	GG	GG	GG	GG	GA	GA	GG	AA	GA
2656842|F|0-44:A>G-44:A>G	A/G	1	63991019	+	NA	NA	NA	NA	NA	NA	AA	AA	AA	AA	AA	AA	AA	AA	AA	GG	AA	NN	AA	AA	AA	GG	AA	NN	AA	AA	AA	AA	AA	AA	AA	AA	AA	AA	AA	AA	AA	AA	AA	NN	AA	AA	NN	GG	NN
2669269|F|0-51:A>C-51:A>C	A/C	1	64107423	+	NA	NA	NA	NA	NA	NA	AC	AA	CC	AA	CC	AA	NN	AC	NN	AA	AA	AA	NN	NN	CC	NN	CC	AA	CC	AA	AA	AA	CC	AC	CC	AC	AA	AA	AA	CC	AA	CC	CC	AC	NN	NN	AA	AA	AC
1914458|F|0-21:C>G-21:C>G	C/G	1	64134689	+	NA	NA	NA	NA	NA	NA	CC	CC	CC	CC	CC	CC	CC	CC	CC	GG	CC	CC	NN	NN	CC	CG	CC	CC	CC	CC	CC	CC	CC	CC	CC	CC	CC	CC	CC	CC	CC	CC	CC	CC	CC	CC	CC	CC	CC
2206263|F|0-8:G>T-8:G>T	G/T	1	64137087	+	NA	NA	NA	NA	NA	NA	TT	GG	TT	GG	TT	GT	GG	GT	GG	TT	GG	GG	TT	NN	TT	GT	TT	GG	TT	GG	GG	GG	TT	GG	TT	GT	GG	GG	GG	TT	GG	TT	TT	GT	GT	GG	GT	GG	GG
1955632|F|0-8:A>G-8:A>G	G/A	1	64156989	+	NA	NA	NA	NA	NA	NA	GG	GG	GG	GG	GG	AG	GG	GG	NN	GG	AA	GG	NN	NN	GG	GG	GG	AG	GG	GG	AG	GG	GG	NN	NN	GG	GG	AA	AG	GG	AA	GG	GG	GG	GG	AG	GG	AA	GG
1947923|F|0-67:A>G-67:A>G	G/A	1	64157919	+	NA	NA	NA	NA	NA	NA	GG	GG	GG	GG	GG	AG	GG	GG	GG	GG	AG	GG	GG	NN	GG	GG	GG	AA	GG	GG	AG	GG	GG	GG	GG	GG	GG	AA	AG	GG	AA	GG	GG	GG	GG	AG	GG	AA	GG
2665434|F|0-29:C>A-29:C>A	A/C	1	64185865	+	NA	NA	NA	NA	NA	NA	AA	AA	AA	AA	AA	CA	AA	CC	NN	AA	CA	NN	AA	NN	AA	AA	AA	AA	AA	AA	CA	AA	AA	AA	NN	AA	AA	AA	CA	AA	CC	AA	AA	AA	CA	CA	CA	CC	AA
2653462|F|0-36:C>T-36:C>T	C/T	1	64191887	+	NA	NA	NA	NA	NA	NA	CC	CC	CC	CC	CC	CT	CC	CT	CT	CC	CC	CC	CC	CC	CC	CC	CC	CC	CC	CC	CT	CC	CC	CC	CC	CC	CC	CC	CC	CC	CC	CC	CC	CC	CC	CC	CC	TT	CC
2711584|F|0-33:C>G-33:C>G	G/C	1	64204592	+	NA	NA	NA	NA	NA	NA	GG	GG	NN	GG	GG	GG	GG	CG	NN	CC	GG	NN	NN	NN	GG	GG	GG	CC	GG	GG	GG	GG	GG	NN	NN	GG	GG	GG	GG	GG	CC	GG	GG	GG	GG	CG	GG	GG	GG
1919364|F|0-40:C>T-40:C>T	C/T	1	64205978	+	NA	NA	NA	NA	NA	NA	CT	TT	CC	TT	CC	CT	TT	CC	CC	CC	CT	TT	NN	TT	CC	CT	CC	CC	CC	TT	CT	TT	CC	CT	CC	CT	TT	TT	TT	CC	CC	CC	CC	CT	CC	CT	CC	CC	CT
2664241|F|0-32:C>T-32:C>T	C/T	1	64206168	+	NA	NA	NA	NA	NA	NA	CC	CC	CC	CC	CC	CT	CC	CT	TT	CC	CC	NN	CC	NN	CC	CC	CC	CC	CC	CC	CC	CC	TT	CC	NN	CC	CC	CC	CC	CC	CC	CC	TT	CT	CT	CC	CC	CC	CC
2725975|F|0-31:C>G-31:C>G	G/C	1	64222556	+	NA	NA	NA	NA	NA	NA	NN	NN	NN	NN	NN	GG	NN	CC	NN	NN	GG	NN	NN	NN	NN	NN	NN	NN	GG	GG	NN	NN	NN	GG	NN	NN	NN	GG	NN	NN	NN	NN	NN	NN	NN	NN	NN	GG	GG
2658175|F|0-28:A>C-28:A>C	A/C	1	64230327	+	NA	NA	NA	NA	NA	NA	AC	CC	AA	CC	AA	AA	CC	AC	AC	NN	NN	CC	AA	CC	AA	NN	NN	AA	AA	CC	CC	CC	CC	NN	NN	AC	CC	CC	CC	AA	AA	AA	CC	CC	CC	AA	AC	CC	AC
2665007|F|0-20:G>T-20:G>T	G/T	1	64234035	+	NA	NA	NA	NA	NA	NA	GT	TT	GG	TT	GG	GT	TT	GG	GG	GG	GT	TT	GG	TT	GG	GT	GG	GG	GG	TT	GT	TT	GG	GT	GG	GT	TT	TT	GT	GG	GG	GG	GG	GT	GG	GT	GG	GG	GT
2652384|F|0-8:C>T-8:C>T	T/C	1	64234071	+	NA	NA	NA	NA	NA	NA	NN	TT	TT	TT	TT	TT	TT	CC	TT	TT	TT	TT	TT	TT	TT	TT	TT	CC	TT	TT	TT	TT	TT	TT	CT	TT	TT	TT	TT	TT	CC	TT	TT	TT	TT	CT	TT	NN	TT
1944241|F|0-16:T>A-16:T>A	T/A	1	64241960	+	NA	NA	NA	NA	NA	NA	TT	TT	AA	TT	TT	TT	TT	AA	TA	TT	TT	TT	TT	TT	TT	TT	TT	TT	TT	TT	TT	TT	AA	TT	TT	TT	TT	TT	TA	TT	TT	TT	AA	TA	AA	TT	TT	TT	TT
1944241|F|0-17:A>T-17:A>T	A/T	1	64241960	+	NA	NA	NA	NA	NA	NA	AA	AA	NN	AA	AA	AA	AA	TT	AA	AA	AT	AA	AA	AA	AA	AA	AA	AT	AA	AA	AA	AA	NN	AA	AA	AA	AA	AA	AA	AA	AA	AA	NN	AA	NN	AA	AA	AA	AA
1960609|F|0-66:G>A-66:G>A	A/G	1	64244505	+	NA	NA	NA	NA	NA	NA	GA	AA	AA	AA	GA	AA	AA	GG	AA	GG	GG	AA	AA	AA	AA	GA	AA	GA	AA	AA	GA	AA	AA	AA	AA	AA	AA	AA	AA	AA	GG	AA	AA	AA	AA	GA	GA	GG	AA
1944487|F|0-8:C>T-8:C>T	C/T	1	64366089	+	NA	NA	NA	NA	NA	NA	CC	NN	CC	NN	CC	CT	NN	CC	CC	NN	CC	NN	CC	NN	CC	NN	CC	CC	CC	NN	CC	NN	CC	CC	CC	CC	NN	NN	NN	CC	CC	CC	CC	CC	CC	CC	CC	CC	CC
2648727|F|0-20:T>C-20:T>C	T/C	1	64371424	+	NA	NA	NA	NA	NA	NA	TT	CC	TC	CC	TT	TC	CC	TT	TT	CC	TC	CC	TT	NN	TT	CC	TT	NN	TT	CC	TC	CC	TT	TC	TT	TC	CC	CC	CC	TT	TT	TT	TT	TC	TT	TC	TT	TT	TC
2659911|F|0-18:A>G-18:A>G	A/G	1	64409107	+	NA	NA	NA	NA	NA	NA	AA	GG	AA	GG	AA	AG	GG	AA	AA	GG	AG	GG	AA	GG	AA	GG	AA	AG	AA	GG	AG	GG	AA	AG	AA	AG	GG	GG	AG	AA	GG	AA	AA	AG	AA	AG	AA	AA	AG
2651769|F|0-6:T>G-6:T>G	T/G	1	64422328	+	NA	NA	NA	NA	NA	NA	TT	GG	TT	GG	TT	TT	GG	TT	TT	NN	TG	TT	TT	NN	TT	GG	TT	TG	TT	GG	TG	GG	TT	TG	TT	TG	GG	GG	TG	TT	GG	TT	TT	TT	TT	TG	TT	TT	TG
2206099|F|0-10:G>C-10:G>C	G/C	1	64427225	+	NA	NA	NA	NA	NA	NA	GG	GG	GG	GG	GG	GG	GG	GC	GG	GG	GG	NN	GG	GG	GG	GG	GG	CC	GG	GG	GG	GG	GG	GG	GG	GG	GG	GG	GC	GG	GG	GG	GG	GC	GG	GC	GC	NN	GG
2206099|F|0-18:C>A-18:C>A	C/A	1	64427225	+	NA	NA	NA	NA	NA	NA	CC	CC	CC	CC	CC	CA	CC	CC	CC	CC	CA	AA	CC	CC	CC	CC	CC	NN	CC	CC	CA	CC	CC	CC	CC	CC	CC	CC	CC	CC	CC	CC	CC	CC	CC	CC	CC	AA	CC
2664445|F|0-42:C>T-42:C>T	C/T	1	64436725	+	NA	NA	NA	NA	NA	NA	CC	CC	CC	CC	CT	CT	CC	CC	CC	CC	CC	CC	CC	CC	CC	CC	TT	CC	TT	CC	CC	CC	TT	CC	NN	CC	CC	CC	CC	TT	CC	CC	TT	TT	TT	CC	CT	CC	CC
2657324|F|0-68:T>G-68:T>G	T/G	1	64442294	+	NA	NA	NA	NA	NA	NA	NN	NN	NN	NN	GG	TG	NN	TT	NN	NN	NN	NN	NN	NN	NN	NN	GG	TT	TT	NN	NN	NN	TT	NN	GG	NN	NN	NN	NN	TG	NN	NN	TT	TT	TT	TT	TG	NN	NN
1895752|F|0-34:C>A-34:C>A	C/A	1	64481543	+	NA	NA	NA	NA	NA	NA	NN	CC	CC	CC	CC	CC	CC	AA	NN	CC	CC	CC	NN	CC	NN	CC	CC	CA	CC	CC	CC	CC	CC	CC	CC	CC	CC	CC	CC	CC	CC	CC	CC	CC	CC	CA	CA	CC	CC
1895752|F|0-6:C>T-6:C>T	C/T	1	64481543	+	NA	NA	NA	NA	NA	NA	TT	CC	TT	CC	CT	CT	CC	TT	TT	CC	CC	CC	TT	CC	TT	CC	CC	CC	CC	CC	CC	CC	CC	CT	CC	CT	CC	CC	CC	CC	CC	CC	CC	CC	CC	CC	CC	CC	CC
1903224|F|0-20:T>G-20:T>G	T/G	1	64481773	+	NA	NA	NA	NA	NA	NA	NN	TT	NN	TT	NN	TT	TT	NN	NN	NN	TT	TT	NN	NN	NN	TT	NN	NN	GG	TT	TT	NN	NN	NN	NN	TT	TT	NN	TT	GG	TT	GG	GG	TT	GG	NN	NN	TT	TT
1905738|F|0-8:T>C-8:T>C	T/C	1	64501853	+	NA	NA	NA	NA	NA	NA	TT	TT	TT	TT	TT	TT	TT	CC	TT	TT	TT	TT	TT	TT	TT	TT	TT	CC	TT	TT	TT	TT	CC	TT	TT	TT	TT	CC	TT	TT	TT	TT	TT	TC	TC	TC	TT	TT	TT
2648704|F|0-6:A>T-6:A>T	A/T	1	64502207	+	NA	NA	NA	NA	NA	NA	TT	AA	TT	AA	AT	AT	AA	TT	TT	AA	AA	AA	TT	AA	TT	AA	AA	TT	TT	AA	AA	AA	TT	AT	AA	AT	AA	TT	AT	AT	AA	TT	TT	AT	TT	AT	AA	AA	AT
1983805|F|0-16:T>C-16:T>C	T/C	1	64511765	+	NA	NA	NA	NA	NA	NA	CC	TT	CC	TT	TC	TT	TT	TT	CC	TT	TT	TT	CC	TT	CC	TT	NN	TT	CC	TT	TT	TT	TT	TT	TT	TC	NN	TT	TT	TC	TT	NN	NN	TT	TT	TT	TT	TT	TT
2663551|F|0-16:T>C-16:T>C	T/C	1	64511786	+	NA	NA	NA	NA	NA	NA	CC	TT	CC	TT	TC	TC	TT	TC	CC	TT	TT	TT	CC	TT	CC	TT	TT	TT	CC	TT	TT	TT	TT	TC	TT	TC	TT	TT	TT	TC	TT	CC	CC	TT	TC	TT	TT	TT	TC
1930471|F|0-9:T>A-9:T>A	T/A	1	64511831	+	NA	NA	NA	NA	NA	NA	AA	TT	AA	TT	TA	TA	TT	TA	AA	TT	TT	TT	AA	TT	AA	TT	TT	TT	AA	TT	TT	TT	TT	TA	TT	TA	TT	TT	TT	TA	TT	AA	AA	TT	TA	TT	TT	TT	TA
1987605|F|0-66:A>T-66:A>T	T/A	1	64514175	+	NA	NA	NA	NA	NA	NA	TT	AA	NN	TT	TT	AT	NN	TT	TT	AA	AA	AA	NN	NN	NN	AA	TT	TT	NN	AA	AA	AA	TT	TT	TT	AT	AA	AA	AA	TT	AA	TT	NN	AT	TT	AT	TT	AA	AA
100040920|F|0-53:C>T-53:C>T	C/T	1	64520646	+	NA	NA	NA	NA	NA	NA	CT	CC	CC	CC	CT	CC	CC	CC	CC	CC	CC	CC	TT	CC	CC	CC	NN	CC	CC	CC	CC	CC	CC	CT	CC	CT	NN	CC	CC	CC	CC	CC	CC	CC	CC	NN	CC	CC	CC
2017389|F|0-51:C>G-51:C>G	C/G	1	64524230	+	NA	NA	NA	NA	NA	NA	CG	CC	CC	CC	GG	CG	CC	CC	CC	CC	NN	CC	GG	NN	CC	CC	NN	NN	CC	NN	CC	CC	CC	CG	NN	CG	CC	NN	CC	CC	NN	CC	CC	CC	CC	CC	NN	NN	CC
2686215|F|0-22:G>A-22:G>A	G/A	1	64531368	+	NA	NA	NA	NA	NA	NA	NN	GG	GG	AA	GG	NN	NN	GG	GG	GG	GG	NN	NN	NN	GG	GG	NN	NN	GG	GG	GA	GG	GG	AA	GG	GG	GG	GG	GG	GG	GG	GG	GA	GG	NN	GG	GG	GG	GG
2660460|F|0-12:G>T-12:G>T	G/T	1	64545555	+	NA	NA	NA	NA	NA	NA	GG	GG	GG	TT	GG	GT	TT	GG	GG	GG	GG	GG	GG	GG	GG	GG	GG	GT	GG	GG	GT	GG	GG	GT	GG	GG	GG	GG	GG	GG	GG	GG	GG	GG	GG	GG	GG	GG	GG
1913164|F|0-34:A>G-34:A>G	A/G	1	64557452	+	NA	NA	NA	NA	NA	NA	GG	AA	NN	NN	NN	AA	NN	NN	GG	AA	AG	AA	NN	AA	GG	AA	NN	NN	GG	AA	AA	AA	GG	NN	NN	AA	AA	AA	AG	GG	AA	GG	GG	AG	GG	AA	AA	NN	AG
1954927|F|0-49:T>C-49:T>C	C/T	1	64880162	+	NA	NA	NA	NA	NA	NA	NN	NN	CC	TT	CC	CC	NN	TT	CC	NN	CC	CC	CC	NN	CC	TT	CC	TT	CC	CC	CC	NN	CC	TC	CC	CC	NN	TT	CC	CC	TT	TT	CC	CC	CC	TT	CC	CC	NN
1954927|F|0-66:G>C-66:G>C	G/C	1	64880162	+	NA	NA	NA	NA	NA	NA	NN	CC	GG	NN	GG	GG	CC	NN	GG	CC	GG	GG	GG	CC	GG	NN	GG	NN	GG	GG	GG	CC	GG	GG	GG	GC	CC	NN	GG	GG	NN	NN	GG	GG	GG	CC	GG	GG	CC
1928137|F|0-46:T>C-46:T>C	T/C	1	64905248	+	NA	NA	NA	NA	NA	NA	TT	TT	TT	CC	TT	TT	TT	TT	TT	TT	TT	TT	TT	TT	TT	TC	TT	TT	TT	TT	TT	TT	TT	TT	TT	TT	TT	TT	TT	TT	TT	TT	TT	TT	TT	TT	TT	TT	TT
1934636|F|0-49:G>A-49:G>A	G/A	1	64908561	+	NA	NA	NA	NA	NA	NA	GG	GG	GG	AA	GG	GG	GG	GG	GG	GG	GG	GG	GG	GG	GG	GA	GG	GG	GG	GG	GG	GG	GG	GG	GG	GG	GG	GG	GG	GG	GG	GG	GG	GG	GG	GG	GG	GG	GG
1887686|F|0-7:C>T-7:C>T	C/T	1	64909974	+	NA	NA	NA	NA	NA	NA	CC	CC	CC	TT	CC	CC	CC	CC	CC	CC	CC	CC	CC	CC	CC	CT	CC	CC	CC	CC	CC	CC	CC	CC	CC	CC	CC	CC	CC	CC	CC	CC	CC	CC	CC	CC	CC	CC	CC
1907627|F|0-22:G>A-22:G>A	A/G	1	64956204	+	NA	NA	NA	NA	NA	NA	AA	GG	NN	GG	AA	AA	NN	GA	NN	GG	GA	AA	AA	NN	AA	GG	AA	GG	AA	AA	GA	GG	AA	AA	AA	GA	GG	NN	AA	AA	GG	GG	AA	AA	AA	GG	AA	AA	GG
2645680|F|0-19:C>T-19:C>T	C/T	1	64957574	+	NA	NA	NA	NA	NA	NA	TT	CC	TT	CC	TT	CT	CC	CT	TT	CC	CC	CT	TT	NN	TT	CC	TT	CC	TT	CC	CC	CC	TT	CT	CC	CT	CC	CC	CT	TT	CC	CC	TT	CT	TT	CC	CT	CC	CC
1948725|F|0-17:G>A-17:G>A	G/A	1	64958512	+	NA	NA	NA	NA	NA	NA	AA	GG	AA	GG	AA	GA	GG	GA	AA	GG	GG	GA	AA	GG	AA	GG	AA	GG	AA	GG	GG	GG	AA	GA	GA	GA	GG	GG	GA	AA	GG	GG	AA	GA	AA	GG	GA	GG	GG
2646635|F|0-29:T>C-29:T>C	C/T	1	64982506	+	NA	NA	NA	NA	NA	NA	CC	CC	CC	CC	CC	TC	CC	TC	CC	CC	CC	CC	CC	CC	CC	CC	CC	TT	CC	CC	CC	CC	CC	CC	CC	CC	CC	TT	CC	CC	TT	TT	CC	CC	CC	TC	CC	CC	TC
1927888|F|0-63:A>T-63:A>T	T/A	1	64983698	+	NA	NA	NA	NA	NA	NA	TT	TT	TT	NN	TT	AA	NN	AT	TT	TT	TT	NN	TT	NN	TT	TT	TT	NN	TT	TT	TT	TT	TT	NN	TT	TT	TT	AA	NN	TT	AA	AA	TT	TT	TT	AT	AT	TT	AT
1944767|F|0-66:C>A-66:C>A	A/C	1	64984092	+	NA	NA	NA	NA	NA	NA	AA	AA	AA	AA	AA	AA	AA	CA	AA	AA	AA	AA	AA	AA	AA	AA	AA	CA	AA	AA	AA	AA	AA	AA	AA	AA	AA	CC	AA	AA	CC	CC	AA	AA	AA	CA	CA	AA	CA
2654327|F|0-63:C>T-63:C>T	T/C	1	65036019	+	NA	NA	NA	NA	NA	NA	TT	CC	TT	TT	TT	CT	CC	CT	TT	NN	CC	CT	TT	CC	TT	CT	TT	CC	TT	CC	CC	CC	TT	TT	TT	CT	CC	CC	CT	TT	CC	CC	TT	CT	TT	CC	CT	CC	CC
2655406|F|0-48:C>T-48:C>T	T/C	1	65059165	+	NA	NA	NA	NA	NA	NA	TT	TT	TT	TT	TT	TT	TT	CT	TT	TT	TT	TT	TT	TT	TT	TT	TT	CT	TT	TT	TT	TT	TT	TT	TT	TT	TT	CC	TT	TT	CC	CC	TT	TT	TT	TT	CT	TT	CT
1920440|F|0-55:C>A-55:C>A	C/A	1	65062035	+	NA	NA	NA	NA	NA	NA	CC	CC	CC	CC	CC	CA	CC	CA	CC	NN	CC	CA	CC	CC	CC	CC	CC	CC	CC	AA	CC	CC	CC	CC	CC	CC	CC	AA	CA	CC	AA	AA	CC	CA	CC	CC	CA	CC	CA
2685807|F|0-67:C>G-67:C>G	C/G	1	65075281	+	NA	NA	NA	NA	NA	NA	CC	CC	CC	GG	CC	CG	CC	CC	CC	CC	CC	CC	CC	CC	CC	CG	CC	CC	CC	CC	CC	CC	CC	CG	CC	CC	CC	CC	CC	CC	CC	CC	CC	CC	CC	CG	CC	CC	CC
2670780|F|0-32:C>T-32:C>T	C/T	1	65086571	+	NA	NA	NA	NA	NA	NA	CC	CC	CC	TT	CC	NN	CC	CC	CC	NN	CC	CC	CC	CC	CC	CT	CC	CC	CC	CC	CC	CC	CC	CT	TT	CC	CC	CC	CC	CC	CC	CC	CC	CC	CC	CC	CC	CC	CC
2651002|F|0-27:C>T-27:C>T	C/T	1	65115504	+	NA	NA	NA	NA	NA	NA	TT	CC	TT	CC	TT	CC	CC	CT	NN	CC	CC	TT	TT	NN	TT	CC	TT	CC	TT	CC	CC	CC	CC	CC	CC	CC	CC	NN	CT	CT	CC	CC	TT	CC	CT	CC	CC	CC	CC
2656972|F|0-25:A>C-25:A>C	A/C	1	65268862	+	NA	NA	NA	NA	NA	NA	AA	AA	CC	AA	AA	AC	AA	AC	CC	AA	AA	AA	AA	AA	AA	AA	AA	AA	CC	AA	AA	AA	CC	AC	CC	AA	AA	AA	AC	CC	AA	AA	CC	AC	AC	AA	AA	AA	AA
2649170|F|0-38:G>T-38:G>T	G/T	1	65283701	+	NA	NA	NA	NA	NA	NA	GG	GG	TT	GG	GG	GT	GG	TT	TT	GG	GG	GG	TT	GG	GG	GG	GG	GG	TT	GG	GG	GG	TT	GT	TT	GG	GG	GG	GT	TT	GG	NN	TT	GT	GT	GG	GG	GG	GG
2649170|F|0-7:A>G-7:A>G	A/G	1	65283701	+	NA	NA	NA	NA	NA	NA	AA	AA	NN	AA	AA	AA	AA	GG	NN	AA	AA	AA	NN	AA	AA	AA	AA	AG	NN	AA	AA	AA	NN	AA	NN	AA	AA	AA	AA	NN	AA	GG	NN	AA	AA	AA	AA	AA	AG
2647669|F|0-65:T>A-65:T>A	T/A	1	65286136	+	NA	NA	NA	NA	NA	NA	TT	TT	TT	AA	TA	TA	AA	TT	TT	AA	AA	TT	TT	AA	TT	AA	TT	TA	TT	AA	AA	TT	TT	TT	TT	TT	TT	TT	TA	TT	TT	TT	TT	TT	TT	TA	TA	AA	TA
2651020|F|0-42:C>G-42:C>G	C/G	1	65338930	+	NA	NA	NA	NA	NA	NA	GG	CC	CC	CC	CG	CG	CC	CG	CG	CC	CC	CC	CC	CC	GG	CC	GG	CG	CC	CC	CC	CC	CC	CC	CC	CG	CC	GG	CG	CC	CC	CC	CC	CC	CC	CC	CC	CC	CC
1981294|F|0-52:C>T-52:C>T	C/T	1	65400471	+	NA	NA	NA	NA	NA	NA	CC	CC	CC	CC	CC	CC	CC	CC	CC	CC	CC	CC	CC	CC	CC	CC	CC	CC	CC	CT	CC	NN	CC	CC	CC	CC	CC	NN	CC	CC	TT	CC	CC	CC	CC	CC	CT	NN	CC
1947736|F|0-22:G>C-22:G>C	G/C	1	65422198	+	NA	NA	NA	NA	NA	NA	GG	GG	GG	GG	GC	GC	GG	GC	GG	CC	GG	GG	GG	NN	GG	GG	GG	CC	GG	GG	GC	GG	CC	GG	NN	GG	GG	GG	GG	GG	CC	CC	GG	CC	GC	GG	CC	GG	GC
2646945|F|0-35:G>C-35:G>C	G/C	1	65482060	+	NA	NA	NA	NA	NA	NA	GG	GG	GG	GG	GG	GC	GG	GG	NN	GG	GG	GG	GG	GG	GG	GG	GG	GG	GG	GG	GG	GG	CC	GG	GG	GG	GG	GG	GG	GG	GG	GG	GG	CC	GC	GG	GC	GG	GG
2674126|F|0-61:C>T-61:C>T	C/T	1	65503175	+	NA	NA	NA	NA	NA	NA	CC	CC	TT	CC	CC	CC	NN	CC	NN	NN	CC	CC	TT	NN	CC	CC	CC	CC	CC	CC	CC	CC	CC	TT	NN	CC	CC	CC	CC	CT	CC	TT	CC	CC	CC	CC	CT	CC	TT
1945356|F|0-36:T>C-36:T>C	T/C	1	65514190	+	NA	NA	NA	NA	NA	NA	CC	TT	CC	CC	TC	TC	CC	TC	CC	TT	TC	TC	CC	TT	CC	TC	CC	TT	CC	CC	CC	TT	TT	TC	CC	TC	TT	NN	CC	CC	TT	CC	CC	TT	TT	TC	CC	TT	TT
2661598|F|0-26:T>C-26:T>C	T/C	1	65526382	+	NA	NA	NA	NA	NA	NA	CC	TT	TT	CC	TC	CC	NN	TT	NN	TT	TC	NN	TT	NN	CC	CC	CC	NN	TT	CC	CC	NN	TT	TT	NN	TC	TT	TT	CC	TT	TT	TT	TT	TT	TT	CC	TT	TT	TT
2645816|F|0-44:T>C-44:T>C	T/C	1	65546116	+	NA	NA	NA	NA	NA	NA	CC	TT	TT	CC	TC	CC	CC	TC	CC	NN	CC	TT	TT	NN	CC	TC	CC	TC	CC	CC	TT	TT	TT	NN	TT	CC	TT	TT	CC	TC	TT	TT	CC	NN	TT	CC	TT	TT	TT
2645781|F|0-16:A>C-16:A>C	A/C	1	65551608	+	NA	NA	NA	NA	NA	NA	AA	NN	CC	NN	AA	AC	NN	AA	AC	AA	AA	AA	CC	NN	AA	AA	AA	AA	AA	NN	NN	AA	AA	AC	CC	AA	AA	AA	AA	AC	AA	CC	AA	AA	AA	AA	AC	AA	AC
1949455|F|0-5:T>A-5:T>A	T/A	1	65572146	+	NA	NA	NA	NA	NA	NA	TT	TT	TT	TT	TT	TT	TT	TT	TT	TT	TA	TA	TT	TT	TT	TT	TT	TT	TT	TT	TT	TT	TT	TT	TT	TT	TT	TT	TT	TT	AA	TT	TT	TT	TT	TT	TA	TT	TT
2655519|F|0-52:A>G-52:A>G	G/A	1	65583318	+	NA	NA	NA	NA	NA	NA	GG	GG	GG	GG	GG	AG	AA	AG	GG	GG	GG	GG	GG	NN	GG	AG	GG	AA	GG	AA	AA	GG	GG	GG	GG	GG	GG	AA	AG	GG	GG	NN	GG	AG	GG	AA	GG	GG	GG
1957818|F|0-31:C>A-31:C>A	A/C	1	65606309	+	NA	NA	NA	NA	NA	NA	NN	NN	NN	NN	NN	AA	NN	CA	NN	AA	CC	NN	NN	NN	NN	CC	NN	NN	AA	CC	NN	NN	NN	NN	NN	AA	NN	NN	NN	AA	CC	NN	NN	CC	AA	NN	CA	NN	AA
2651954|F|0-64:C>T-64:C>T	C/T	1	65682579	+	NA	NA	NA	NA	NA	NA	CC	TT	CC	TT	CC	CC	CC	CC	CC	TT	CC	CC	CC	TT	CC	CT	CC	CC	CC	CC	CC	TT	CC	CT	CC	CT	TT	CC	CC	CC	CC	CC	CC	CC	CC	CT	CC	CT	CT
2647084|F|0-40:G>T-40:G>T	G/T	1	65717053	+	NA	NA	NA	NA	NA	NA	GG	TT	GG	GT	GG	GT	GG	GG	GG	TT	GG	GG	TT	TT	GG	GT	GG	GG	GG	GG	GG	TT	GG	GT	GG	GG	TT	TT	GG	GG	TT	GG	GG	GG	GG	GT	GT	GG	GT
2658736|F|0-31:C>A-31:C>A	C/A	1	65723824	+	NA	NA	NA	NA	NA	NA	CC	CC	CC	CC	CC	CA	AA	CC	CC	CC	CA	CA	CC	CC	CC	CA	CC	CA	CC	CC	CA	CC	CC	CC	CC	CA	CC	CC	CC	CC	CC	CC	CC	CC	CC	CA	CC	CC	CC
2648553|F|0-32:G>T-32:G>T	G/T	1	65725934	+	NA	NA	NA	NA	NA	NA	GG	TT	GG	TT	GG	GG	GG	GG	NN	TT	GG	GG	NN	TT	GG	GT	GG	GG	GG	GG	GG	TT	GG	GT	NN	GG	TT	GG	GG	GG	GG	GG	GG	GG	GG	GT	GG	GG	GT
1943024|F|0-19:T>G-19:T>G	T/G	1	65748763	+	NA	NA	NA	NA	NA	NA	GG	TT	GG	TT	GG	TG	TT	TG	GG	TT	TT	TG	GG	TT	GG	TT	GG	TT	GG	TT	TT	TT	GG	TG	GG	TG	TT	TT	TG	GG	TT	GG	GG	TG	GG	TT	TG	TT	TG
1888826|F|0-12:C>T-12:C>T	T/C	1	65756732	+	NA	NA	NA	NA	NA	NA	TT	TT	TT	CC	TT	TT	TT	CT	NN	TT	CT	TT	TT	CC	TT	CT	TT	CT	TT	TT	TT	TT	TT	CT	TT	CT	CC	CC	TT	TT	CC	TT	TT	TT	TT	CT	CT	TT	TT
100029076|F|0-49:G>T-49:G>T	T/G	1	65789430	+	NA	NA	NA	NA	NA	NA	TT	NN	TT	TT	TT	GT	TT	TT	TT	GG	TT	NN	TT	NN	TT	TT	TT	GG	TT	GG	GT	NN	TT	NN	TT	GG	NN	TT	GT	NN	TT	NN	TT	GT	TT	NN	TT	TT	TT
2024181|F|0-64:G>T-64:G>T	G/T	1	65858878	+	NA	NA	NA	NA	NA	NA	GT	GG	GG	GG	GG	GG	GG	GG	GG	GG	GG	GT	GG	GG	TT	GG	GG	GG	GG	GG	GG	GG	GG	GG	GG	GG	GG	GG	GT	GG	GG	GG	GG	GG	GG	GG	GG	GG	GG
1964409|F|0-48:T>C-48:T>C	T/C	1	65859015	+	NA	NA	NA	NA	NA	NA	TT	TT	TT	TT	TT	TT	TT	TT	TT	TT	TT	NN	TT	NN	TT	NN	TT	TT	TT	TT	TT	TT	TT	TT	NN	TT	TT	TT	TT	TT	CC	TT	TT	TT	TT	TT	TC	NN	TT
1934140|F|0-45:G>A-45:G>A	A/G	1	65860041	+	NA	NA	NA	NA	NA	NA	AA	GG	AA	GG	AA	GA	GG	AA	AA	GG	GA	GA	GA	GG	AA	GG	AA	GA	AA	GG	GG	GG	AA	GA	AA	GA	GG	GG	GA	AA	GG	AA	AA	GA	AA	GG	GA	AA	GA
1934140|F|0-7:T>C-7:T>C	T/C	1	65860041	+	NA	NA	NA	NA	NA	NA	NN	TT	NN	TT	NN	TT	TT	TT	NN	TT	TT	TT	TT	TT	NN	TT	NN	TT	NN	TT	TT	TT	NN	TT	NN	TT	TT	TT	TT	NN	TT	NN	NN	TT	NN	TT	TT	NN	TT
2651423|F|0-23:C>G-23:C>G	C/G	1	65920000	+	NA	NA	NA	NA	NA	NA	CG	CC	GG	CC	CC	CG	CC	CG	CC	CC	CC	NN	CC	CC	GG	CC	CC	CC	GG	CC	CC	CC	GG	CG	GG	CC	CC	CC	CG	CG	GG	CC	GG	CG	CG	CC	CG	CC	CC
2654555|F|0-29:G>A-29:G>A	G/A	1	65949354	+	NA	NA	NA	NA	NA	NA	GA	GG	AA	GG	AA	GG	GG	AA	NN	GG	GG	NN	GG	NN	AA	GG	NN	GG	GA	GG	GG	GG	NN	GG	NN	GA	GG	GG	AA	AA	GG	GG	AA	GG	GA	GG	GA	GG	GG
2653114|F|0-29:C>T-29:C>T	C/T	1	66029900	+	NA	NA	NA	NA	NA	NA	CC	CC	CC	CC	CC	CC	NN	CT	CC	CC	CC	CC	NN	CC	CC	CC	CC	TT	CC	CC	CC	CC	CC	CC	CC	CC	CC	CC	CC	CC	CC	TT	CC	CC	CC	CC	CC	CC	CT
2650030|F|0-52:G>T-52:G>T	G/T	1	66089075	+	NA	NA	NA	NA	NA	NA	GG	GG	GG	GG	GG	TT	GG	GG	NN	GG	GG	NN	GG	GG	GG	GG	GG	GG	GG	GG	GG	GG	NN	GG	NN	GG	GG	TT	GG	GG	GG	GG	GG	GG	GG	GG	GG	NN	GG
1944685|F|0-16:C>T-16:C>T	T/C	1	66096698	+	NA	NA	NA	NA	NA	NA	TT	CC	TT	CT	TT	CC	CC	CT	NN	CC	CC	TT	CT	CC	TT	CC	TT	TT	TT	CC	CC	CC	TT	NN	NN	NN	CC	CC	CT	TT	TT	TT	TT	CT	TT	CC	CT	CC	CT
2027542|F|0-32:A>G-32:A>G	A/G	1	66159951	+	NA	NA	NA	NA	NA	NA	AA	NN	NN	AA	AA	AA	AA	AA	AA	AA	AG	AA	NN	AA	AA	AA	AA	AA	AA	AA	AA	AA	AA	AA	AA	AA	AA	AA	AA	AA	AA	AA	AA	AA	AA	AA	AA	GG	AA
2658484|F|0-35:A>T-35:A>T	A/T	1	66256277	+	NA	NA	NA	NA	NA	NA	AA	AA	AA	AA	AA	AA	AA	AA	AA	AA	AA	AA	AA	AA	AA	AA	AA	AA	AA	AA	AA	AA	AA	AA	AA	AA	AA	AA	AA	AA	AA	AA	AA	AA	AA	AA	AA	AA	AA
2651148|F|0-19:C>A-19:C>A	C/A	1	66264037	+	NA	NA	NA	NA	NA	NA	AA	CC	AA	CC	AA	CA	CC	CC	AA	CC	CC	CA	CA	CC	AA	CC	AA	CC	AA	CC	CC	CC	CC	CA	AA	CA	CC	CC	CA	AA	CC	CC	AA	CC	CA	CC	CA	CC	CC
2705055|F|0-62:T>A-62:T>A	T/A	1	66283132	+	NA	NA	NA	NA	NA	NA	TT	AA	TT	AA	TT	TA	AA	AA	TT	AA	AA	TA	TA	AA	TT	AA	TT	TT	TT	AA	AA	AA	NN	TA	TT	TA	AA	AA	TA	TT	TT	NN	TT	NN	TT	AA	TA	NN	AA
1963089|F|0-48:A>G-48:A>G	A/G	1	66284280	+	NA	NA	NA	NA	NA	NA	AA	AA	AA	AA	AA	AA	AA	AG	AA	AA	AG	AA	AA	AA	AA	AA	AA	AG	AA	AA	AA	AA	GG	AA	AA	AA	AA	AA	AA	NN	GG	GG	AA	GG	AG	AA	AG	GG	AG
15005460|F|0-28:C>T-28:C>T	T/C	1	66299506	+	NA	NA	NA	NA	NA	NA	TT	NN	TT	NN	TT	NN	NN	TT	TT	NN	NN	TT	TT	NN	TT	NN	TT	TT	TT	NN	NN	NN	CC	TT	TT	TT	NN	NN	TT	TT	TT	TT	TT	CC	CT	NN	TT	NN	TT
1927090|F|0-62:G>A-62:G>A	G/A	1	66301365	+	NA	NA	NA	NA	NA	NA	AA	GG	AA	GG	AA	GA	GG	GA	AA	GG	GG	NN	GG	NN	AA	GG	AA	GA	AA	GG	GG	GG	GG	GA	AA	GA	GG	GG	GA	AA	AA	AA	AA	GG	GA	GG	GA	GG	GA
2666395|F|0-13:A>C-13:A>C	C/A	1	66307577	+	NA	NA	NA	NA	NA	NA	AA	CC	AA	CC	AA	AC	CC	AC	AA	CC	CC	AC	AC	CC	AA	CC	AA	AC	AA	CC	CC	CC	CC	AC	AA	AC	CC	CC	AC	AA	AA	AA	AA	CC	AC	CC	AA	CC	AC
2666395|F|0-24:G>A-24:G>A	G/A	1	66307577	+	NA	NA	NA	NA	NA	NA	GG	NN	GG	NN	GG	GG	NN	GG	GG	NN	NN	GG	GG	NN	GG	NN	GG	GA	GG	NN	NN	NN	NN	GG	GG	GG	AA	NN	GG	GG	GG	GG	GG	NN	GG	NN	GG	NN	GG
2681090|F|0-24:A>G-24:A>G	A/G	1	66307623	+	NA	NA	NA	NA	NA	NA	GG	AA	GG	AA	GG	AG	AA	AA	GG	AA	AA	AG	AA	AA	GG	AA	NN	AA	GG	AA	AA	AA	AA	AG	GG	AG	AA	NN	AG	GG	GG	GG	GG	AA	AG	AA	GG	AA	AG
2653416|F|0-44:G>A-44:G>A	G/A	1	66319617	+	NA	NA	NA	NA	NA	NA	AA	GG	AA	GG	AA	GG	NN	GA	AA	NN	GG	GA	GA	GG	AA	NN	AA	GG	AA	GG	GG	GG	GG	AA	NN	GA	GG	GG	GA	AA	AA	AA	AA	GG	GA	GG	GA	GG	GA
2676153|F|0-59:T>A-59:T>A	T/A	1	66344754	+	NA	NA	NA	NA	NA	NA	AA	TT	AA	TT	AA	TA	TT	TT	AA	TT	TT	TT	TT	TT	AA	TT	AA	TT	NN	TT	TT	TT	TT	TT	AA	TA	TT	TT	TA	AA	TT	NN	NN	TT	TA	TT	TT	NN	TT
2009043|F|0-27:A>T-27:A>T	A/T	1	66364624	+	NA	NA	NA	NA	NA	NA	TT	AA	NN	AA	TT	AA	AA	AA	TT	AA	AT	TT	AT	NN	TT	AT	TT	AA	TT	AA	AA	AA	AA	AA	NN	AT	AA	AA	AT	TT	AA	AA	TT	AA	AT	AT	AT	TT	AA
2222880|F|0-8:T>C-8:T>C	T/C	1	66371768	+	NA	NA	NA	NA	NA	NA	CC	TT	CC	TT	CC	TC	TT	TT	CC	TT	TT	NN	CC	TT	CC	TT	CC	TT	CC	TT	TT	TT	TT	TC	CC	TC	TT	TT	TC	CC	TT	TT	CC	TT	TC	TT	TC	TT	TT
1930739|F|0-27:T>A-27:T>A	T/A	1	66384559	+	NA	NA	NA	NA	NA	NA	TT	TT	TT	NN	TT	TA	NN	NN	TT	NN	TT	TT	TA	TT	TT	TT	TT	TT	TT	AA	NN	NN	TT	TT	TT	TT	NN	NN	TT	TT	NN	AA	TT	TT	TT	NN	TT	TT	NN
1930739|F|0-28:A>T-28:A>T	T/A	1	66384559	+	NA	NA	NA	NA	NA	NA	TT	AT	TT	AA	TT	AT	AA	AA	TT	AA	AT	TT	AT	AT	TT	AA	TT	AT	TT	AA	AA	AA	TT	AT	TT	AT	AA	AA	AT	TT	NN	NN	TT	TT	TT	AA	AT	TT	AA
2645847|F|0-38:G>T-38:G>T	G/T	1	66387117	+	NA	NA	NA	NA	NA	NA	TT	GG	TT	GG	TT	GT	GG	GG	NN	GG	GG	GT	GT	GG	TT	GG	TT	GG	TT	GG	GG	GG	GG	GT	TT	GT	GG	GG	GT	TT	GG	GG	TT	GG	GT	GG	GT	GG	GG
1916235|F|0-17:A>G-17:A>G	A/G	1	66387461	+	NA	NA	NA	NA	NA	NA	GG	AA	GG	AA	GG	AG	AA	AA	NN	AA	AA	AA	NN	NN	GG	AA	GG	AA	GG	AA	AA	AA	AA	GG	GG	AG	AA	AA	AG	GG	AA	NN	GG	AA	AG	AA	AG	AA	AA
1884127|F|0-38:G>A-38:G>A	G/A	1	66387527	+	NA	NA	NA	NA	NA	NA	NN	GG	NN	GG	NN	GG	GG	GG	NN	GG	GA	NN	GG	NN	NN	GG	NN	GG	NN	GG	GG	GG	GG	GG	NN	AA	GG	GG	GG	NN	GG	NN	NN	GG	GG	AA	GG	AA	GG
1884642|F|0-26:G>C-26:G>C	G/C	1	66387689	+	NA	NA	NA	NA	NA	NA	CC	GG	CC	GG	CC	GC	GG	GG	CC	GG	GG	GC	GC	GG	CC	GG	NN	GG	CC	GG	GG	GG	GG	GC	CC	GC	GG	GG	GC	CC	GG	GG	CC	GG	GC	GG	GC	GG	GG
1930709|F|0-25:T>G-25:T>G	T/G	1	66389788	+	NA	NA	NA	NA	NA	NA	GG	TT	GG	TT	GG	TG	NN	TT	GG	TT	TT	GG	TT	TT	GG	TT	GG	TT	GG	TT	TT	TT	TT	TG	GG	TG	TT	TT	TG	GG	TT	TT	GG	TT	TG	TT	TG	TT	TT
2700890|F|0-21:C>T-21:C>T	T/C	1	66403602	+	NA	NA	NA	NA	NA	NA	NN	TT	TT	NN	TT	TT	TT	CT	TT	TT	TT	NN	TT	NN	TT	TT	TT	CC	TT	TT	TT	TT	CC	TT	NN	TT	TT	TT	TT	TT	CC	CC	TT	NN	CT	CT	CC	CC	CT
2647288|F|0-21:C>T-21:C>T	T/C	1	66403620	+	NA	NA	NA	NA	NA	NA	TT	TT	TT	TT	TT	TT	TT	CT	TT	TT	CT	CC	TT	NN	TT	CT	TT	CT	TT	TT	TT	TT	CC	TT	TT	CT	TT	TT	TT	TT	CC	CC	TT	CC	CT	CT	CT	CC	CT
2652341|F|0-14:T>A-14:T>A	T/A	1	66405784	+	NA	NA	NA	NA	NA	NA	TT	AA	TT	AA	TT	TA	AA	TA	TT	AA	TA	NN	TA	AA	TT	TA	TT	TA	TT	AA	AA	AA	TT	TA	TT	TT	AA	AA	TA	TT	TT	TT	TT	TT	TT	TA	TA	TT	TA
2698118|F|0-34:A>T-34:A>T	T/A	1	66449005	+	NA	NA	NA	NA	NA	NA	TT	NN	TT	NN	TT	NN	NN	TT	NN	NN	NN	NN	TT	NN	TT	NN	TT	AA	TT	NN	TT	NN	NN	TT	TT	TT	NN	NN	TT	TT	NN	NN	TT	NN	AT	NN	TT	NN	NN
2674021|F|0-36:T>C-36:T>C	T/C	1	66466041	+	NA	NA	NA	NA	NA	NA	NN	TT	NN	TT	NN	TC	TT	TT	NN	TT	TT	TT	NN	TT	NN	TT	NN	TT	NN	TT	TT	TT	NN	TT	NN	TT	TT	CC	TT	NN	TT	NN	NN	NN	NN	TT	TC	TT	TT
3628687|F|0-20:A>C-20:A>C	C/A	1	66476092	+	NA	NA	NA	NA	NA	NA	CC	CC	CC	CC	CC	CC	CC	AC	CC	CC	CC	CC	CC	CC	CC	CC	CC	AC	CC	CC	CC	CC	AA	CC	CC	CC	CC	CC	CC	CC	CC	AA	CC	AC	AC	CC	CC	CC	AC
1927948|F|0-65:T>C-65:T>C	T/C	1	66477027	+	NA	NA	NA	NA	NA	NA	TT	TT	NN	TT	TT	NN	NN	TC	NN	NN	TT	NN	NN	NN	NN	TT	TT	CC	TT	TT	TT	TT	CC	TT	TT	NN	TT	TT	TT	TT	TT	CC	TT	CC	TC	NN	NN	TT	CC
1934056|F|0-17:G>T-17:G>T	G/T	1	66484447	+	NA	NA	NA	NA	NA	NA	NN	NN	NN	NN	NN	GG	GG	GG	NN	NN	GT	NN	TT	NN	NN	GG	NN	GG	NN	GG	GG	NN	GG	GG	NN	GG	GG	TT	GG	NN	NN	GG	NN	GG	GG	GG	TT	GG	GG
1940225|F|0-48:C>T-48:C>T	C/T	1	66484447	+	NA	NA	NA	NA	NA	NA	CC	NN	NN	TT	CC	CC	NN	NN	NN	NN	NN	NN	NN	NN	CC	NN	CC	CC	CC	NN	NN	NN	NN	NN	NN	CC	NN	NN	CC	CC	CC	NN	CC	NN	CC	NN	CC	NN	NN
100052786|F|0-6:A>C-6:A>C	C/A	1	66487957	+	NA	NA	NA	NA	NA	NA	CC	NN	CC	CC	CC	NN	NN	AA	CC	NN	NN	CC	CC	NN	CC	NN	CC	NN	CC	NN	NN	NN	NN	CC	CC	CC	NN	CC	CC	CC	CC	NN	CC	NN	NN	NN	NN	NN	AA
2650076|F|0-20:T>G-20:T>G	G/T	1	66489373	+	NA	NA	NA	NA	NA	NA	GG	TT	GG	GG	GG	TG	TT	TG	GG	TT	TT	TT	TG	TT	GG	TT	GG	TG	GG	TT	TT	TT	GG	TG	GG	TG	TT	TT	TG	GG	GG	GG	GG	GG	GG	TT	TG	TT	TG
2651797|F|0-9:G>C-9:G>C	G/C	1	66489439	+	NA	NA	NA	NA	NA	NA	GG	CC	GG	GG	GG	GC	CC	GC	GG	CC	CC	GG	GC	NN	GG	CC	GG	GG	GG	CC	CC	CC	GG	GC	GG	GC	CC	CC	GC	GG	GG	GG	GG	GG	GG	CC	GC	CC	GC
2686530|F|0-47:A>G-47:A>G	G/A	1	66491068	+	NA	NA	NA	NA	NA	NA	GG	AA	GG	GG	GG	AA	AA	AA	GG	AA	AA	AG	GG	AA	GG	AA	GG	NN	GG	AA	AA	AA	GG	AG	NN	GG	AA	NN	AG	GG	GG	NN	GG	NN	AA	AA	GG	AA	AA
2686530|F|0-50:T>C-50:T>C	C/T	1	66491068	+	NA	NA	NA	NA	NA	NA	CC	NN	CC	CC	CC	NN	NN	NN	CC	NN	TT	CC	CC	NN	CC	NN	CC	NN	CC	NN	NN	NN	CC	CC	NN	CC	NN	TT	CC	CC	CC	NN	CC	NN	NN	NN	TC	NN	NN
2657242|F|0-30:G>A-30:G>A	G/A	1	66561766	+	NA	NA	NA	NA	NA	NA	GG	NN	GG	NN	GG	GA	NN	GG	GG	NN	NN	GG	GG	NN	GG	NN	GG	GG	GG	NN	NN	NN	GG	GG	GG	GG	NN	AA	GG	GG	GG	GG	GG	GA	GG	NN	GA	NN	GG
2067211|F|0-46:G>T-46:G>T	G/T	1	66563949	+	NA	NA	NA	NA	NA	NA	GG	GG	GG	GG	GG	GT	GG	GG	GG	GG	GG	GG	GG	GG	GG	GG	GG	GG	GG	GG	GG	GG	GG	GG	GG	GG	GG	TT	GG	GG	GG	GG	GG	GT	GG	GG	GT	GG	GG
2657240|F|0-20:G>T-20:G>T	T/G	1	66570559	+	NA	NA	NA	NA	NA	NA	NN	TT	NN	TT	NN	TT	TT	NN	NN	TT	NN	NN	TT	TT	NN	TT	GG	NN	NN	TT	TT	TT	GG	TT	NN	NN	TT	NN	TT	NN	NN	GG	NN	GG	GG	TT	NN	TT	GT
2657241|F|0-21:G>T-21:G>T	T/G	1	66570559	+	NA	NA	NA	NA	NA	NA	NN	TT	NN	TT	GT	GT	TT	GT	NN	TT	TT	TT	GT	TT	NN	TT	NN	GT	GG	TT	TT	TT	GT	TT	NN	NN	TT	GG	TT	NN	GT	GT	NN	GT	GG	TT	NN	TT	GT
1964724|F|0-52:T>G-52:T>G	T/G	1	66590894	+	NA	NA	NA	NA	NA	NA	GG	TT	GG	TT	GG	TG	TT	TT	GG	TT	TT	GG	GG	NN	GG	TT	GG	TT	GG	TT	TT	TT	TT	TG	NN	GG	TT	GG	TG	GG	GG	TT	GG	TT	GG	TT	GG	TT	TT
2015894|F|0-50:T>C-50:T>C	T/C	1	66598870	+	NA	NA	NA	NA	NA	NA	CC	TT	TT	TT	CC	TC	TT	TT	CC	TT	TT	TT	TC	TT	CC	TT	CC	TT	CC	TT	TT	TT	TT	TT	TC	TC	TT	TT	TC	CC	TT	TT	TT	TT	CC	TT	TT	TT	TT
2652227|F|0-24:A>G-24:A>G	A/G	1	66612915	+	NA	NA	NA	NA	NA	NA	AA	AA	AA	AA	AA	AA	AA	AG	NN	AA	AA	AA	AA	NN	AA	AA	AA	AG	AA	AA	AA	AA	AA	AA	AA	AA	AA	AA	AA	AA	GG	GG	AA	AA	AG	AA	AG	AA	AG
2644726|F|0-66:A>T-66:A>T	T/A	1	66633479	+	NA	NA	NA	NA	NA	NA	TT	TT	TT	TT	TT	TT	TT	AT	TT	TT	TT	TT	NN	TT	TT	TT	TT	AT	TT	TT	TT	TT	NN	TT	TT	TT	TT	TT	TT	TT	TT	AA	TT	TT	NN	TT	TT	TT	AT
6433383|F|0-45:C>T-45:C>T	T/C	1	66633479	+	NA	NA	NA	NA	NA	NA	TT	TT	TT	TT	TT	CT	TT	TT	TT	TT	TT	TT	NN	TT	TT	TT	TT	TT	TT	TT	TT	TT	NN	TT	TT	TT	TT	TT	TT	TT	TT	NN	TT	TT	NN	TT	CT	TT	TT
1926989|F|0-42:C>T-42:C>T	C/T	1	66686644	+	NA	NA	NA	NA	NA	NA	CC	CC	CC	CC	CC	CC	CC	CT	CC	CC	CC	CC	CC	CC	CC	CC	CC	CT	CC	CC	CC	CC	CC	CC	CC	CC	CC	CC	CC	CC	CC	TT	CC	CC	CC	CC	CC	CC	CT
1915185|F|0-54:T>G-54:T>G	T/G	1	66719511	+	NA	NA	NA	NA	NA	NA	TT	TT	TT	TT	TT	TG	TT	TT	TT	TT	TT	TT	TT	TT	TT	TT	TT	TG	TT	TT	TT	TT	TT	TT	TT	TT	TT	GG	TT	TT	TT	TT	TT	TT	TT	TT	TT	TT	TT
1929299|F|0-10:C>T-10:C>T	C/T	1	66808288	+	NA	NA	NA	NA	NA	NA	CC	CC	CC	CC	CC	CC	CC	CT	NN	CC	CC	NN	CC	NN	CC	CC	CC	TT	CC	CC	CC	CC	CC	CC	NN	CC	CC	CC	CC	CC	TT	TT	CC	CC	CC	CC	CT	CC	CT
2647443|F|0-45:G>A-45:G>A	G/A	1	66832523	+	NA	NA	NA	NA	NA	NA	GG	GG	GG	GG	GG	GG	GG	GG	GG	GG	GG	NN	GG	GG	GG	GG	GG	GG	GG	GG	GG	GG	AA	GA	GG	GG	GG	GG	GG	GG	GG	GG	GG	GA	AA	GG	GA	GG	GG
2652360|F|0-37:T>C-37:T>C	T/C	1	66842399	+	NA	NA	NA	NA	NA	NA	TT	CC	TT	CC	CC	TC	CC	TC	TT	CC	CC	TC	TC	NN	TT	CC	TT	CC	TT	CC	CC	CC	TT	TC	TT	TC	CC	CC	TC	TT	TT	TT	TT	TT	TT	CC	TC	CC	TC
2658016|F|0-32:G>A-32:G>A	G/A	1	66873167	+	NA	NA	NA	NA	NA	NA	AA	GG	AA	GG	GG	GA	GG	GG	AA	GG	GG	GA	GA	GG	AA	GG	AA	GG	AA	GG	GG	GG	AA	GA	AA	GA	GG	NN	GA	AA	GG	GG	AA	GA	AA	GG	GA	GG	GG
2657496|F|0-35:T>A-35:T>A	T/A	1	66873233	+	NA	NA	NA	NA	NA	NA	NN	TT	NN	TT	TT	TA	TT	TT	NN	TT	TT	TT	TT	TT	NN	TT	NN	TT	NN	TT	TT	TT	TT	TT	NN	TT	TT	TT	TT	NN	TT	AA	NN	TT	TT	TT	TA	TT	TA
2657576|F|0-21:G>A-21:G>A	G/A	1	66929565	+	NA	NA	NA	NA	NA	NA	GG	GG	GG	GG	GG	GG	GG	GG	GG	GG	GA	GG	GG	GG	GG	GG	GG	GG	GG	GG	GG	GG	GG	GG	GG	GG	GG	AA	GG	GG	GG	AA	GG	GA	GG	GG	GA	GG	GA
2646511|F|0-37:G>A-37:G>A	G/A	1	66940890	+	NA	NA	NA	NA	NA	NA	AA	GG	AA	GG	GA	GA	GG	GG	AA	GG	GA	GA	GA	NN	AA	GG	AA	GG	AA	GG	GG	GG	AA	GA	AA	GA	GG	GG	GA	AA	GG	GG	AA	GA	AA	GG	GA	GG	GG
2680787|F|0-37:G>A-37:G>A	G/A	1	66940890	+	NA	NA	NA	NA	NA	NA	NN	GG	NN	GG	NN	AA	NN	GG	NN	GG	NN	NN	NN	NN	NN	NN	NN	NN	AA	GG	NN	NN	NN	AA	NN	GG	NN	GG	NN	AA	GG	NN	NN	GA	NN	GG	AA	NN	GG
2648060|F|0-18:G>A-18:G>A	G/A	1	66953995	+	NA	NA	NA	NA	NA	NA	GG	GG	GG	GG	GG	GA	GG	GG	GG	GG	AA	NN	NN	NN	GG	GG	GG	NN	GG	GG	GG	GG	GG	GG	GG	GG	GG	GG	GG	GG	GG	GG	GG	GA	NN	GG	GG	NN	GG
1953542|F|0-17:T>C-17:T>C	C/T	1	67011226	+	NA	NA	NA	NA	NA	NA	CC	TT	CC	TT	TC	TC	TT	TC	CC	TT	CC	TT	TC	NN	CC	TT	CC	TT	CC	TT	TT	TT	CC	TC	CC	TC	TT	CC	TC	CC	CC	TT	CC	CC	CC	TT	CC	TT	TT
2646443|F|0-66:C>G-66:C>G	G/C	1	67031405	+	NA	NA	NA	NA	NA	NA	GG	CC	GG	CC	CG	CG	CC	GG	GG	CC	GG	CC	CC	NN	GG	CC	GG	CG	GG	CC	CC	CC	GG	CG	GG	CG	CC	GG	CG	GG	GG	CC	GG	GG	GG	CC	GG	GG	CC
2646908|F|0-42:T>C-42:T>C	T/C	1	67039942	+	NA	NA	NA	NA	NA	NA	TT	TT	NN	TT	TT	TT	TT	TC	TT	TT	TT	TT	TT	TT	TT	TT	TT	TT	TT	TT	TT	TT	TT	TT	TT	TT	TT	CC	TT	TT	CC	TT	TT	TC	TT	TT	TC	TT	TT
2651972|F|0-46:C>T-46:C>T	C/T	1	67126652	+	NA	NA	NA	NA	NA	NA	CC	CC	CC	CC	CC	CC	CC	CC	NN	CC	CT	CC	NN	NN	CC	CC	CC	CC	CC	CC	CC	CC	CC	CC	CC	CC	CC	CC	CC	CC	CC	CC	CC	CC	CC	CC	CT	CC	CC
1913997|F|0-29:T>C-29:T>C	T/C	1	67134829	+	NA	NA	NA	NA	NA	NA	TT	TT	TT	TT	TT	TT	TT	TT	NN	TT	TT	TT	TT	TT	TT	TT	TT	CC	TT	TT	TT	TT	TT	TT	TT	TT	TT	TT	TT	TT	NN	CC	TT	TT	TT	TT	TC	TT	TC
1913997|F|0-58:A>T-58:A>T	A/T	1	67134829	+	NA	NA	NA	NA	NA	NA	AA	AA	AA	AA	AA	AA	AA	AT	NN	AA	AA	AA	AA	AA	AA	AA	AA	TT	AA	AA	AA	AA	AA	AA	AA	AA	AA	AA	AA	AA	TT	NN	AA	AA	AA	AA	AT	AA	AA
2656285|F|0-41:G>A-41:G>A	G/A	1	67141238	+	NA	NA	NA	NA	NA	NA	GG	NN	NN	GG	NN	GA	NN	GA	GG	NN	NN	NN	NN	NN	GG	GG	GG	AA	GG	NN	NN	NN	NN	GG	GG	GG	NN	NN	NN	GG	AA	GG	GG	GG	GG	NN	AA	GG	NN
1901757|F|0-40:A>C-40:A>C	A/C	1	67144829	+	NA	NA	NA	NA	NA	NA	NN	AA	NN	NN	AA	AA	AA	NN	NN	AA	AA	AA	AA	AA	NN	AA	NN	AA	NN	AA	AA	AA	NN	AA	NN	AA	AA	AA	AA	NN	NN	NN	NN	CC	NN	AA	NN	NN	AA
1905920|F|0-32:G>A-32:G>A	G/A	1	67144829	+	NA	NA	NA	NA	NA	NA	GG	AA	GG	GG	GA	GA	AA	GG	NN	AA	AA	AA	GA	AA	GG	GA	GG	GA	GG	AA	AA	AA	GG	GA	GG	GA	AA	AA	GA	GG	GG	GG	GG	GG	GG	AA	GG	GG	GA
1908123|F|0-21:C>T-21:C>T	C/T	1	67182401	+	NA	NA	NA	NA	NA	NA	NN	CC	NN	TT	CC	CT	CC	TT	NN	CC	CC	CC	TT	CC	NN	CT	NN	CT	NN	CC	CC	CC	NN	CC	NN	CC	CC	CC	CC	NN	TT	TT	NN	TT	NN	CC	TT	CC	CT
2669475|F|0-38:G>C-38:G>C	G/C	1	67219832	+	NA	NA	NA	NA	NA	NA	GG	GG	GG	GG	GG	GC	GG	GG	GG	GG	GG	GG	CC	NN	GG	GG	GG	GG	GG	GG	GG	GG	GG	GG	GG	GG	GG	GG	GG	GG	GG	GG	GG	GC	GG	GG	GG	GG	GG
1934766|F|0-57:G>C-57:G>C	G/C	1	67225932	+	NA	NA	NA	NA	NA	NA	GG	GG	GG	GG	GC	GG	GG	GC	GG	GG	GG	GG	GG	GG	GG	GG	GG	GC	GG	GG	GG	GG	GG	GG	GG	GG	GG	GG	GG	GG	CC	GG	GG	GG	GG	GG	GC	GG	GG
1929210|F|0-11:C>G-11:C>G	G/C	1	67258065	+	NA	NA	NA	NA	NA	NA	CC	GG	GG	GG	GG	GG	GG	GG	NN	GG	GG	NN	NN	NN	GG	GG	GG	CG	GG	GG	GG	GG	CC	GG	NN	CG	GG	CC	GG	GG	GG	CC	CC	CG	CC	GG	CG	NN	CG
19043805|F|0-58:T>C-58:T>C	C/T	1	67258329	+	NA	NA	NA	NA	NA	NA	CC	CC	CC	CC	CC	CC	CC	TC	CC	CC	CC	CC	CC	NN	CC	CC	CC	TC	CC	CC	CC	CC	NN	CC	CC	CC	CC	NN	CC	CC	TT	NN	NN	CC	NN	CC	TC	CC	CC
4379175|F|0-28:C>T-28:C>T	C/T	1	67258329	+	NA	NA	NA	NA	NA	NA	CT	CC	CC	CC	CC	CT	CC	CC	CT	CC	CC	CC	CC	NN	CC	CC	CC	CT	CC	CC	CC	CC	TT	CC	CC	CT	CC	TT	CC	CC	NN	TT	TT	CT	TT	CC	CT	CC	CT
2207372|F|0-39:A>G-39:A>G	A/G	1	67263114	+	NA	NA	NA	NA	NA	NA	AA	GG	AA	GG	AG	AG	GG	AG	AA	GG	AG	AG	AG	GG	AA	GG	AA	AG	AA	GG	GG	AA	AA	AG	AA	AA	GG	AA	AG	AA	GG	AA	AA	AG	AA	AG	AG	GG	AG
1912372|F|0-65:A>C-65:A>C	A/C	1	67296741	+	NA	NA	NA	NA	NA	NA	CC	AA	NN	AA	AA	AA	AA	AA	CC	AA	CC	AA	AA	AA	NN	AA	NN	AA	NN	AA	AA	CC	NN	AA	NN	CC	AA	AA	AA	NN	AA	AA	CC	NN	NN	AA	AC	CC	AA
2018162|F|0-27:T>C-27:T>C	T/C	1	67308062	+	NA	NA	NA	NA	NA	NA	TT	TT	TT	TT	TT	TT	TT	TC	TT	TT	TT	TT	TT	NN	TT	TT	TT	TC	TT	TT	TT	TT	TT	TT	TT	TT	TT	TT	TT	TT	CC	TT	TT	TT	TT	TT	CC	TT	TT
2653835|F|0-49:C>G-49:C>G	C/G	1	67352305	+	NA	NA	NA	NA	NA	NA	CG	CC	GG	CC	CG	CG	CC	CG	CG	CC	CG	CC	GG	NN	GG	CC	CC	CC	GG	CC	CC	GG	GG	CG	NN	CG	CC	CC	CG	GG	CC	CC	GG	CG	CC	CC	CG	CC	CC
2011239|F|0-10:A>T-10:A>T	A/T	1	67356158	+	NA	NA	NA	NA	NA	NA	TT	AA	TT	AA	AT	AT	AA	AT	TT	AA	AA	AT	AT	AA	TT	AA	NN	AA	TT	AA	AA	NN	NN	AT	TT	AT	AA	AA	AT	TT	AA	AA	TT	AA	TT	AA	AA	AA	AA
1941174|F|0-46:C>A-46:C>A	A/C	1	67365659	+	NA	NA	NA	NA	NA	NA	CA	AA	AA	AA	AA	CA	AA	AA	AA	AA	AA	AA	AA	NN	AA	AA	CC	CA	AA	AA	AA	CC	AA	AA	AA	AA	AA	CC	AA	AA	AA	CC	AA	AA	AA	AA	CA	AA	CA
2656852|F|0-27:T>A-27:T>A	T/A	1	67370542	+	NA	NA	NA	NA	NA	NA	TT	TT	NN	TT	TT	TT	TT	AA	TT	TT	NN	TT	TT	TT	TT	TT	TT	AA	TT	TT	TT	TT	TT	TT	TT	TT	TT	NN	TT	TT	AA	NN	TT	TT	NN	TT	AA	NN	NN
2656852|F|0-55:A>G-55:A>G	G/A	1	67370542	+	NA	NA	NA	NA	NA	NA	GG	GG	NN	GG	GG	GG	GG	NN	GG	GG	NN	GG	GG	GG	GG	GG	GG	NN	GG	GG	GG	GG	GG	GG	GG	GG	GG	NN	GG	GG	NN	AA	GG	GG	AA	GG	AA	AA	AA
1952221|F|0-33:C>T-33:C>T	C/T	1	67372480	+	NA	NA	NA	NA	NA	NA	CC	TT	CC	CC	CT	CT	TT	CT	NN	TT	CC	TT	CC	NN	CC	CC	CC	NN	CC	TT	TT	TT	CC	CT	CC	CC	TT	NN	CT	CC	TT	CC	CC	CC	CC	TT	CT	NN	CT
1952221|F|0-55:C>T-55:C>T	C/T	1	67372480	+	NA	NA	NA	NA	NA	NA	CC	NN	CC	CC	CC	CC	NN	CC	NN	NN	CT	NN	CC	NN	CC	CC	CC	NN	CC	NN	NN	NN	CC	CC	CC	CT	NN	TT	CC	CC	NN	CC	CC	CC	CC	NN	CT	TT	CC
10746570|F|0-8:G>C-8:G>C	C/G	1	67422019	+	NA	NA	NA	NA	NA	NA	CC	CC	NN	CC	CC	CC	CC	NN	NN	CC	NN	NN	NN	CC	NN	CC	CC	CC	NN	CC	CC	CC	NN	CC	NN	CC	CC	NN	CC	NN	NN	NN	NN	CC	NN	CC	GG	CC	CC
2648218|F|0-21:G>A-21:G>A	A/G	1	67434545	+	NA	NA	NA	NA	NA	NA	AA	AA	AA	AA	AA	AA	NN	GA	NN	AA	GG	NN	NN	NN	AA	NN	AA	GG	AA	AA	NN	AA	NN	NN	NN	AA	NN	GG	AA	AA	GG	GG	AA	AA	AA	AA	GA	AA	GG
1933791|F|0-53:A>G-53:A>G	A/G	1	67473220	+	NA	NA	NA	NA	NA	NA	AA	NN	NN	AA	AA	AA	AA	AA	AA	NN	AA	AA	AA	AA	AA	AA	AA	AG	AA	NN	AA	NN	AA	AA	NN	AA	AA	AA	AA	AA	AA	GG	AA	AA	AA	NN	AA	AA	GG
2682125|F|0-63:G>A-63:G>A	G/A	1	67565297	+	NA	NA	NA	NA	NA	NA	GG	NN	NN	NN	GG	GG	NN	NN	NN	NN	GG	GG	NN	NN	GG	NN	NN	NN	GG	NN	NN	NN	GG	NN	GG	GG	NN	NN	GG	GG	AA	NN	GG	GG	GG	NN	GG	NN	NN
2645416|F|0-30:A>T-30:A>T	A/T	1	67579811	+	NA	NA	NA	NA	NA	NA	AA	AA	AA	AA	AA	AT	AA	AA	AA	AA	AT	AA	AA	AA	AA	AA	AA	AA	AA	AA	AA	AA	AA	AA	AA	AA	AA	TT	AA	AA	AA	AA	AA	AT	AA	AA	AA	AA	AA
2653465|F|0-21:T>G-21:T>G	T/G	1	67579877	+	NA	NA	NA	NA	NA	NA	TT	TT	TT	TT	TT	TT	TT	TT	TT	TT	TG	TT	TT	TT	TT	TT	TT	TT	TT	TT	TT	TT	TT	TT	TT	TT	TT	GG	TT	TT	TT	TT	TT	TG	TT	TT	TT	TT	TT
1997263|F|0-27:G>T-27:G>T	G/T	1	67582112	+	NA	NA	NA	NA	NA	NA	GT	NN	TT	GG	GT	GT	GG	GT	NN	NN	GG	TT	TT	GG	TT	GG	GG	GG	TT	GG	GG	GG	TT	NN	TT	GT	GG	GG	GT	TT	GG	GG	TT	GT	TT	GG	GT	GG	GG
2670049|F|0-8:C>G-8:C>G	G/C	1	67630329	+	NA	NA	NA	NA	NA	NA	CG	GG	CC	GG	CG	CG	GG	CG	CC	GG	GG	CG	GG	GG	CC	GG	CC	GG	CC	GG	GG	GG	CC	CG	CC	CG	GG	CG	CG	CC	GG	GG	CC	CG	CG	GG	CG	GG	GG
2209282|F|0-68:A>T-68:A>T	T/A	1	67636082	+	NA	NA	NA	NA	NA	NA	AA	TT	AA	NN	AT	AT	TT	AA	NN	TT	TT	AT	AA	NN	AA	TT	AA	TT	AA	TT	TT	NN	AA	AT	AA	AT	TT	AT	AA	AA	TT	TT	AA	AT	AT	TT	AT	TT	TT
2658489|F|0-51:T>C-51:T>C	T/C	1	67657535	+	NA	NA	NA	NA	NA	NA	CC	TT	CC	TT	CC	TC	TT	CC	CC	TT	TT	TC	TC	TT	CC	TT	CC	TT	CC	TT	TT	TT	TT	TC	CC	TC	TT	TT	TC	CC	NN	NN	CC	TT	TC	TT	CC	TT	TT
2658489|F|0-65:C>T-65:C>T	C/T	1	67657535	+	NA	NA	NA	NA	NA	NA	NN	CC	NN	CC	TT	CC	CC	NN	NN	CC	CC	CC	CC	CC	NN	CC	NN	CT	NN	CC	CC	CC	CC	CC	NN	CC	CC	CT	CC	NN	TT	TT	NN	CC	CC	CC	TT	CC	CT
2647511|F|0-40:G>C-40:G>C	G/C	1	67783621	+	NA	NA	NA	NA	NA	NA	GG	GG	GG	GG	GG	GG	GG	GG	GG	GG	GG	NN	GG	NN	CC	GG	GG	GG	GG	GG	GG	GG	GG	GG	NN	GG	GG	CC	GG	GG	NN	GG	GG	GG	GG	GG	GG	GG	GG
2653277|F|0-56:A>G-56:A>G	A/G	1	67798852	+	NA	NA	NA	NA	NA	NA	AG	GG	AA	GG	AG	AG	AA	AA	AA	AA	AG	AA	AG	GG	AA	AG	AA	AA	AA	GG	AG	GG	AA	AG	AA	AG	GG	AA	GG	AA	AA	AA	AA	AA	AA	AG	AA	GG	AG
6212590|F|0-6:T>C-6:T>C	T/C	1	67842201	+	NA	NA	NA	NA	NA	NA	CC	TT	CC	TT	TC	TC	TT	TC	CC	CC	TC	TT	TC	TT	TT	TT	CC	TT	CC	TT	TT	TT	CC	TC	CC	TC	TT	TT	TT	CC	TT	TT	CC	TC	CC	TT	TC	TT	TT
2645888|F|0-52:C>G-52:C>G	G/C	1	67933918	+	NA	NA	NA	NA	NA	NA	GG	CG	GG	CC	CG	CG	GG	GG	GG	GG	CG	CG	CG	NN	GG	CG	GG	GG	GG	CC	CG	CC	GG	CG	GG	CG	CC	CC	CC	GG	GG	GG	GG	CG	GG	CG	GG	CC	GG
1871865|F|0-45:C>G-45:C>G	G/C	1	67970976	+	NA	NA	NA	NA	NA	NA	GG	GG	NN	NN	NN	GG	NN	GG	GG	GG	NN	GG	NN	NN	GG	NN	GG	NN	GG	NN	NN	NN	GG	GG	GG	GG	NN	NN	NN	GG	CC	NN	NN	GG	GG	NN	GG	CC	NN
1899107|F|0-34:A>T-34:A>T	A/T	1	67971363	+	NA	NA	NA	NA	NA	NA	TT	AT	TT	AA	AT	AT	AA	AT	TT	TT	AT	AA	AT	NN	TT	AA	TT	AA	TT	AA	AA	AA	TT	AT	TT	AT	AA	AT	AA	TT	AA	AA	TT	AT	TT	AA	AT	AA	AA
1948617|F|0-58:G>C-58:G>C	C/G	1	67985833	+	NA	NA	NA	NA	NA	NA	GG	GC	GG	CC	GC	GC	CC	GC	GG	GG	GC	CC	GC	CC	GG	CC	GG	CC	GG	CC	CC	CC	GG	GC	GG	GC	CC	GG	CC	GG	CC	CC	GG	GC	GG	CC	GC	CC	CC
2657494|F|0-12:G>C-12:G>C	G/C	1	67995274	+	NA	NA	NA	NA	NA	NA	CC	GC	CC	GG	GC	GC	GG	GC	CC	CC	GC	GC	CC	NN	CC	GG	CC	GG	CC	GG	GG	GG	CC	GC	CC	GC	GG	GG	GG	CC	GG	GG	CC	GC	CC	GG	GC	GG	GG
15004880|F|0-15:G>C-15:G>C	G/C	1	68003071	+	NA	NA	NA	NA	NA	NA	GG	GC	GG	GG	GG	GG	GG	GG	GG	GG	GG	GG	GG	GG	GG	GG	GG	GG	GG	GG	GG	GG	GG	GG	GG	GG	GG	GG	GG	GG	GG	GG	GG	GG	GG	GG	GG	GG	GC
2094551|F|0-26:A>T-26:A>T	A/T	1	68068608	+	NA	NA	NA	NA	NA	NA	AA	AT	AA	AA	AA	AA	NN	AA	AA	AA	AA	AA	AA	AA	AA	AA	AA	AA	AA	AA	AA	AA	AA	AA	NN	AA	AA	AA	AA	AA	AA	AT	AA	AA	AA	AA	AA	AA	AT
2651917|F|0-46:T>A-46:T>A	A/T	1	68110068	+	NA	NA	NA	NA	NA	NA	AA	TT	AA	NN	AA	AA	NN	TA	AA	AA	AA	AA	NN	NN	AA	NN	AA	NN	AA	NN	NN	NN	AA	AA	AA	AA	NN	TT	NN	AA	NN	TT	AA	AA	AA	TT	AA	TT	TT
2649783|F|0-27:A>G-27:A>G	A/G	1	68198469	+	NA	NA	NA	NA	NA	NA	AA	AA	GG	NN	AA	AA	AA	AA	GG	AA	AG	AG	AG	GG	AA	NN	AA	AG	AA	GG	AA	AA	GG	AG	NN	AA	GG	GG	GG	AA	GG	AA	GG	GG	GG	GG	GG	GG	AA
2649784|F|0-27:G>A-27:G>A	G/A	1	68198469	+	NA	NA	NA	NA	NA	NA	AA	AA	GG	GA	AA	GA	AA	AA	GG	AA	GA	GA	GA	GG	AA	GA	AA	GA	AA	GG	AA	AA	GG	GG	NN	NN	GG	GG	GG	AA	GG	AA	GG	GG	GG	GG	GA	GG	AA
1941191|F|0-19:G>A-19:G>A	G/A	1	68227858	+	NA	NA	NA	NA	NA	NA	NN	GA	GG	AA	GA	GA	GG	GA	GG	NN	AA	NN	NN	NN	AA	NN	AA	AA	GG	GG	GG	NN	GG	GA	NN	GG	GG	AA	AA	AA	NN	NN	AA	GA	GA	NN	AA	GG	GG
4374293|F|0-64:T>C-64:T>C	C/T	1	68227858	+	NA	NA	NA	NA	NA	NA	NN	CC	NN	CC	CC	TC	NN	CC	NN	NN	CC	NN	NN	NN	CC	NN	CC	CC	NN	TT	NN	TT	NN	CC	NN	NN	NN	CC	TC	CC	TT	TT	CC	CC	CC	TT	TC	NN	TT
2647118|F|0-22:A>T-22:A>T	A/T	1	68287030	+	NA	NA	NA	NA	NA	NA	AT	AA	TT	TT	AT	AT	AA	AT	TT	TT	AA	AT	AT	NN	AT	AA	AA	AA	TT	AA	AA	AA	TT	AA	AA	AT	AA	AA	AA	TT	AA	AA	TT	AT	TT	AA	AT	AA	AA
10824234|F|0-65:G>C-65:G>C	C/G	1	68299163	+	NA	NA	NA	NA	NA	NA	NN	CC	GG	NN	NN	NN	NN	CC	NN	NN	CC	NN	NN	NN	NN	NN	NN	NN	GG	CC	NN	NN	NN	CC	NN	CC	CC	GG	NN	NN	GG	CC	NN	NN	NN	GG	GC	NN	CC
1933805|F|0-30:A>T-30:A>T	A/T	1	68306480	+	NA	NA	NA	NA	NA	NA	AA	NN	AA	AA	AA	AA	NN	AA	AA	AA	NN	AA	AA	NN	AA	AA	AA	AA	AA	AA	NN	AA	AA	AA	AA	AA	NN	TT	AA	AA	TT	AA	AA	AA	AA	TT	AT	NN	TT
3626464|F|0-64:C>T-64:C>T	C/T	1	68324743	+	NA	NA	NA	NA	NA	NA	CC	CC	CC	CC	CC	CC	CC	CC	CC	CC	CC	CC	CC	CC	CC	CC	CC	CC	CC	CC	CC	CC	CC	CC	CC	CC	CC	TT	CC	CC	TT	CC	CC	CC	CC	CT	CT	CC	CT
1936065|F|0-23:A>C-23:A>C	A/C	1	68390411	+	NA	NA	NA	NA	NA	NA	AC	NN	CC	CC	AC	AC	AA	AC	CC	CC	AA	NN	CC	AA	CC	AA	AA	NN	CC	AA	AA	AA	CC	AA	AA	AC	AA	AA	AA	AA	AA	AA	CC	CC	CC	AA	AC	AA	AA
1897770|F|0-41:C>A-41:C>A	C/A	1	68414650	+	NA	NA	NA	NA	NA	NA	CC	CC	CC	CC	CC	CC	CC	CC	CC	CC	CC	CC	CC	CC	CC	CC	CC	CC	CC	CC	CC	CC	CC	CC	CC	CC	CC	AA	CC	CC	AA	CC	CC	CC	CC	CC	CA	CC	CA
1926590|F|0-35:A>T-35:A>T	A/T	1	68433612	+	NA	NA	NA	NA	NA	NA	AT	TT	AA	AA	AT	AT	TT	AA	AA	AA	AT	TT	AA	NN	TT	TT	AA	AT	AA	TT	TT	AA	AA	AT	TT	AT	AA	TT	TT	TT	NN	AA	AA	AT	AA	AA	AT	AA	TT
1983839|F|0-42:A>C-42:A>C	A/C	1	68433612	+	NA	NA	NA	NA	NA	NA	AA	AA	NN	NN	AA	AA	AA	NN	NN	NN	AA	AA	NN	NN	AA	AA	NN	AA	NN	AA	AA	NN	NN	AA	AA	AA	NN	AA	AA	AA	CC	NN	NN	AA	NN	CC	AC	NN	AC
1940861|F|0-24:G>C-24:G>C	G/C	1	68449397	+	NA	NA	NA	NA	NA	NA	GG	GG	CC	GG	GC	GC	NN	CC	CC	NN	CC	GG	CC	GG	GG	CC	CC	GG	CC	GC	GG	CC	CC	CC	GG	GC	CC	NN	GG	GG	GG	GG	CC	GC	CC	GG	GG	CC	GG
2661315|F|0-8:C>T-8:C>T	C/T	1	68449463	+	NA	NA	NA	NA	NA	NA	CC	CT	CC	CC	CC	CC	TT	CC	NN	TT	CC	CC	CC	CC	CC	CT	CC	CT	CC	CC	CT	CC	CC	CT	CC	CC	CC	TT	CC	CC	CC	CC	CC	CC	CC	CC	CC	CC	CC
2649799|F|0-17:G>A-17:G>A	G/A	1	68474352	+	NA	NA	NA	NA	NA	NA	GG	GG	AA	GG	GA	GA	GG	GA	AA	GG	AA	AA	AA	NN	GG	GA	AA	GG	AA	GA	GG	AA	AA	GG	GG	GG	GG	GG	GG	GG	GG	GG	AA	GA	AA	GG	GG	AA	GG
1905317|F|0-6:C>G-6:C>G	G/C	1	68475219	+	NA	NA	NA	NA	NA	NA	GG	GG	NN	GG	GG	CG	GG	CC	NN	GG	NN	NN	GG	NN	GG	GG	NN	CC	NN	GG	GG	NN	NN	NN	GG	GG	GG	NN	GG	GG	CC	CC	NN	CC	NN	CG	CG	NN	CG
1949001|F|0-42:T>A-42:T>A	T/A	1	68510961	+	NA	NA	NA	NA	NA	NA	TT	TT	NN	TT	AA	TA	TT	TT	NN	AA	AA	TA	TT	TA	TT	TA	NN	TT	NN	TA	TA	AA	NN	TT	TT	TT	TT	TT	TT	TT	TT	TT	NN	TT	NN	TT	TT	AA	TT
1949001|F|0-5:C>G-5:C>G	C/G	1	68510961	+	NA	NA	NA	NA	NA	NA	CC	CC	GG	CC	GG	CC	CC	CG	GG	NN	GG	CC	CG	CC	CC	CC	GG	CC	GG	CC	CC	NN	GG	CC	CC	CC	CC	CC	CC	CC	CC	CC	GG	CG	GG	CC	CC	NN	CC
2650268|F|0-51:C>T-51:C>T	C/T	1	68571847	+	NA	NA	NA	NA	NA	NA	CC	CC	CC	CC	CC	CT	CC	CT	NN	TT	CT	NN	NN	NN	CC	CC	CC	CC	CC	CT	CC	CC	NN	CC	NN	CC	CC	TT	CC	CC	TT	CC	CC	CC	CC	CT	CT	NN	CT
2651978|F|0-39:A>C-39:A>C	A/C	1	68573190	+	NA	NA	NA	NA	NA	NA	AA	AA	NN	AA	NN	AA	AA	NN	NN	NN	NN	AA	AA	AA	AA	AA	NN	NN	NN	AA	AA	NN	NN	AA	AA	AA	AA	CC	AA	AA	NN	AA	NN	AA	NN	AA	AA	NN	AA
1976168|F|0-29:A>G-29:A>G	A/G	1	68573610	+	NA	NA	NA	NA	NA	NA	AG	AA	NN	AA	GG	AG	AA	GG	NN	GG	GG	AA	AA	NN	AA	AG	GG	GG	GG	AG	AA	NN	NN	AA	AA	AA	AA	NN	AA	AA	GG	AA	NN	AA	GG	AA	AG	GG	AG
1976168|F|0-54:G>A-54:G>A	G/A	1	68573610	+	NA	NA	NA	NA	NA	NA	GG	GA	AA	GG	AA	GG	GG	AA	AA	NN	AA	GG	GG	NN	GG	GG	NN	GG	NN	GG	GG	AA	AA	GG	GG	GA	GG	AA	GG	GG	NN	GG	AA	GA	NN	GG	GA	NN	GG
1905430|F|0-19:G>T-19:G>T	T/G	1	68575937	+	NA	NA	NA	NA	NA	NA	GT	GT	GG	TT	GT	GT	TT	GG	GG	GG	GG	TT	GG	TT	TT	GT	GG	GT	GG	GT	TT	TT	GG	GT	TT	GT	TT	GG	TT	TT	GG	TT	GG	GT	GG	GT	GT	GG	GT
1879040|F|0-34:A>C-34:A>C	C/A	1	68608477	+	NA	NA	NA	NA	NA	NA	CC	NN	CC	CC	CC	AA	NN	AC	CC	NN	NN	NN	NN	NN	CC	AA	CC	AA	CC	AA	CC	AA	CC	CC	NN	CC	NN	NN	AA	CC	AA	AA	CC	CC	CC	AC	AC	AA	AA
1879040|F|0-53:A>C-53:A>C	A/C	1	68608477	+	NA	NA	NA	NA	NA	NA	AA	NN	AA	AA	AA	NN	NN	AA	AA	NN	NN	NN	NN	NN	AA	NN	AA	NN	AA	NN	AA	NN	AA	AA	NN	AA	NN	CC	NN	AA	NN	NN	AA	AA	AA	AA	AA	NN	NN
2663820|F|0-19:G>C-19:G>C	G/C	1	68637007	+	NA	NA	NA	NA	NA	NA	GG	GG	CC	CC	GC	GG	CC	GC	CC	GG	GG	GG	GC	GG	GG	GG	CC	GC	CC	GG	GC	GG	CC	GG	GG	GC	GG	GG	GG	GG	GG	GG	CC	GC	GG	GG	GC	GG	GG
2655320|F|0-20:T>A-20:T>A	T/A	1	68654264	+	NA	NA	NA	NA	NA	NA	AA	NN	AA	AA	TA	TA	AA	TA	AA	TT	TT	TT	TT	NN	NN	TT	AA	TT	AA	TT	AA	TT	AA	TT	TT	TT	TT	NN	TT	AA	TT	TT	AA	TA	NN	TT	TA	TT	TT
1951112|F|0-21:T>C-21:T>C	C/T	1	68659768	+	NA	NA	NA	NA	NA	NA	TT	CC	TT	TT	TC	CC	TT	TC	TT	TT	TT	TC	TC	TT	CC	CC	TT	TT	TT	TC	TC	CC	TT	CC	CC	TC	NN	NN	TT	TT	CC	CC	TT	TC	TT	CC	TC	TT	CC
2669716|F|0-5:T>C-5:T>C	T/C	1	68777462	+	NA	NA	NA	NA	NA	NA	TT	TC	CC	CC	TT	TT	CC	TC	CC	TT	TC	TT	TC	TT	TT	TT	CC	TC	CC	TT	TC	TT	CC	TT	TC	TT	TT	TT	TT	CC	TT	TT	CC	TC	CC	TT	TC	TT	TT
1947431|F|0-17:T>A-17:T>A	T/A	1	68828899	+	NA	NA	NA	NA	NA	NA	TA	TT	NN	TT	NN	NN	AA	TA	AA	NN	TA	TT	NN	TT	TT	TT	AA	AA	AA	TT	AA	TT	NN	TT	AA	TT	TT	TT	TT	AA	TT	AA	AA	AA	AA	TT	TT	TT	TT
2650310|F|0-9:C>T-9:C>T	T/C	1	68832612	+	NA	NA	NA	NA	NA	NA	TT	NN	TT	TT	TT	CT	TT	TT	NN	TT	TT	NN	NN	NN	TT	TT	NN	NN	TT	TT	TT	TT	TT	TT	NN	TT	TT	NN	TT	TT	NN	CC	TT	CT	TT	TT	CT	TT	TT
2649378|F|0-14:G>A-14:G>A	G/A	1	68867634	+	NA	NA	NA	NA	NA	NA	GA	GG	AA	GG	GG	GG	AA	GA	AA	GG	GA	GG	GA	GG	GG	GG	AA	GA	AA	GG	GA	GG	AA	GG	GG	GG	GG	AA	GG	AA	GG	GG	AA	GA	AA	GG	GA	GG	GG
1913204|F|0-63:G>C-63:G>C	G/C	1	68910878	+	NA	NA	NA	NA	NA	NA	GC	GG	CC	GG	GG	GC	CC	GC	CC	GG	GG	GG	GC	GG	GG	GG	CC	GC	CC	GG	GC	GG	CC	GG	GC	GG	GG	GG	GG	CC	GG	GG	CC	GC	CC	GG	GC	GG	GG
2670188|F|0-24:T>C-24:T>C	T/C	1	68918698	+	NA	NA	NA	NA	NA	NA	TT	TC	CC	TT	TT	TC	CC	TC	NN	TT	TT	TT	NN	TT	TT	TT	CC	TC	CC	TT	TT	TT	CC	TT	CC	TT	TT	CC	TT	CC	TT	TT	CC	TC	CC	TT	TC	TT	TT
1927630|F|0-8:T>C-8:T>C	T/C	1	68991942	+	NA	NA	NA	NA	NA	NA	TT	NN	TT	TC	TT	TC	TT	TT	TT	TT	TT	NN	TT	TT	TT	TT	TT	TC	TT	TT	TT	TT	TT	TT	TT	TT	TT	CC	TT	TT	TT	TT	NN	TT	TT	TT	TT	TT	TT
2653559|F|0-8:C>G-8:C>G	C/G	1	69085410	+	NA	NA	NA	NA	NA	NA	CC	CG	GG	CC	GG	CG	NN	CG	GG	CC	CG	CC	CG	NN	CC	CG	GG	CC	GG	CG	GG	GG	NN	CC	NN	CG	GG	CC	CC	GG	CC	CG	CC	GG	GG	GG	CC	GG	CG
2653661|F|0-23:G>A-23:G>A	G/A	1	69085410	+	NA	NA	NA	NA	NA	NA	NN	GG	GG	NN	GG	GG	AA	GG	GG	NN	GG	NN	GG	NN	NN	GG	GG	NN	GG	GG	GA	GG	AA	NN	NN	GG	GG	NN	NN	GG	NN	GG	NN	GA	GG	GG	NN	GG	GG
1946113|F|0-42:A>T-42:A>T	A/T	1	69101754	+	NA	NA	NA	NA	NA	NA	AA	AA	AA	AA	TT	AA	AA	AA	AA	NN	AT	AA	AA	NN	AA	AA	AA	AT	AA	AA	AT	TT	AA	AA	AA	NN	NN	AA	AA	AA	AA	TT	AA	AA	AA	AT	AA	TT	TT
2653808|F|0-38:C>T-38:C>T	C/T	1	69123676	+	NA	NA	NA	NA	NA	NA	CC	CC	CC	CC	CC	CC	CC	CT	CC	CC	CC	CC	CC	CC	CC	CC	CC	CT	CC	CC	CC	CC	CC	CC	CC	CC	CC	TT	CC	CC	TT	CC	CC	CC	CC	CC	CT	CC	CC
1882628|F|0-61:C>A-61:C>A	C/A	1	69125277	+	NA	NA	NA	NA	NA	NA	CC	CC	AA	CC	CA	CA	AA	CA	AA	AA	CA	NN	AA	CC	CC	CA	CC	AA	AA	CA	AA	CC	AA	AA	NN	CC	CC	CC	CA	CC	CC	CC	CC	AA	AA	CC	CA	AA	CC
2749223|F|0-14:T>G-14:T>G	G/T	1	69177986	+	NA	NA	NA	NA	NA	NA	GG	GG	GG	GG	GG	GG	GG	TG	GG	GG	GG	GG	GG	GG	GG	GG	GG	TG	GG	GG	GG	GG	GG	GG	GG	GG	GG	GG	GG	GG	TT	TG	GG	GG	GG	GG	TG	GG	TG
2654420|F|0-31:G>A-31:G>A	A/G	1	69208762	+	NA	NA	NA	NA	NA	NA	AA	GA	NN	AA	AA	AA	NN	GG	NN	NN	AA	AA	AA	AA	AA	AA	AA	GG	NN	AA	AA	AA	NN	NN	AA	AA	AA	NN	AA	AA	GG	GA	AA	NN	NN	AA	GG	AA	GA
2649066|F|0-61:A>C-61:A>C	C/A	1	69212854	+	NA	NA	NA	NA	NA	NA	NN	CC	CC	CC	CC	CC	CC	CC	CC	CC	CC	CC	CC	NN	CC	NN	CC	NN	CC	AC	CC	CC	NN	CC	CC	NN	NN	CC	CC	CC	CC	CC	CC	CC	NN	CC	CC	AA	NN
2648034|F|0-29:A>G-29:A>G	G/A	1	69214881	+	NA	NA	NA	NA	NA	NA	GG	AG	AA	GG	GG	AG	AA	AA	NN	AA	AG	GG	AA	NN	GG	GG	GG	AA	AA	AG	AG	GG	AA	AA	GG	GG	GG	AA	GG	GG	AA	AG	GG	AA	AA	AG	AA	AG	AG
1944686|F|0-13:G>T-13:G>T	G/T	1	69322245	+	NA	NA	NA	NA	NA	NA	GG	GT	TT	GG	GG	GG	TT	GG	TT	TT	GG	GG	TT	NN	GG	GG	GG	GT	TT	GG	GT	GG	TT	TT	GG	GG	GG	GG	GT	GG	GG	GG	TT	TT	TT	GG	GG	GG	GG
2650209|F|0-15:A>G-15:A>G	A/G	1	69333027	+	NA	NA	NA	NA	NA	NA	AA	AA	GG	GG	AA	AA	GG	AG	NN	AA	AA	NN	AG	AA	AA	AA	AA	AG	GG	AG	AG	AA	GG	AG	NN	AA	AA	AA	AA	GG	AA	AA	GG	GG	AA	AA	AG	GG	AA
1889267|F|0-35:C>T-35:C>T	C/T	1	69424548	+	NA	NA	NA	NA	NA	NA	CC	CC	TT	TT	CC	CT	TT	CT	TT	CC	CC	CC	CC	NN	CC	CC	CC	CT	TT	CC	CT	CC	TT	CT	NN	CC	CC	CC	CC	CC	CC	CC	TT	CT	CC	CT	CT	CC	CC
2681146|F|0-13:A>G-13:A>G	A/G	1	69425522	+	NA	NA	NA	NA	NA	NA	AA	AA	GG	AA	AA	AA	GG	AG	GG	AA	AA	AA	AG	AA	AA	AA	AA	AA	GG	AA	AG	AA	GG	AG	AA	AA	AA	AA	AA	AA	AA	AA	GG	AG	AA	AA	AG	AA	AA
2675808|F|0-66:G>T-66:G>T	G/T	1	69447870	+	NA	NA	NA	NA	NA	NA	GT	GG	GG	GG	GG	GT	GG	GG	NN	NN	GG	GG	NN	NN	GG	GG	GG	GG	GG	GG	GG	GG	GG	GG	GG	GT	GG	GG	GG	TT	GG	GG	GG	GG	GG	GG	GG	GG	GG
2674061|F|0-53:C>T-53:C>T	C/T	1	69491460	+	NA	NA	NA	NA	NA	NA	NN	NN	CC	TT	CC	NN	NN	CC	NN	NN	TT	NN	NN	NN	TT	NN	TT	CC	CC	CT	CC	NN	NN	CC	NN	CT	NN	CC	TT	NN	CC	CC	CC	CC	CC	CC	CC	TT	CC
1918018|F|0-65:A>C-65:A>C	A/C	1	69509934	+	NA	NA	NA	NA	NA	NA	AC	CC	NN	AA	AA	AA	NN	AA	NN	NN	CC	NN	AA	CC	CC	NN	CC	AA	AA	CC	NN	AA	AA	AA	AC	CC	CC	AA	AA	AA	AA	AA	AA	AA	AA	AC	AA	CC	AC
2667487|F|0-64:A>G-64:A>G	A/G	1	69514838	+	NA	NA	NA	NA	NA	NA	AA	NN	AA	AA	AA	AA	AA	AA	AA	NN	NN	NN	AA	AA	NN	NN	NN	AA	AA	AA	AA	GG	AA	AA	AA	NN	NN	AA	AA	AA	GG	GG	AA	AA	AA	GG	AG	NN	AG
1942460|F|0-19:G>A-19:G>A	G/A	1	69541810	+	NA	NA	NA	NA	NA	NA	GA	GG	GG	GG	AA	GA	GG	GA	GG	NN	GA	GA	AA	AA	GG	NN	GG	GA	GG	GG	GA	GG	GG	GA	GA	GA	AA	GG	GG	AA	GG	GA	GG	GA	GG	GG	GG	GA	AA
2657056|F|0-19:G>A-19:G>A	G/A	1	69541810	+	NA	NA	NA	NA	NA	NA	AA	AA	GG	GG	AA	AA	GG	GA	GG	AA	GA	NN	AA	NN	GG	AA	GG	AA	GG	GA	NN	GG	GG	GA	NN	GA	AA	GG	GG	AA	GG	AA	GG	GG	GG	GA	GG	GG	AA
2680668|F|0-50:G>A-50:G>A	A/G	1	69618974	+	NA	NA	NA	NA	NA	NA	AA	GG	AA	AA	NN	GG	AA	GA	AA	NN	AA	AA	NN	NN	AA	NN	AA	GG	AA	NN	AA	NN	NN	NN	AA	AA	NN	GG	GG	NN	GG	GG	AA	GA	GG	GG	GA	NN	GG
2656558|F|0-54:G>A-54:G>A	G/A	1	69621286	+	NA	NA	NA	NA	NA	NA	GG	GG	NN	NN	AA	GA	NN	NN	NN	AA	AA	AA	AA	GG	NN	AA	NN	AA	NN	AA	AA	AA	NN	NN	NN	AA	NN	AA	AA	GG	GG	GG	NN	GG	GG	GG	GG	AA	GG
2656558|F|0-55:T>A-55:T>A	T/A	1	69621286	+	NA	NA	NA	NA	NA	NA	AA	NN	AA	AA	TT	TT	AA	AA	AA	TT	TT	TA	TT	NN	AA	TT	AA	TT	AA	TT	TA	TT	AA	NN	AA	TA	NN	TT	TT	NN	NN	NN	AA	AA	NN	NN	AA	TT	NN
2654572|F|0-13:A>G-13:A>G	A/G	1	69621352	+	NA	NA	NA	NA	NA	NA	AG	GG	AA	AA	AG	AG	AA	AA	AA	AA	AA	AA	AA	GG	AA	AA	AA	AA	AA	AA	AA	AA	NN	AG	AA	AA	GG	AA	AA	GG	AA	GG	AA	GG	AG	AG	AA	AA	AG
1932250|F|0-18:G>A-18:G>A	G/A	1	69649700	+	NA	NA	NA	NA	NA	NA	GA	GG	AA	AA	GG	GG	AA	GA	AA	GG	AA	NN	GG	GG	AA	GG	AA	GG	AA	GG	GA	GG	AA	NN	AA	GA	GG	GG	GG	GG	GG	GG	AA	GA	GG	GG	GA	GG	GG
6212464|F|0-14:G>C-14:G>C	G/C	1	69772497	+	NA	NA	NA	NA	NA	NA	GC	GC	GC	GC	GC	GC	GC	GC	GC	GG	GC	GC	GG	GG	GC	GG	GC	GC	GC	GC	GC	GG	GC	GC	GC	GC	GG	GC	GC	GC	GG	GG	GC	GC	GC	GG	GC	GC	GC
2657903|F|0-24:G>A-24:G>A	G/A	1	69773504	+	NA	NA	NA	NA	NA	NA	GG	GG	GG	GG	GG	GG	GG	GG	GG	GG	GG	GG	GG	GG	GG	GG	GG	GG	GG	GG	GG	GG	GG	GA	GG	GG	GG	GG	GG	GG	GG	GG	GG	GG	GG	GG	GG	GG	GG
2652759|F|0-46:A>G-46:A>G	A/G	1	69846466	+	NA	NA	NA	NA	NA	NA	GG	AA	GG	GG	AG	AG	GG	AG	NN	AA	AG	AG	AA	NN	GG	AA	GG	AG	GG	AA	AG	AA	GG	AA	GG	AA	AA	AA	AA	GG	AA	AA	GG	AG	GG	AA	AG	AA	AA
2652759|F|0-66:A>G-66:A>G	A/G	1	69846466	+	NA	NA	NA	NA	NA	NA	NN	AG	NN	NN	AA	AA	NN	AA	NN	AA	AA	AA	AA	NN	NN	AA	NN	AA	NN	AA	AA	AA	NN	AG	NN	AA	AA	AA	AA	NN	AA	AA	NN	AA	NN	AA	AA	AA	AA
1976018|F|0-40:C>T-40:C>T	C/T	1	69846532	+	NA	NA	NA	NA	NA	NA	CC	NN	CC	CC	CC	CC	NN	CC	CC	NN	CC	CC	CC	NN	CC	CC	CC	NN	CC	CC	CC	NN	CC	CC	NN	CC	CC	CC	NN	CC	CC	CC	CC	CC	NN	CC	CC	CC	CC
1917073|F|0-21:G>A-21:G>A	G/A	1	69846996	+	NA	NA	NA	NA	NA	NA	NN	GA	NN	NN	GG	GG	NN	GG	NN	GG	GG	GG	GG	GG	NN	GG	NN	GG	NN	GG	GG	GG	NN	GA	NN	GG	GG	GG	GG	NN	GG	GG	NN	AA	NN	GG	GG	GG	GG
1917073|F|0-28:T>C-28:T>C	T/C	1	69846996	+	NA	NA	NA	NA	NA	NA	CC	TT	CC	CC	TC	TC	CC	TC	CC	TT	TC	TT	TT	TC	CC	TT	CC	TC	CC	TT	TC	TT	CC	TT	CC	TC	TT	TT	TT	CC	TT	TT	CC	CC	CC	TT	TC	TT	TT
2666327|F|0-24:C>T-24:C>T	C/T	1	69900026	+	NA	NA	NA	NA	NA	NA	CC	CT	CC	CC	CC	CT	CC	CC	CC	TT	CT	CC	TT	NN	CC	TT	CC	CC	CC	CT	CC	TT	CC	CT	CC	CT	TT	CC	CC	CC	CC	CT	CC	CC	CC	TT	CC	CT	CT
2666327|F|0-5:G>C-5:G>C	G/C	1	69900026	+	NA	NA	NA	NA	NA	NA	GG	GG	GG	GG	GC	GC	GG	GG	GG	NN	GG	GG	NN	NN	GG	CC	GG	GC	GG	GG	GC	NN	GG	GG	GG	GG	NN	GG	GG	GG	GG	GG	GG	GG	GG	NN	GG	GG	GG
1906627|F|0-37:T>C-37:T>C	T/C	1	69909118	+	NA	NA	NA	NA	NA	NA	TT	TC	TT	TT	NN	TC	TT	TT	TT	CC	TC	TT	CC	CC	TT	CC	TT	TT	TT	TC	TT	CC	TT	TC	TT	TC	CC	TT	TT	NN	TT	TC	TT	TT	TT	CC	TT	TC	TC
2223498|F|0-9:C>G-9:C>G	G/C	1	69972378	+	NA	NA	NA	NA	NA	NA	NN	NN	NN	GG	NN	GG	CC	CC	NN	NN	NN	NN	GG	NN	CC	NN	NN	NN	CC	GG	CG	GG	NN	GG	NN	NN	NN	GG	GG	GG	GG	GG	NN	CC	NN	NN	NN	NN	NN
7290104|F|0-9:C>G-9:C>G	G/C	1	69972378	+	NA	NA	NA	NA	NA	NA	CG	GG	CC	GG	GG	GG	CC	CC	CC	GG	CG	CG	GG	GG	CC	GG	CC	CC	CC	GG	CG	GG	CC	GG	CG	CG	GG	GG	GG	GG	GG	GG	CC	CC	GG	GG	GG	GG	GG
1916870|F|0-26:C>A-26:C>A	C/A	1	69977860	+	NA	NA	NA	NA	NA	NA	CC	CA	CC	CC	CC	AA	NN	CA	CC	CC	CC	CC	CC	NN	CC	CC	CC	AA	CC	CC	CC	CC	CC	CC	NN	CC	AA	AA	AA	CC	AA	AA	CC	CC	CC	AA	CA	CC	CA
1938864|F|0-18:T>C-18:T>C	T/C	1	69985962	+	NA	NA	NA	NA	NA	NA	TC	TC	TT	CC	CC	TC	TT	TT	TT	CC	TC	TC	CC	NN	TT	CC	TT	TT	TT	CC	TC	CC	TT	CC	TT	TC	TT	TT	TC	CC	TT	TT	TT	TC	CC	TT	TC	CC	TC
2647802|F|0-52:A>C-52:A>C	A/C	1	69986607	+	NA	NA	NA	NA	NA	NA	AC	CC	AA	AA	CC	AC	AA	AC	AA	AA	AC	AA	AA	NN	AA	AC	AA	AA	AA	AA	AC	AA	AA	AC	AC	AC	CC	AA	AA	CC	AA	AA	AA	AA	AA	AC	AC	AA	AA
2676256|F|0-23:A>G-23:A>G	A/G	1	70002768	+	NA	NA	NA	NA	NA	NA	AG	AG	AA	AA	GG	AA	AA	AG	AA	AA	AG	AA	AA	AA	AA	AG	AA	NN	AA	AA	AG	AA	AA	AA	AG	AG	AA	AA	AA	GG	AA	AA	AA	AA	AA	AA	AA	AA	AA
1914952|F|0-44:A>G-44:A>G	A/G	1	70020110	+	NA	NA	NA	NA	NA	NA	AG	AA	GG	AA	AA	AA	GG	AG	NN	AA	AG	AG	AA	AA	GG	AA	GG	AG	GG	AA	AG	AA	GG	AA	GG	AG	AA	AA	AG	AA	AA	AA	GG	GG	AA	AA	AA	AA	AA
2646191|F|0-16:C>T-16:C>T	C/T	1	70026649	+	NA	NA	NA	NA	NA	NA	TT	CC	TT	CC	NN	NN	TT	CT	NN	NN	NN	NN	CC	NN	TT	CC	TT	TT	TT	CC	TT	NN	TT	CC	TT	CT	NN	TT	CC	CC	CC	CC	TT	TT	TT	NN	CC	NN	CC
2653357|F|0-49:C>T-49:C>T	C/T	1	70037585	+	NA	NA	NA	NA	NA	NA	CC	CC	CC	CC	CC	CC	CC	CC	NN	CC	CC	CC	CC	CC	CC	CT	CC	CC	CC	CC	CC	CC	CC	CC	CC	CC	CC	CC	TT	CC	CC	CC	CC	CT	CC	CC	CC	CC	CC
2648975|F|0-49:A>G-49:A>G	A/G	1	70063725	+	NA	NA	NA	NA	NA	NA	AA	AA	AA	AA	AA	AG	AA	AA	AA	GG	AA	AA	GG	NN	AA	GG	AA	AG	AA	AA	AA	NN	AA	AG	AA	AA	GG	NN	AG	AA	AA	GG	AA	AG	AA	AG	AA	AA	AG
2645088|F|0-10:A>T-10:A>T	A/T	1	70085443	+	NA	NA	NA	NA	NA	NA	AA	AT	AA	AA	AA	AT	AA	AA	AA	TT	AA	AA	TT	NN	AA	AA	AA	AT	AA	AA	AA	AA	AA	AT	AA	AA	TT	AA	AA	AA	AA	AT	AA	AT	AA	AT	AA	AA	AT
2646954|F|0-58:A>T-58:A>T	A/T	1	70135465	+	NA	NA	NA	NA	NA	NA	AA	AA	AA	AA	AA	AA	NN	AA	AA	NN	AA	AA	AA	NN	AA	AA	AA	NN	AA	AA	AA	AA	AA	AA	AA	AA	AA	AA	AA	AA	TT	AA	AA	NN	TT	AT	AA	AA	AA
2657661|F|0-53:A>G-53:A>G	A/G	1	70155627	+	NA	NA	NA	NA	NA	NA	NN	AA	NN	NN	NN	AA	NN	AA	NN	AA	NN	NN	AA	NN	NN	AA	NN	AA	NN	NN	NN	NN	NN	AA	NN	AA	AA	NN	GG	NN	GG	AA	NN	AA	NN	AA	AA	NN	AA
2673184|F|0-45:T>C-45:T>C	T/C	1	70178313	+	NA	NA	NA	NA	NA	NA	TT	TT	TT	TT	TT	TT	TT	TT	TT	TT	TT	TT	TT	TT	TT	TT	TT	TT	TT	TT	TT	TT	TT	TT	TT	TT	TT	NN	TT	TT	TT	TT	TT	TT	TT	TT	TC	TT	TT
1992936|F|0-25:A>G-25:A>G	A/G	1	70224551	+	NA	NA	NA	NA	NA	NA	AA	AA	AA	AA	AA	AA	AA	AA	NN	AA	AA	NN	NN	NN	AA	AA	AA	AA	AA	AA	AA	AA	AA	AA	NN	AA	AA	AA	AA	AA	AA	AA	AA	AA	AA	AA	AG	AA	AA
2672463|F|0-7:G>T-7:G>T	G/T	1	70241868	+	NA	NA	NA	NA	NA	NA	GG	GT	GG	GG	GG	GG	GG	GG	GG	GG	GG	GG	GG	NN	GG	GT	GG	GG	GG	GG	GG	GG	GG	GG	GG	GT	GG	GG	GG	GG	GG	GT	GG	GT	GG	GG	GG	GG	GG
1975799|F|0-67:T>C-67:T>C	T/C	1	70299733	+	NA	NA	NA	NA	NA	NA	TC	TT	CC	TT	TT	TC	CC	TC	CC	TT	TT	TC	TT	TT	CC	TT	CC	TC	CC	TT	TC	TT	CC	TT	TC	TC	TT	TT	TT	TT	TT	TT	CC	TC	TT	TC	TT	TT	TT
2645639|F|0-6:C>G-6:C>G	C/G	1	70299799	+	NA	NA	NA	NA	NA	NA	CG	CC	NN	CC	CC	CC	GG	CG	NN	CC	CC	CG	CC	NN	GG	CC	GG	CC	GG	CC	CG	CC	GG	CC	CC	CC	CC	CC	CC	CC	CC	CC	GG	CG	CC	CC	CC	CC	CC
1985478|F|0-42:C>T-42:C>T	C/T	1	70326301	+	NA	NA	NA	NA	NA	NA	CT	CC	TT	CC	CC	CT	TT	TT	TT	CC	CC	CT	CC	CC	TT	CC	TT	CC	TT	CC	CT	CC	TT	CC	NN	CC	CC	CC	CC	CC	CC	CC	TT	CC	CC	CC	CC	CC	CC
2646173|F|0-53:A>C-53:A>C	A/C	1	70364435	+	NA	NA	NA	NA	NA	NA	AA	AA	NN	AA	AA	AA	AA	AC	NN	AA	AA	NN	AA	NN	AA	NN	AA	AC	AA	AA	AA	AA	NN	AA	AA	AA	AA	CC	AA	AA	AA	AA	AA	AA	AA	AA	AA	AA	AA
2666202|F|0-42:T>A-42:T>A	T/A	1	70400858	+	NA	NA	NA	NA	NA	NA	TA	TA	TT	TA	TA	TA	TT	TT	TT	TA	TA	TT	AA	NN	TT	TA	TT	TT	TT	TA	TA	TA	TT	TA	TT	TA	TA	TA	TA	TA	TA	TA	TT	TT	TA	TA	TA	TA	TA
1874227|F|0-20:C>A-20:C>A	C/A	1	70401723	+	NA	NA	NA	NA	NA	NA	CC	CC	AA	CC	CC	CA	AA	AA	AA	CC	CC	CC	CC	CC	NN	CC	AA	AA	AA	CC	CA	CC	AA	CC	CC	CA	CC	CC	CC	CC	CC	CC	AA	AA	CA	CC	CA	CC	CC
1874227|F|0-62:C>G-62:C>G	C/G	1	70401723	+	NA	NA	NA	NA	NA	NA	CG	CC	GG	CC	CC	CC	GG	GG	GG	CC	CC	CG	CC	CC	GG	CC	GG	NN	GG	CC	CG	CC	GG	CC	CG	CG	CC	CC	CC	CC	CC	CC	GG	GG	CC	CC	CC	CC	CC
2691183|F|0-24:G>A-24:G>A	G/A	1	70449416	+	NA	NA	NA	NA	NA	NA	GA	GG	AA	GG	GG	GG	AA	AA	AA	GG	GG	GG	GG	GG	AA	GG	AA	AA	AA	GG	GA	GG	AA	GG	GA	GG	GG	GG	GG	GG	GG	GG	AA	AA	GA	GG	GG	GG	GG
1978738|F|0-42:A>C-42:A>C	A/C	1	70467771	+	NA	NA	NA	NA	NA	NA	AA	AA	AA	AA	AA	AA	AA	AA	AA	AA	AA	AA	AA	AA	AA	AA	AA	AA	AA	AA	AA	AA	AA	AA	AA	AA	AA	AA	AA	AA	AA	AA	AA	AA	AA	AA	AC	AA	AA
1957105|F|0-58:A>T-58:A>T	T/A	1	70472757	+	NA	NA	NA	NA	NA	NA	AT	TT	AA	TT	TT	AT	AA	AA	NN	TT	TT	AT	TT	NN	AA	AT	AA	AT	AA	TT	AT	TT	AA	TT	AA	AT	TT	AA	AT	TT	AA	TT	AA	AT	AT	AT	AT	TT	TT
2658573|F|0-31:T>G-31:T>G	G/T	1	70474521	+	NA	NA	NA	NA	NA	NA	TG	GG	TT	GG	GG	TG	TT	TT	TT	GG	GG	TG	GG	GG	TT	GG	TT	GG	TT	GG	TG	GG	TT	GG	TG	TG	GG	TT	TG	GG	TT	TG	TT	TG	TT	TG	TT	GG	TG
1958020|F|0-15:A>C-15:A>C	C/A	1	70474587	+	NA	NA	NA	NA	NA	NA	AC	AA	CC	AA	AA	AC	CC	CC	CC	AA	AA	AA	NN	AA	CC	AA	NN	AA	CC	AA	AC	AA	CC	AA	AC	AC	AA	CC	AC	AA	CC	NN	CC	AA	CC	AC	CC	NN	AC
2648806|F|0-26:A>C-26:A>C	A/C	1	70487077	+	NA	NA	NA	NA	NA	NA	AA	AA	CC	AA	AC	AA	CC	AC	CC	AA	AA	AA	AA	AA	AA	AA	CC	AA	CC	AA	AC	AA	CC	AA	CC	AC	AA	AA	AA	AA	AA	AA	CC	AC	CC	AA	AA	AA	AA
4383332|F|0-67:T>C-67:T>C	T/C	1	70501358	+	NA	NA	NA	NA	NA	NA	NN	NN	CC	NN	TT	TT	CC	TT	NN	TT	TT	NN	TT	NN	NN	NN	TT	NN	TT	TT	CC	NN	NN	NN	NN	TT	TT	CC	TT	TT	NN	TT	NN	TT	NN	TT	NN	TT	TT
1924343|F|0-21:C>A-21:C>A	C/A	1	70521671	+	NA	NA	NA	NA	NA	NA	CC	CC	NN	CC	CC	CC	NN	CC	NN	CC	CC	NN	CC	NN	NN	CC	NN	NN	NN	CC	CC	CC	NN	CC	NN	CC	CC	NN	CC	CC	CC	CC	NN	CC	NN	CC	CC	NN	CC
2645540|F|0-34:T>C-34:T>C	C/T	1	70522960	+	NA	NA	NA	NA	NA	NA	CC	CC	NN	CC	CC	CC	NN	CC	NN	NN	CC	NN	NN	NN	NN	CC	NN	CC	NN	NN	CC	CC	NN	NN	CC	NN	NN	CC	CC	CC	CC	TC	NN	CC	NN	CC	CC	NN	TC
1941855|F|0-18:G>C-18:G>C	G/C	1	70535655	+	NA	NA	NA	NA	NA	NA	GG	GG	GG	GG	GG	GG	GG	GG	GG	GG	GG	GG	GG	GG	GG	GG	GG	GG	GG	GG	GG	GG	GG	GG	GG	GG	GG	GG	GG	GG	GG	GG	GG	GG	GG	GG	GC	GG	GG
2654687|F|0-67:C>A-67:C>A	C/A	1	70536821	+	NA	NA	NA	NA	NA	NA	CC	NN	CC	CC	CC	CC	CC	CC	CC	NN	CC	CC	CC	CC	NN	CC	CC	CC	CC	CC	CC	CC	CC	CC	CC	CC	CC	CC	CC	CC	CC	CC	CC	CC	CC	CC	CC	NN	CC
1870508|F|0-8:G>T-8:G>T	G/T	1	70591609	+	NA	NA	NA	NA	NA	NA	GG	NN	NN	GG	GG	GG	TT	GG	NN	GG	GG	GG	NN	NN	NN	GG	TT	TT	TT	NN	NN	GG	TT	GG	GG	GT	NN	GG	GG	GG	GG	GG	TT	NN	TT	GG	GG	NN	NN
2648419|F|0-18:G>T-18:G>T	G/T	1	70630423	+	NA	NA	NA	NA	NA	NA	GG	GG	NN	GG	GG	GG	NN	GG	GG	GG	GG	GG	GG	NN	GG	GG	NN	GG	GG	GG	GG	GG	GG	GG	NN	GG	GG	GG	GG	GG	TT	GT	GG	GG	GG	GT	GT	GG	GT
2647167|F|0-40:G>A-40:G>A	G/A	1	70633976	+	NA	NA	NA	NA	NA	NA	GA	NN	NN	GG	GG	GG	GG	GG	AA	NN	GG	AA	NN	NN	AA	GG	NN	NN	AA	GG	GG	GG	AA	GG	GG	GG	GG	GG	GG	GG	GG	GG	AA	GA	AA	NN	GG	NN	GG
2703802|F|0-58:T>C-58:T>C	C/T	1	70637729	+	NA	NA	NA	NA	NA	NA	NN	NN	NN	CC	CC	NN	CC	CC	NN	CC	CC	NN	NN	NN	CC	NN	NN	NN	NN	CC	NN	CC	NN	CC	CC	CC	NN	CC	CC	CC	TT	NN	CC	CC	CC	CC	NN	NN	TT
2682230|F|0-5:T>C-5:T>C	C/T	1	70639817	+	NA	NA	NA	NA	NA	NA	NN	CC	CC	TT	CC	TC	CC	CC	NN	TT	TC	TT	TT	NN	NN	CC	CC	TC	NN	TT	CC	TT	NN	TC	CC	TT	NN	CC	TT	CC	CC	TC	NN	CC	TC	CC	TC	TT	TC
100017333|F|0-54:G>A-54:G>A	G/A	1	70641660	+	NA	NA	NA	NA	NA	NA	GG	NN	NN	GG	NN	AA	NN	GG	GA	GG	AA	NN	NN	NN	NN	NN	NN	NN	NN	GG	NN	GG	NN	NN	GG	AA	GG	NN	GG	GG	GG	NN	GG	NN	GG	GG	GG	GG	NN
15004896|F|0-48:A>G-48:A>G	G/A	1	70641666	+	NA	NA	NA	NA	NA	NA	NN	NN	NN	GG	GG	AA	NN	GG	NN	NN	NN	GG	GG	NN	GG	NN	NN	NN	GG	GG	NN	GG	GG	NN	AA	GG	NN	GG	NN	GG	GG	GG	GG	GG	GG	GG	GG	GG	GG
1934819|F|0-55:C>T-55:C>T	C/T	1	70650817	+	NA	NA	NA	NA	NA	NA	CC	CT	CC	CC	NN	CC	NN	CC	NN	NN	CC	NN	NN	NN	NN	NN	NN	NN	NN	CC	CC	CC	CC	NN	NN	CC	NN	TT	CC	TT	CC	CC	CC	CT	CC	CC	CC	NN	CC
1912742|F|0-36:C>A-36:C>A	C/A	1	70661402	+	NA	NA	NA	NA	NA	NA	CC	CA	CC	CC	CC	CC	CC	CA	CC	CC	CC	CC	CC	CC	CC	CC	CC	CA	CC	CC	CC	CC	CC	CC	CC	CC	CC	CC	CC	CC	AA	CC	CC	CC	CC	CA	CA	CC	CC
1937051|F|0-32:A>C-32:A>C	C/A	1	70676534	+	NA	NA	NA	NA	NA	NA	CC	CC	CC	AA	CC	AC	CC	CC	CC	AA	AC	NN	AA	NN	CC	CC	CC	AC	CC	AA	CC	AA	CC	AC	CC	AC	CC	CC	AA	CC	CC	AA	CC	CC	AC	CC	AC	AA	AA
1948144|F|0-58:C>T-58:C>T	C/T	1	70771351	+	NA	NA	NA	NA	NA	NA	CC	CT	CC	TT	TT	CT	CC	CC	CC	TT	CT	CT	TT	NN	CC	TT	CC	CT	CC	TT	CT	TT	CC	CT	CC	CT	TT	CC	TT	CC	CC	CT	CC	CT	CT	CT	CT	TT	CT
2653979|F|0-22:T>C-22:T>C	T/C	1	70897968	+	NA	NA	NA	NA	NA	NA	TT	NN	TT	TT	TT	TT	TT	TT	TT	TT	TT	TT	TT	TT	TT	TT	TT	TT	TT	TT	TT	TT	NN	TT	TT	TT	TT	CC	TT	TT	CC	TT	TT	TT	TT	NN	TC	TT	TT
1884669|F|0-32:G>C-32:G>C	G/C	1	70915372	+	NA	NA	NA	NA	NA	NA	CC	GC	CC	GG	GG	GC	CC	GC	CC	GG	GC	CC	GG	GG	CC	GG	CC	GC	CC	GG	GC	GG	CC	GC	CC	GC	GG	GG	GG	CC	GG	GC	CC	GC	GC	GG	GC	GG	GC
1928196|F|0-17:C>A-17:C>A	A/C	1	70930753	+	NA	NA	NA	NA	NA	NA	NN	CC	AA	CC	CC	CC	NN	CC	NN	AA	AA	AA	CC	CC	AA	CC	NN	CC	AA	AA	CA	AA	AA	NN	AA	CA	CC	AA	AA	CC	CC	CA	AA	CA	AA	CA	CA	NN	CA
2655880|F|0-22:G>T-22:G>T	G/T	1	70949282	+	NA	NA	NA	NA	NA	NA	GT	GG	GG	GG	GG	GT	GG	GT	NN	GG	GG	GG	GG	NN	GG	GG	GG	GG	GG	GG	GG	GG	GG	GT	TT	GT	GG	GG	GG	TT	GG	GG	GG	GG	GG	GG	GG	GG	GG
2668080|F|0-7:C>G-7:C>G	C/G	1	70953899	+	NA	NA	NA	NA	NA	NA	CC	CC	CC	CC	CC	CG	CC	CG	CC	CC	CC	CC	CC	CC	CC	CC	CC	CC	CC	CC	CC	CC	CC	CG	CG	CG	CC	CC	CC	GG	CC	CC	CC	CC	CC	CC	CC	CC	CC
2675740|F|0-13:C>G-13:C>G	C/G	1	70966799	+	NA	NA	NA	NA	NA	NA	CG	CC	CC	CC	CC	CG	CC	CG	CC	CC	CC	CC	NN	CC	CC	CC	CC	CC	CC	CC	CC	CC	CC	CG	CC	CG	CC	CC	CC	GG	CC	CC	CC	CC	CC	CC	CC	CC	CC
1944489|F|0-13:C>G-13:C>G	C/G	1	70970270	+	NA	NA	NA	NA	NA	NA	CC	CC	CC	GG	CC	CC	CC	CC	CC	CC	CC	CC	GG	CC	CC	CC	CC	CC	CC	CC	CC	CC	CC	CG	CC	CC	CC	CC	CC	CC	CC	CC	CC	CC	CC	CC	CC	CC	CC
1931249|F|0-44:A>G-44:A>G	A/G	1	70971548	+	NA	NA	NA	NA	NA	NA	AG	AG	AA	AA	AA	AG	AA	AG	AA	AA	AA	AA	AA	AA	AA	AA	AA	AA	AA	AA	AA	AA	AA	AG	AG	AG	AA	AA	AA	GG	AA	AA	AA	AA	AA	AA	AA	AA	AA
1889860|F|0-11:C>A-11:C>A	C/A	1	70972612	+	NA	NA	NA	NA	NA	NA	CC	CC	NN	CC	CC	CC	NN	CA	NN	CC	CC	NN	NN	NN	CC	CC	NN	NN	CC	CC	NN	NN	NN	CA	NN	CC	NN	CC	CC	AA	CC	CC	CC	CC	CC	CC	CC	NN	CC
2685464|F|0-24:G>C-24:G>C	G/C	1	70987916	+	NA	NA	NA	NA	NA	NA	GC	GG	GG	GG	GG	GC	GG	GG	GG	CC	GC	CC	GG	GG	CC	GG	GG	GC	CC	CC	GG	CC	GG	GG	GG	GC	GG	GG	CC	GG	CC	CC	GG	GC	GC	GC	CC	CC	CC
2649888|F|0-6:C>G-6:C>G	C/G	1	71050253	+	NA	NA	NA	NA	NA	NA	CC	CC	CC	CC	CC	CC	CC	CG	CC	CC	CC	NN	CC	NN	CC	CC	CC	CC	CC	CC	CC	CC	CC	CC	CC	CG	CC	CC	CC	GG	CC	CC	CC	CC	CC	CC	CC	CC	CC
1951553|F|0-23:C>G-23:C>G	C/G	1	71051562	+	NA	NA	NA	NA	NA	NA	CC	CC	NN	CC	CC	CC	NN	CC	NN	GG	CG	CC	CC	CC	CC	CC	CC	CC	CC	GG	CC	GG	NN	CC	CC	GG	CC	CC	GG	NN	CC	CG	NN	CC	CC	CC	CG	CG	CG
2709219|F|0-17:C>G-17:C>G	C/G	1	71062185	+	NA	NA	NA	NA	NA	NA	NN	CC	CC	CC	CC	CG	CC	CG	NN	NN	CC	NN	CC	NN	CC	CC	CC	CC	CC	CC	CC	CC	CC	CG	GG	CG	CC	CC	CC	GG	CC	CC	CC	CC	CC	CC	CC	CC	CC
2677801|F|0-22:T>C-22:T>C	T/C	1	71084685	+	NA	NA	NA	NA	NA	NA	TC	TT	TT	TT	TT	TT	TT	TT	TT	TT	TT	TT	TT	NN	TT	TT	TT	TT	TT	TT	TT	TT	TT	TC	CC	TT	TT	TT	TT	CC	TT	TT	TT	TT	TT	TT	TT	TT	TT
1902514|F|0-13:T>G-13:T>G	T/G	1	71094488	+	NA	NA	NA	NA	NA	NA	TT	TT	NN	TT	TT	TT	NN	TT	NN	TG	TT	TG	TG	TT	TT	TT	NN	TG	TT	TG	TT	TT	NN	TT	NN	TG	TT	GG	TG	TT	TT	TG	TT	TT	TT	TG	TG	TT	TG
2650317|F|0-24:A>C-24:A>C	A/C	1	71100280	+	NA	NA	NA	NA	NA	NA	CC	AC	CC	CC	AC	CC	CC	AA	NN	AA	CC	CC	NN	NN	CC	AA	CC	AC	CC	AA	AC	CC	CC	CC	CC	AA	AA	AA	AA	CC	AA	AA	AA	CC	CC	AA	AA	AC	AC
2662306|F|0-18:G>A-18:G>A	G/A	1	71100346	+	NA	NA	NA	NA	NA	NA	GA	GA	AA	GG	GA	GA	AA	GG	AA	GG	GG	GG	NN	NN	AA	GG	AA	GA	AA	GG	GA	GG	AA	GG	GG	GG	GG	GG	GG	GG	GG	GG	GG	GA	GA	GG	GG	GG	GG
6431205|F|0-57:G>T-57:G>T	G/T	1	71133516	+	NA	NA	NA	NA	NA	NA	TT	GG	GG	GG	GG	GG	GG	GG	GG	NN	GG	NN	NN	GG	TT	GG	GG	GG	TT	NN	GG	NN	GG	GG	GG	GG	NN	GG	GG	NN	GG	GG	GG	GG	GG	GG	GG	NN	GG
2665054|F|0-56:A>T-56:A>T	A/T	1	71193482	+	NA	NA	NA	NA	NA	NA	TT	AT	TT	TT	TT	AA	TT	AT	NN	AA	AT	AA	NN	TT	TT	TT	TT	TT	TT	AA	TT	AA	TT	AA	TT	AT	AA	AA	AT	TT	AA	AA	TT	TT	AT	AT	AA	AA	AT
2208651|F|0-30:T>C-30:T>C	C/T	1	71233862	+	NA	NA	NA	NA	NA	NA	CC	CC	CC	CC	CC	CC	CC	CC	CC	CC	CC	CC	CC	CC	CC	CC	CC	CC	CC	CC	CC	CC	CC	CC	CC	CC	CC	TT	CC	CC	TT	TC	CC	CC	CC	TC	TC	CC	TC
2226834|F|0-55:A>G-55:A>G	A/G	1	71238781	+	NA	NA	NA	NA	NA	NA	GG	AG	AA	GG	AA	AG	AA	AG	NN	AA	GG	AA	AA	AA	GG	AA	AA	AG	GG	AA	AA	AA	AA	AA	AA	AA	AA	AA	AA	AA	AA	AA	AA	AA	AG	AA	AA	AA	AA
2645668|F|0-41:T>G-41:T>G	T/G	1	71298429	+	NA	NA	NA	NA	NA	NA	TG	TT	GG	TT	TT	TG	GG	TT	GG	TT	TT	TT	TT	TT	TT	TT	GG	TT	TT	TT	TG	TT	GG	TG	GG	TT	TT	TT	TT	GG	TT	TT	GG	TG	TT	TT	TT	TT	TT
100014390|F|0-12:C>A-12:C>A	A/C	1	71298495	+	NA	NA	NA	NA	NA	NA	NN	AA	NN	AA	AA	AA	NN	CC	NN	NN	AA	NN	NN	NN	NN	NN	NN	NN	AA	AA	AA	AA	NN	NN	NN	NN	AA	NN	AA	AA	AA	NN	NN	NN	AA	NN	AA	AA	NN
3628586|F|0-17:C>G-17:C>G	G/C	1	71318931	+	NA	NA	NA	NA	NA	NA	CC	GG	CC	GG	GG	GG	CC	CG	CC	GG	GG	GG	GG	GG	NN	GG	CC	CG	NN	GG	CG	GG	CC	GG	CC	CG	GG	CC	GG	CC	CC	CG	CC	CC	GG	CG	CG	GG	CG
3628586|F|0-44:G>A-44:G>A	G/A	1	71318931	+	NA	NA	NA	NA	NA	NA	GA	NN	GG	NN	NN	GG	GG	GG	GG	NN	NN	NN	NN	NN	AA	NN	GG	GG	AA	NN	GG	NN	GG	NN	GG	GG	NN	GG	NN	GG	GG	GG	GG	GG	NN	GG	GG	NN	GG
2750725|F|0-8:A>G-8:A>G	G/A	1	71319403	+	NA	NA	NA	NA	NA	NA	GG	GG	GG	GG	GG	GG	GG	AG	GG	GG	GG	GG	GG	GG	GG	GG	GG	GG	GG	GG	GG	GG	GG	GG	GG	AG	GG	AA	GG	GG	AA	AG	GG	GG	GG	AG	AG	GG	AG
2654578|F|0-68:G>A-68:G>A	G/A	1	71327895	+	NA	NA	NA	NA	NA	NA	AA	GG	AA	GG	GG	GA	AA	GA	AA	GG	GG	AA	GG	NN	AA	GG	AA	GA	AA	GG	GA	GG	AA	GA	NN	GG	GG	GG	GG	AA	GG	GG	AA	GA	GG	GG	GG	GG	GG
1925417|F|0-21:G>A-21:G>A	G/A	1	71361682	+	NA	NA	NA	NA	NA	NA	GA	GG	GG	GG	GA	GG	GG	GG	NN	GG	GG	GG	NN	NN	GG	GG	GG	GG	GG	GG	GG	GG	GG	GG	NN	GG	GG	GG	GG	AA	GG	GG	AA	GG	GG	GG	GG	GG	GG
100014324|F|0-27:G>A-27:G>A	G/A	1	71361688	+	NA	NA	NA	NA	NA	NA	AA	GG	GG	GG	AA	GG	GG	GG	GG	GG	GG	GG	GG	GG	GG	GG	GG	GG	GG	GG	GG	GG	GG	GG	GG	GG	GG	GG	GG	AA	GG	GG	AA	GG	GG	GG	GG	GG	GG
1996381|F|0-67:T>G-67:T>G	T/G	1	71402269	+	NA	NA	NA	NA	NA	NA	NN	TT	TT	TT	TG	TT	TT	TG	TT	TT	TT	TT	TT	TT	NN	TT	TT	TT	TT	TT	TT	TT	TT	TT	TG	TG	TT	TT	TG	GG	TT	TG	GG	TG	TT	TT	TG	TT	TG
15004815|F|0-32:A>G-32:A>G	G/A	1	71405118	+	NA	NA	NA	NA	NA	NA	GG	GG	GG	AA	GG	AG	GG	GG	NN	GG	AG	AA	GG	NN	GG	GG	GG	NN	GG	GG	GG	AA	GG	AG	GG	AG	GG	GG	AG	GG	GG	GG	GG	GG	GG	GG	AG	NN	GG
1878307|F|0-28:C>T-28:C>T	C/T	1	71405310	+	NA	NA	NA	NA	NA	NA	CT	NN	NN	NN	CT	CC	CC	CC	CC	CC	CC	NN	NN	NN	NN	CC	CC	CC	CC	CC	CC	CC	NN	CC	TT	CC	NN	CC	CC	TT	CC	CC	TT	NN	CC	NN	NN	CC	CC
2653066|F|0-46:G>C-46:G>C	C/G	1	71419623	+	NA	NA	NA	NA	NA	NA	GC	GC	GG	CC	GC	GG	GG	GC	GG	CC	CC	NN	CC	NN	GG	CC	GG	CC	GG	GC	GC	CC	GG	CC	NN	GC	CC	GG	CC	GG	CC	CC	GG	GC	CC	GC	GC	CC	CC
2649527|F|0-34:T>A-34:T>A	A/T	1	71447202	+	NA	NA	NA	NA	NA	NA	AA	TT	AA	AA	AA	TA	AA	TA	NN	TT	AA	AA	TT	TT	AA	AA	AA	NN	AA	TT	AA	AA	AA	AA	NN	TA	TT	TT	AA	AA	TT	TA	AA	AA	TT	TT	TA	TA	TA
2654681|F|0-13:A>G-13:A>G	G/A	1	71458816	+	NA	NA	NA	NA	NA	NA	AG	GG	GG	AA	AG	AG	GG	GG	NN	GG	AA	GG	GG	GG	GG	AA	GG	AA	GG	AG	AG	AA	GG	AA	AA	AG	GG	GG	AA	GG	GG	AA	GG	GG	GG	GG	AG	AA	AA
2672936|F|0-12:C>T-12:C>T	C/T	1	71481232	+	NA	NA	NA	NA	NA	NA	CC	TT	CC	CC	CC	CC	CC	CT	CC	TT	CC	CC	NN	CC	CC	CC	CC	CT	CC	CT	CC	CC	CC	CT	TT	CT	TT	TT	CT	CC	TT	CC	CC	CT	TT	TT	CC	CC	CC
1890908|F|0-24:T>C-24:T>C	T/C	1	71531015	+	NA	NA	NA	NA	NA	NA	CC	TC	CC	TT	TT	TC	CC	TC	NN	TT	TT	NN	NN	NN	CC	TT	CC	TT	CC	TT	TC	TT	CC	TT	TT	TT	TT	TT	TT	CC	TT	TT	CC	TC	TC	TT	TC	TT	TT
2646400|F|0-43:C>T-43:C>T	C/T	1	71622496	+	NA	NA	NA	NA	NA	NA	CT	CT	TT	CC	CT	CT	TT	CT	NN	CC	CC	CC	CC	NN	CC	CC	CC	CT	TT	CC	CT	CC	TT	CC	NN	CT	CC	CC	CC	TT	CC	CC	TT	CT	CT	CC	CT	CC	CC
2690556|F|0-41:A>G-41:A>G	G/A	1	71622551	+	NA	NA	NA	NA	NA	NA	GG	NN	GG	NN	GG	GG	GG	GG	NN	NN	GG	GG	GG	NN	GG	NN	NN	GG	GG	AG	GG	GG	NN	NN	NN	NN	GG	AA	GG	GG	AA	AA	GG	NN	GG	AA	GG	NN	AA
2660047|F|0-35:C>G-35:C>G	C/G	1	71624379	+	NA	NA	NA	NA	NA	NA	CG	CC	CC	CC	CC	CG	CC	CC	NN	CC	CC	CC	CC	CC	CC	CC	GG	CC	CC	CC	CC	CC	CC	CG	GG	CC	CC	CC	CC	CC	CC	CC	CC	CC	CC	CC	CC	CC	CC
1899650|F|0-68:C>G-68:C>G	G/C	1	71624642	+	NA	NA	NA	NA	NA	NA	CG	GG	GG	GG	GG	CG	GG	CG	GG	GG	CG	GG	GG	GG	GG	GG	CC	GG	GG	CG	GG	GG	GG	CG	CC	GG	GG	CC	GG	GG	CC	CG	GG	GG	GG	CG	CG	GG	CG
2679598|F|0-21:T>G-21:T>G	T/G	1	71624708	+	NA	NA	NA	NA	NA	NA	TT	TG	TT	TT	TT	TG	TT	TG	TT	TT	TT	TT	TT	TT	TT	TT	TT	GG	TT	TT	TT	TT	TT	TT	TT	TT	TT	TT	TT	TT	TT	TT	TT	TG	TT	TT	TT	TT	TT
2102828|F|0-62:T>C-62:T>C	C/T	1	71685603	+	NA	NA	NA	NA	NA	NA	CC	CC	CC	CC	CC	CC	CC	CC	CC	CC	CC	CC	CC	NN	CC	CC	CC	CC	CC	CC	CC	CC	CC	CC	CC	CC	CC	CC	CC	CC	TT	CC	CC	CC	CC	TC	CC	TC	CC
1946699|F|0-42:G>A-42:G>A	A/G	1	71727386	+	NA	NA	NA	NA	NA	NA	AA	GA	AA	AA	AA	AA	AA	GA	AA	AA	AA	AA	AA	NN	AA	AA	AA	AA	AA	AA	AA	AA	AA	AA	AA	AA	AA	GG	AA	AA	GG	GA	AA	AA	AA	GA	GA	AA	GA
1984077|F|0-13:G>T-13:G>T	G/T	1	71750669	+	NA	NA	NA	NA	NA	NA	TT	GG	TT	GG	GG	GG	TT	GT	TT	GG	GG	GT	GG	NN	GG	GG	TT	GG	TT	GG	GT	GG	TT	GG	NN	GT	GG	GG	GG	TT	GG	GG	GG	GT	GT	GG	GT	GG	GG
100014803|F|0-58:T>C-58:T>C	C/T	1	71797023	+	NA	NA	NA	NA	NA	NA	NN	CC	NN	CC	NN	TT	TT	CC	TT	CC	NN	NN	NN	NN	NN	NN	TT	TT	TT	CC	NN	NN	NN	NN	NN	CC	NN	CC	CC	TT	CC	CC	CC	TT	NN	CC	TC	NN	CC
1971549|F|0-35:T>C-35:T>C	C/T	1	71834626	+	NA	NA	NA	NA	NA	NA	CC	TC	CC	CC	CC	CC	CC	TC	CC	CC	CC	CC	CC	NN	CC	CC	CC	TC	CC	CC	CC	CC	CC	CC	CC	CC	CC	TT	CC	CC	TT	CC	CC	CC	CC	TC	TC	TT	CC
1883200|F|0-42:A>T-42:A>T	A/T	1	71918470	+	NA	NA	NA	NA	NA	NA	NN	NN	NN	AA	NN	NN	NN	TT	NN	AA	NN	NN	NN	NN	NN	NN	TT	NN	TT	AA	TT	NN	NN	NN	NN	NN	AA	NN	NN	TT	AA	NN	TT	AA	AA	NN	NN	NN	NN
2656452|F|0-63:C>T-63:C>T	C/T	1	71924717	+	NA	NA	NA	NA	NA	NA	CC	CT	CC	CC	CT	CT	CC	CC	CC	TT	CT	CT	CT	TT	CC	TT	CC	CT	CC	CT	CT	CC	CC	CC	CC	CT	TT	CC	CT	CC	CC	CT	CC	CT	CT	CC	CT	CT	CT
2682523|F|0-63:T>C-63:T>C	T/C	1	71968914	+	NA	NA	NA	NA	NA	NA	TC	TT	TT	CC	TT	TT	TT	TT	TT	TT	TT	TT	TC	NN	CC	TT	TT	TT	TT	TT	TT	TT	TT	TT	CC	TT	NN	TT	TT	TT	TT	TC	CC	TT	TC	TC	TC	TT	TC
2712788|F|0-33:T>G-33:T>G	T/G	1	71994931	+	NA	NA	NA	NA	NA	NA	TT	TT	TT	GG	TT	TG	TT	TG	TT	TT	TT	TT	TT	NN	TT	TT	TT	TT	TT	TT	TT	TT	TT	TT	TT	TT	TT	GG	TT	TT	TT	TG	TT	TT	TG	TG	TT	TG	TG
2652178|F|0-35:G>A-35:G>A	G/A	1	72006957	+	NA	NA	NA	NA	NA	NA	GG	GG	GG	GG	GG	GG	GG	GA	GG	GG	GG	GG	GG	GG	GG	GG	GG	GA	GG	GG	GG	GG	GG	GG	GG	GG	GG	GG	GG	GG	GG	GG	AA	GG	GG	GG	GA	GA	GG
1909874|F|0-66:G>A-66:G>A	G/A	1	72008892	+	NA	NA	NA	NA	NA	NA	GG	GG	GG	AA	GG	GA	GG	GA	NN	NN	NN	NN	NN	NN	NN	NN	GG	GG	GG	NN	NN	NN	NN	NN	NN	NN	NN	NN	NN	GG	GG	AA	GG	GG	AA	GA	GG	NN	AA
1986626|F|0-10:G>C-10:G>C	G/C	1	72009756	+	NA	NA	NA	NA	NA	NA	GC	GC	CC	CC	GC	GC	CC	GC	CC	GG	GG	GG	GG	GG	GG	GG	CC	GC	CC	GG	GC	GG	GG	GG	GG	GC	GG	GG	GG	CC	GG	GC	NN	GG	CC	GC	GG	GG	GC
2650609|F|0-31:C>T-31:C>T	C/T	1	72015668	+	NA	NA	NA	NA	NA	NA	CC	CC	CC	CC	CC	CT	CC	CT	NN	CC	CC	NN	NN	NN	CC	CC	CC	CC	CC	CC	CC	TT	CC	CC	TT	CC	NN	TT	CC	CC	CC	CC	CC	CC	CT	CC	CC	TT	CC
1902254|F|0-23:C>T-23:C>T	T/C	1	72019060	+	NA	NA	NA	NA	NA	NA	TT	NN	TT	TT	NN	TT	NN	TT	TT	NN	CC	NN	NN	NN	CC	NN	TT	NN	TT	CT	CT	CC	TT	NN	NN	CT	CC	CC	CT	NN	TT	NN	CC	TT	TT	NN	NN	NN	CC
2650127|F|0-14:C>A-14:C>A	A/C	1	72051886	+	NA	NA	NA	NA	NA	NA	AA	AA	AA	CC	AA	AA	AA	AA	NN	AA	AA	NN	AA	NN	AA	AA	AA	AA	AA	CA	AA	AA	AA	AA	AA	AA	AA	AA	CA	AA	AA	CA	AA	AA	CA	CA	CA	NN	CA
2680222|F|0-25:C>T-25:C>T	C/T	1	72073946	+	NA	NA	NA	NA	NA	NA	CC	CC	CC	NN	CC	CC	CC	CC	NN	CC	CC	CC	CC	NN	CC	NN	CC	CC	CC	CC	CC	CC	CC	CC	CC	CC	CC	CC	NN	CC	CC	CC	TT	CC	CC	NN	CC	CC	CC
1957225|F|0-39:T>G-39:T>G	G/T	1	72082109	+	NA	NA	NA	NA	NA	NA	GG	TG	GG	GG	TG	GG	GG	TG	NN	TT	TT	GG	TT	NN	TT	TT	GG	GG	GG	TG	GG	TT	GG	TT	NN	TT	TT	GG	GG	GG	GG	TG	GG	TG	GG	GG	TG	GG	TG
1901393|F|0-66:G>A-66:G>A	G/A	1	72087747	+	NA	NA	NA	NA	NA	NA	AA	GG	AA	GG	GA	GA	AA	AA	AA	GG	GG	NN	GG	GG	GG	GG	AA	GG	AA	GG	GA	AA	AA	GA	AA	GG	GG	GG	GG	AA	GG	GG	GG	GA	GA	GG	GG	GG	GG
1956664|F|0-51:T>A-51:T>A	T/A	1	72122686	+	NA	NA	NA	NA	NA	NA	TT	TT	TT	NN	TT	TT	TT	TT	TT	TT	TT	TT	TT	TT	TT	TT	TT	TT	TT	TT	TT	AA	TT	TA	AA	TT	TT	TT	TT	TT	TT	TT	AA	TT	TT	TT	TA	TA	TT
2659239|F|0-13:T>C-13:T>C	T/C	1	72184402	+	NA	NA	NA	NA	NA	NA	TC	TT	TT	TT	TT	TC	TT	TT	TT	TT	TT	TT	TT	TT	TT	TT	TT	TT	TT	TT	TT	CC	TT	TC	CC	TT	TT	TT	TT	TT	TT	TT	TT	TT	TT	TT	TT	TT	TT
3627137|F|0-55:A>C-55:A>C	C/A	1	72191511	+	NA	NA	NA	NA	NA	NA	AC	CC	CC	CC	CC	AC	CC	AC	CC	CC	CC	CC	CC	CC	CC	CC	CC	AC	CC	CC	CC	AA	CC	AC	AA	CC	CC	AA	CC	CC	CC	AC	CC	CC	CC	CC	CC	AC	AC
2206174|F|0-32:A>C-32:A>C	A/C	1	72206062	+	NA	NA	NA	NA	NA	NA	AC	AA	AA	AA	AA	AC	AA	AA	AA	AA	AA	AA	AA	AA	AA	AA	AA	AA	AA	AA	AA	CC	AA	AC	CC	AA	AA	AA	AA	AA	AA	AC	AA	AA	AA	AA	AA	AA	AC
2645454|F|0-10:C>T-10:C>T	C/T	1	72206128	+	NA	NA	NA	NA	NA	NA	CT	CC	CC	CC	CC	CT	CC	CC	CC	CC	CC	CC	CC	NN	CC	CC	CC	CC	CC	CT	CC	TT	CC	CT	TT	CC	CC	CC	CC	CC	CC	CT	CC	CC	CC	CC	CC	CC	CT
2225125|F|0-29:G>T-29:G>T	G/T	1	72215835	+	NA	NA	NA	NA	NA	NA	NN	GG	GG	GG	GG	GT	GG	GG	NN	GG	GG	NN	NN	NN	GG	NN	GG	NN	GG	GG	GG	TT	GG	TT	TT	GG	GG	NN	GG	GG	GG	NN	GG	GG	GG	GT	GG	GG	GG
100042030|F|0-36:G>T-36:G>T	G/T	1	72215842	+	NA	NA	NA	NA	NA	NA	GT	GG	GG	GG	GG	GT	GG	GG	GG	GG	GG	GG	NN	GG	GG	GG	GG	GG	GG	GG	GG	TT	GG	GT	TT	GG	GG	NN	GG	GG	GG	GG	GG	GG	GG	GG	GG	GG	GG
2230215|F|0-63:C>T-63:C>T	C/T	1	72215908	+	NA	NA	NA	NA	NA	NA	TT	CC	TT	CC	CT	TT	TT	CT	TT	CC	CC	CC	CC	NN	NN	CC	TT	CC	CC	CC	CT	CC	TT	NN	CC	CC	CC	CC	CC	TT	CC	CC	CC	CT	CC	CC	CC	CC	CC
2653430|F|0-28:C>A-28:C>A	C/A	1	72243525	+	NA	NA	NA	NA	NA	NA	CA	CC	CC	AA	CC	CA	CC	CA	CC	CC	CC	CC	CC	CC	CC	CC	CC	CC	CC	CC	CC	AA	CC	CA	AA	CC	CC	AA	CC	CC	CC	CC	AA	CC	CA	CA	CA	CA	CC
2209125|F|0-59:G>T-59:G>T	T/G	1	72252521	+	NA	NA	NA	NA	NA	NA	TT	TT	TT	TT	TT	TT	TT	GT	TT	TT	TT	TT	TT	NN	TT	TT	TT	TT	TT	TT	TT	TT	TT	TT	TT	TT	TT	NN	TT	TT	GG	TT	TT	TT	TT	GT	TT	NN	TT
1881472|F|0-58:C>G-58:C>G	C/G	1	72258829	+	NA	NA	NA	NA	NA	NA	CC	CC	NN	CC	CC	CC	NN	CC	NN	CC	CC	CC	CC	NN	CC	CC	NN	CC	CC	CC	CC	CC	NN	CC	CC	CC	CC	NN	CC	CC	GG	CC	CC	CC	CC	CC	CC	CC	CC
2657589|F|0-26:A>G-26:A>G	A/G	1	72284259	+	NA	NA	NA	NA	NA	NA	AA	AA	AA	AA	AA	AA	AA	AA	AA	AA	AA	AG	AA	AA	AA	AA	AA	AA	AA	AA	AA	AA	AA	AA	AA	AA	AA	AA	AA	AG	AG	AA	AA	AA	AA	AA	AA	AA	AA
1950366|F|0-55:A>G-55:A>G	A/G	1	72287114	+	NA	NA	NA	NA	NA	NA	AA	AA	AA	AA	AA	AA	AA	AG	AA	AA	AA	AA	AA	AA	AA	AA	AA	AG	AA	AA	AA	AG	AA	AA	AA	AA	AA	AA	AA	AA	AA	AA	GG	AA	AA	AA	AA	GG	AA
1954335|F|0-23:C>T-23:C>T	C/T	1	72288611	+	NA	NA	NA	NA	NA	NA	CC	CC	CC	CC	CC	CC	CC	CT	CC	CC	CC	CC	CC	CC	CC	CC	CC	CT	CC	CC	CC	CC	CC	CC	NN	CC	CC	CC	CC	CC	TT	CC	TT	CC	CC	CC	CC	CC	CC
10745890|F|0-49:A>G-49:A>G	A/G	1	72300069	+	NA	NA	NA	NA	NA	NA	AA	AG	AA	AA	AA	AA	AA	AG	AA	AA	AA	NN	AA	NN	AA	AA	AA	AG	AA	AA	AA	AA	AA	AA	AA	AA	AA	AA	AA	AA	AA	AA	GG	AA	AA	AA	AG	AA	AA
2656172|F|0-21:G>C-21:G>C	G/C	1	72312791	+	NA	NA	NA	NA	NA	NA	GG	GG	GG	GG	GG	GG	GG	GC	GG	GG	GG	GG	GG	GG	GG	GG	GG	GC	GG	GG	GG	GG	GG	GG	GG	GG	GG	GG	GG	GG	GG	GG	GG	GG	GG	GG	GG	GG	GG
2649394|F|0-8:T>A-8:T>A	T/A	1	72328868	+	NA	NA	NA	NA	NA	NA	TT	AA	TT	AA	TT	TT	TT	TT	TT	NN	NN	NN	NN	AA	NN	NN	TT	TT	NN	NN	TT	TT	TT	NN	TT	TT	NN	TT	NN	NN	TT	NN	TT	TT	TT	TA	TT	TA	NN
2656136|F|0-58:C>T-58:C>T	C/T	1	72331631	+	NA	NA	NA	NA	NA	NA	CC	CC	NN	TT	CC	CC	CC	CC	CC	CC	CC	CC	CC	NN	CC	CC	CC	CC	CC	CC	CC	CC	CC	CC	CC	CC	CC	CC	CC	CC	CC	CC	CC	CC	CC	TT	CC	CT	CC
2645293|F|0-55:G>A-55:G>A	G/A	1	72338474	+	NA	NA	NA	NA	NA	NA	GG	GA	GG	GG	GG	GG	GG	GG	GG	GG	GG	GG	GG	GG	GG	GG	GG	GG	GG	GG	GG	GG	GG	GG	GG	GG	GG	GG	GG	GG	GG	GG	GG	GG	GG	GG	GG	GG	GG
2651448|F|0-43:C>T-43:C>T	C/T	1	72343543	+	NA	NA	NA	NA	NA	NA	NN	CT	NN	TT	TT	CT	NN	CC	CC	NN	TT	NN	NN	NN	TT	NN	NN	NN	TT	TT	NN	CC	CC	TT	TT	CT	TT	CC	TT	TT	CC	TT	CC	CT	CC	NN	CT	CC	TT
1936101|F|0-54:A>G-54:A>G	A/G	1	72355031	+	NA	NA	NA	NA	NA	NA	GG	AA	GG	AA	AG	AG	GG	AG	GG	AA	AA	AA	AA	NN	AA	AA	GG	AG	AA	AA	AG	NN	GG	AA	GG	AG	AA	NN	AA	AA	AA	AA	NN	AG	AG	AA	AA	AA	AA
1936101|F|0-60:G>C-60:G>C	G/C	1	72355031	+	NA	NA	NA	NA	NA	NA	NN	GG	NN	GG	GG	GG	NN	GG	NN	GG	GG	GG	GG	NN	GG	GG	NN	GG	GG	GG	GG	NN	NN	GG	NN	GG	GG	NN	GG	GG	GG	GG	NN	GG	GG	GG	GC	GG	GG
1936118|F|0-63:C>A-63:C>A	C/A	1	72355097	+	NA	NA	NA	NA	NA	NA	CC	CC	NN	CC	CC	CC	NN	CC	NN	CC	CC	CC	CC	NN	CC	CC	NN	CC	CC	CC	CC	NN	NN	CC	NN	CC	CC	AA	CC	CC	AA	CC	NN	CC	CC	CA	CA	CC	CC
2655180|F|0-41:T>C-41:T>C	T/C	1	72377908	+	NA	NA	NA	NA	NA	NA	CC	TC	CC	TT	TC	TC	CC	TC	NN	TT	TC	TT	TT	TT	TT	TT	CC	TT	TT	TT	TC	TT	CC	TC	CC	TC	TT	TT	TT	CC	CC	TT	CC	TC	TC	TC	TT	TC	TT
2672326|F|0-30:C>G-30:C>G	C/G	1	72390960	+	NA	NA	NA	NA	NA	NA	GG	CC	NN	CC	CC	CG	NN	CC	NN	CC	CC	CC	CC	NN	CC	CC	NN	NN	CC	CC	CC	NN	NN	CG	GG	CC	CC	NN	CC	GG	NN	CC	NN	CC	CC	CC	CC	CC	CC
1903229|F|0-35:C>G-35:C>G	C/G	1	72391186	+	NA	NA	NA	NA	NA	NA	GG	CC	GG	CC	CG	CG	GG	CG	GG	CC	CC	CC	CC	CC	CC	CC	GG	CC	CC	CC	CC	CC	NN	CC	GG	CG	CC	CC	CC	CC	CC	CC	GG	CC	CG	CC	CC	CC	CC
6432290|F|0-12:T>G-12:T>G	G/T	1	72399012	+	NA	NA	NA	NA	NA	NA	GG	TG	GG	TT	TG	GG	GG	TG	GG	TT	TT	TT	TT	NN	TT	TT	GG	TT	TT	TT	TG	TT	GG	TG	GG	TG	TT	GG	TT	GG	GG	TT	GG	TG	TG	TG	TG	TG	TT
2657851|F|0-61:A>G-61:A>G	A/G	1	72439132	+	NA	NA	NA	NA	NA	NA	AA	GG	AA	AA	AA	AA	AA	AA	NN	NN	AA	NN	AA	AA	AA	AA	AA	AA	AA	AA	NN	AA	NN	AA	AA	AA	NN	AA	AA	NN	GG	AA	AA	GG	AA	GG	AG	AA	AA
15047594|F|0-66:G>A-66:G>A	G/A	1	72452464	+	NA	NA	NA	NA	NA	NA	GG	NN	NN	GG	NN	GG	NN	GG	NN	GG	GG	NN	NN	NN	GG	NN	NN	NN	GG	GG	GG	GG	NN	NN	NN	NN	GA	NN	GG	GG	AA	GG	GG	GG	NN	NN	NN	NN	NN
2656299|F|0-64:A>G-64:A>G	A/G	1	72462691	+	NA	NA	NA	NA	NA	NA	NN	AA	NN	AA	NN	AA	NN	AA	NN	AA	AA	AA	AA	AA	AA	NN	NN	NN	AA	AA	NN	AA	GG	AA	NN	AA	AA	AA	AA	AA	AA	AA	NN	AG	AA	AA	AA	AA	AA
15007776|F|0-20:A>G-20:A>G	G/A	1	72464422	+	NA	NA	NA	NA	NA	NA	AG	GG	GG	GG	GG	AG	GG	AG	GG	GG	GG	GG	GG	GG	GG	GG	GG	AG	GG	GG	GG	GG	GG	GG	GG	GG	GG	GG	GG	GG	GG	GG	GG	GG	AG	GG	GG	GG	GG
2647528|F|0-14:C>T-14:C>T	T/C	1	72472375	+	NA	NA	NA	NA	NA	NA	NN	TT	NN	TT	NN	TT	NN	TT	NN	TT	TT	NN	NN	TT	TT	NN	NN	TT	TT	TT	NN	TT	NN	TT	NN	TT	TT	CC	TT	NN	CC	TT	NN	TT	TT	CT	CC	CT	TT
5339449|F|0-68:T>C-68:T>C	C/T	1	72472375	+	NA	NA	NA	NA	NA	NA	CC	TT	CC	TT	CC	TC	CC	TC	NN	TT	TT	NN	NN	TT	TT	CC	CC	TT	TT	TT	CC	TT	CC	TC	NN	CC	TT	NN	TT	CC	NN	TT	NN	TC	TC	TT	CC	TT	TT
1961658|F|0-10:G>T-10:G>T	G/T	1	72490085	+	NA	NA	NA	NA	NA	NA	GG	GG	GG	GG	GG	GG	GG	GG	GG	GG	GG	NN	NN	NN	GG	GG	GG	GG	GG	GG	GG	GG	GG	GG	GG	GG	GG	TT	GG	GG	TT	GG	GG	GG	GG	GT	GG	TT	GG
1925175|F|0-37:A>C-37:A>C	A/C	1	72503003	+	NA	NA	NA	NA	NA	NA	AA	AC	AA	CC	AA	AC	AA	AC	AA	CC	CC	CC	CC	CC	CC	AA	AA	AC	CC	CC	AA	AC	AA	AC	AA	AC	CC	AA	CC	AA	AA	CC	AA	AC	AC	AA	AA	AC	CC
1930512|F|0-56:C>G-56:C>G	G/C	1	72510330	+	NA	NA	NA	NA	NA	NA	GG	GG	GG	CC	GG	GG	GG	CC	NN	NN	CC	CC	NN	NN	CC	NN	GG	CG	CC	CC	NN	CC	GG	GG	NN	NN	CC	GG	CC	GG	GG	NN	NN	CC	CG	NN	CG	CC	CC
1925802|F|0-54:C>T-54:C>T	C/T	1	72578160	+	NA	NA	NA	NA	NA	NA	CC	CC	CC	CC	CC	CT	CC	CC	CC	CC	CC	CC	CC	CC	CC	CC	CC	CC	CC	CC	CC	CC	TT	CT	CC	CC	CC	CC	CC	TT	CC	CC	CC	CT	CC	CC	CT	CC	CC
1947864|F|0-17:A>G-17:A>G	A/G	1	72666957	+	NA	NA	NA	NA	NA	NA	AA	AG	AA	GG	AA	AA	AA	AA	AA	GG	AA	GG	GG	GG	GG	AA	AA	AG	GG	GG	AA	AA	AA	AG	AA	AG	GG	AA	GG	AA	GG	AG	AA	AG	AA	GG	AA	AG	AG
2655088|F|0-58:A>G-58:A>G	A/G	1	72696768	+	NA	NA	NA	NA	NA	NA	AA	AG	AA	GG	AA	AG	NN	AG	NN	NN	AG	GG	NN	GG	GG	NN	AA	AG	GG	GG	AA	NN	AA	AG	AA	AG	GG	AA	GG	AA	AA	AG	AA	AG	AA	AA	AA	AA	AG
2657584|F|0-40:T>C-40:T>C	T/C	1	72698930	+	NA	NA	NA	NA	NA	NA	TT	TT	TT	TT	TT	TT	TT	TC	TT	TT	TT	TT	TT	TT	TT	TT	TT	TC	TT	TT	TT	CC	CC	TT	TT	TT	TT	TT	TT	TT	TT	TT	TT	TC	TC	TT	TT	TC	TT
15008980|F|0-66:G>C-66:G>C	C/G	1	72771572	+	NA	NA	NA	NA	NA	NA	GG	GG	CC	NN	CC	GC	CC	CC	CC	NN	CC	NN	NN	NN	NN	CC	CC	CC	NN	NN	CC	CC	NN	GG	CC	CC	NN	CC	CC	GG	CC	CC	CC	NN	GC	CC	CC	NN	CC
1888673|F|0-60:T>C-60:T>C	C/T	1	72771572	+	NA	NA	NA	NA	NA	NA	NN	TT	CC	TT	CC	TC	CC	TC	CC	TT	TC	TT	TT	TT	TT	CC	CC	TC	TT	TT	CC	CC	TT	TT	CC	TC	TT	CC	TC	NN	CC	TC	CC	TT	CC	CC	TC	TT	TC
1916876|F|0-40:C>G-40:C>G	C/G	1	72789558	+	NA	NA	NA	NA	NA	NA	CC	CC	GG	CC	GG	CG	GG	CG	GG	CC	CC	CC	CC	NN	CC	GG	GG	CC	CC	CC	GG	CC	NN	CG	GG	CG	CC	NN	CG	CC	NN	CC	GG	CC	GG	CC	CC	CC	CC
1916876|F|0-64:A>C-64:A>C	A/C	1	72789558	+	NA	NA	NA	NA	NA	NA	AA	AC	NN	AA	NN	AA	NN	AA	NN	AA	AA	AA	AA	NN	AA	NN	NN	AA	AA	AA	NN	AA	CC	AA	NN	AA	AA	NN	AA	AA	NN	AA	NN	AC	NN	AA	AC	AC	AA
2054872|F|0-15:G>C-15:G>C	C/G	1	72789993	+	NA	NA	NA	NA	NA	NA	CC	CC	GG	CC	GG	GC	GG	GC	GG	CC	CC	CC	CC	CC	CC	GG	GG	GC	CC	CC	GG	NN	CC	GC	GG	GC	CC	NN	GC	CC	NN	CC	GG	CC	GG	CC	CC	CC	CC
1941294|F|0-27:G>T-27:G>T	G/T	1	72792145	+	NA	NA	NA	NA	NA	NA	TT	GG	GG	GG	GG	GT	GG	GG	GG	GG	GT	GG	GG	NN	GG	GG	GG	GG	GG	GG	GG	NN	GG	GT	NN	GG	GG	NN	GG	TT	GG	GT	GG	GG	GG	TT	GG	GG	GT
1927246|F|0-51:C>T-51:C>T	C/T	1	72889599	+	NA	NA	NA	NA	NA	NA	TT	CC	CC	CC	CC	CT	CC	CC	NN	CC	CC	CC	CC	NN	CC	CC	CC	CC	CC	CC	CC	CC	CC	CT	CC	CC	CC	CC	CC	TT	CC	CC	CC	CC	CC	CC	CT	CC	CC
1920959|F|0-50:T>A-50:T>A	T/A	1	72966642	+	NA	NA	NA	NA	NA	NA	TT	TA	TT	AA	TT	TA	TT	TA	TT	AA	TA	AA	TT	AA	AA	TT	TT	TA	AA	AA	TT	TT	TT	TA	TA	TA	AA	TT	TA	TT	AA	AA	TT	TT	TT	TA	TT	AA	AA
2653198|F|0-33:T>C-33:T>C	T/C	1	73049565	+	NA	NA	NA	NA	NA	NA	TT	TT	CC	TT	TC	TC	CC	TC	NN	TT	TT	NN	TT	NN	TT	NN	CC	TT	TT	TT	CC	CC	TT	TT	CC	TC	TT	TT	TC	TT	TT	TT	CC	TT	CC	TT	TT	TT	TT
1987464|F|0-46:C>G-46:C>G	C/G	1	73073531	+	NA	NA	NA	NA	NA	NA	CC	CC	GG	CC	CG	CG	NN	NN	NN	CC	CC	CC	CC	CC	CC	CC	NN	CC	CC	CC	CC	NN	CC	CC	CC	CC	CC	CC	CC	CC	NN	CC	NN	CC	NN	CC	CC	CC	CC
2653593|F|0-38:A>C-38:A>C	A/C	1	73321197	+	NA	NA	NA	NA	NA	NA	AA	AA	AA	AA	AA	AA	AA	AA	AA	AA	AA	AA	AA	AA	AA	AA	AA	AA	AA	AA	AA	AA	AA	AA	AA	AA	AA	AA	AA	AA	AA	AA	AA	AA	AA	AC	AC	AA	AA
2215895|F|0-19:C>T-19:C>T	T/C	1	73396194	+	NA	NA	NA	NA	NA	NA	TT	NN	TT	NN	TT	TT	TT	TT	TT	NN	NN	NN	NN	NN	NN	TT	TT	CT	NN	NN	TT	NN	TT	NN	NN	TT	NN	NN	TT	NN	CC	CC	TT	TT	TT	NN	CC	NN	CC
10824330|F|0-31:A>T-31:A>T	T/A	2	137769	+	NA	NA	NA	NA	NA	NA	NN	NN	NN	TT	NN	NN	NN	NN	NN	TT	NN	NN	NN	NN	NN	NN	NN	NN	TT	TT	TT	TT	NN	TT	NN	NN	NN	NN	TT	NN	NN	TT	NN	TT	NN	TT	NN	TT	TT
1957594|F|0-40:T>C-40:T>C	C/T	2	137769	+	NA	NA	NA	NA	NA	NA	CC	NN	CC	TT	CC	CC	NN	CC	NN	TT	NN	NN	NN	NN	CC	CC	CC	CC	TC	TC	TT	TT	NN	TC	NN	CC	CC	CC	TT	CC	CC	TT	CC	TT	CC	TT	CC	TT	TT
1939298|F|0-26:G>T-26:G>T	T/G	2	184943	+	NA	NA	NA	NA	NA	NA	TT	GG	TT	GG	GT	GT	TT	TT	TT	GG	GG	GG	GG	NN	TT	GT	TT	TT	TT	GT	GG	GG	TT	GT	TT	GT	TT	TT	GT	TT	TT	GG	TT	GG	TT	GG	GT	GG	GG
5339442|F|0-20:G>C-20:G>C	G/C	2	185300	+	NA	NA	NA	NA	NA	NA	GG	GG	GG	GG	GG	GG	GG	GG	GG	GG	GG	NN	NN	NN	GG	GG	NN	GC	GG	GG	GG	NN	GG	GG	NN	GG	GG	GG	GG	GG	CC	GG	GG	GG	GG	GG	GC	GG	GG
2652203|F|0-67:C>G-67:C>G	G/C	2	300070	+	NA	NA	NA	NA	NA	NA	GG	NN	GG	CC	NN	CG	GG	GG	NN	CC	CC	NN	NN	NN	GG	NN	GG	CG	GG	CG	CC	CC	GG	CG	NN	CG	GG	CC	CG	GG	GG	CC	CC	NN	GG	CC	CG	CC	CC
1872839|F|0-63:T>C-63:T>C	T/C	2	319154	+	NA	NA	NA	NA	NA	NA	CC	TT	CC	TT	TC	TC	CC	CC	CC	TT	TT	TC	TT	TT	CC	TC	CC	TC	CC	TT	TT	TT	CC	TC	NN	TC	CC	TT	TC	CC	CC	TT	TT	TT	CC	TT	TC	TT	TT
2651634|F|0-28:C>T-28:C>T	C/T	2	319303	+	NA	NA	NA	NA	NA	NA	TT	CC	TT	CC	CT	TT	NN	TT	NN	NN	CC	TT	NN	NN	TT	TT	TT	CC	TT	CC	CC	CC	TT	NN	NN	CC	TT	CC	CT	TT	TT	CC	CC	CC	NN	CC	CT	CC	CC
2666459|F|0-41:T>C-41:T>C	T/C	2	375647	+	NA	NA	NA	NA	NA	NA	TT	TT	TT	TT	TT	TC	CC	TT	TT	TT	TT	TT	TT	TT	TT	TT	CC	TT	TT	TT	TT	TT	TT	TC	TT	TT	TT	TT	TT	TT	TT	TT	TT	TT	TC	TT	TC	TT	TT
2648620|F|0-17:T>G-17:T>G	T/G	2	426242	+	NA	NA	NA	NA	NA	NA	GG	TT	GG	TT	GG	GG	GG	GG	GG	NN	TT	TT	NN	NN	GG	TT	GG	GG	GG	TT	TT	TT	GG	GG	NN	TT	GG	TT	TG	GG	TT	TT	TT	GG	GG	TT	GG	TT	TT
3628266|F|0-20:A>G-20:A>G	A/G	2	460953	+	NA	NA	NA	NA	NA	NA	AA	AA	AA	GG	AA	AA	AA	AA	AA	GG	AA	GG	AG	AA	AA	AG	AA	AG	AA	GG	GG	AG	AA	AG	AA	AA	AA	GG	GG	AA	NN	AA	GG	AA	AA	AA	AA	GG	AA
2646996|F|0-37:C>G-37:C>G	C/G	2	466260	+	NA	NA	NA	NA	NA	NA	CC	CC	CC	CC	CC	CC	CC	CC	CC	CC	GG	CC	CG	NN	CC	CC	CC	CC	CC	CC	CC	CC	CC	CC	CC	CC	CC	CC	CC	CC	CC	CG	CC	CC	CC	CC	CC	CC	GG
2655647|F|0-49:T>G-49:T>G	T/G	2	470961	+	NA	NA	NA	NA	NA	NA	TT	GG	TT	TT	TG	TT	TT	TT	TT	TT	TT	TG	TT	GG	TT	TT	TT	TG	TT	TT	TT	TT	TT	TT	TT	TT	TT	TT	TT	TT	GG	TT	TT	TT	TT	TT	TG	TT	TT
1962419|F|0-19:G>A-19:G>A	A/G	2	471027	+	NA	NA	NA	NA	NA	NA	AA	AA	AA	GG	AA	GA	AA	AA	AA	GG	GG	GA	GG	AA	AA	AA	AA	AA	AA	GA	GA	GA	AA	GA	GA	GA	AA	GG	GA	AA	AA	GA	AA	GG	AA	GG	AA	GG	GG
100028049|F|0-44:A>T-44:A>T	T/A	2	472731	+	NA	NA	NA	NA	NA	NA	NN	NN	NN	NN	TT	AT	TT	TT	NN	NN	NN	NN	TT	TT	NN	TT	TT	NN	TT	TT	NN	AA	NN	TT	TT	TT	TT	NN	NN	TT	TT	AT	NN	TT	TT	AA	AT	NN	NN
2655291|F|0-62:G>A-62:G>A	G/A	2	511928	+	NA	NA	NA	NA	NA	NA	AA	GG	AA	NN	GA	GA	NN	AA	AA	GG	GG	GG	GG	GG	AA	AA	NN	GG	AA	GG	NN	GG	NN	GG	NN	GG	NN	NN	GG	NN	GG	GG	GG	NN	NN	GG	GG	GG	NN
3933417|F|0-41:G>A-41:G>A	A/G	2	511928	+	NA	NA	NA	NA	NA	NA	NN	AA	NN	NN	AA	GA	NN	GA	NN	AA	AA	AA	AA	AA	NN	NN	NN	AA	GG	AA	NN	AA	NN	AA	NN	AA	NN	NN	AA	GG	AA	AA	AA	NN	NN	AA	AA	AA	NN
2647129|F|0-67:A>G-67:A>G	A/G	2	522037	+	NA	NA	NA	NA	NA	NA	AA	AA	AA	AA	AA	AA	AA	AA	AA	AA	AA	AA	AA	AA	AA	AA	AA	AA	AA	AG	AA	AA	AA	AA	AA	AA	AA	AA	AA	AA	AA	AG	AA	AA	AA	AA	AA	AA	GG
2726118|F|0-28:G>C-28:G>C	C/G	2	544584	+	NA	NA	NA	NA	NA	NA	CC	CC	CC	CC	CC	GC	GG	GC	CC	CC	CC	CC	CC	CC	CC	GC	GG	GC	GC	GC	GC	CC	GG	GC	CC	GC	GG	CC	CC	GG	CC	GC	CC	CC	GG	CC	GC	CC	GG
2686045|F|0-46:A>G-46:A>G	A/G	2	554675	+	NA	NA	NA	NA	NA	NA	AA	NN	NN	NN	NN	AG	AA	AA	NN	NN	NN	AA	NN	NN	NN	AA	AA	NN	GG	AA	AA	NN	AA	AA	NN	NN	AA	NN	AA	GG	AA	AA	NN	NN	AA	NN	AA	AA	AA
2670214|F|0-21:C>G-21:C>G	C/G	2	621891	+	NA	NA	NA	NA	NA	NA	CC	CC	GG	CC	CC	CC	NN	CC	NN	CC	CC	CC	NN	NN	CC	NN	CC	GG	CC	CC	CC	CC	NN	NN	NN	CC	CC	CC	CC	CC	CC	CC	CC	CC	NN	CC	CC	CC	NN
2680531|F|0-21:C>G-21:C>G	C/G	2	621915	+	NA	NA	NA	NA	NA	NA	NN	NN	GG	CC	CC	CC	NN	CC	NN	CC	CC	NN	NN	NN	NN	CC	NN	CC	CC	CC	NN	NN	CC	NN	NN	CC	CC	CC	CC	CC	CC	CC	NN	CC	CC	CC	CC	NN	NN
1892784|F|0-60:A>G-60:A>G	A/G	2	627459	+	NA	NA	NA	NA	NA	NA	AA	AA	GG	AA	AA	AG	AA	AG	AG	AA	AA	AA	AA	AA	AA	AG	GG	AA	AG	AG	AG	AA	GG	AG	AA	AG	GG	AA	AA	GG	AA	AA	AA	AA	GG	AA	AG	AA	AA
1956063|F|0-21:T>C-21:T>C	T/C	2	651614	+	NA	NA	NA	NA	NA	NA	TT	TT	TT	TT	TT	TC	TT	TC	TT	TT	TT	TT	TT	NN	TT	NN	CC	TT	TT	TT	TC	TT	CC	TC	TT	TC	CC	TT	TT	TT	TT	TT	TT	TT	CC	TT	TC	TT	TT
1989293|F|0-65:G>A-65:G>A	G/A	2	661408	+	NA	NA	NA	NA	NA	NA	GG	GG	GG	GG	GG	GG	GG	GA	NN	GG	GG	GG	NN	NN	GG	GG	AA	GG	GG	GG	AA	GG	AA	NN	NN	GA	NN	GG	GG	GG	GG	GG	GG	GG	AA	GG	GA	GG	GG
2646997|F|0-7:G>A-7:G>A	G/A	2	682625	+	NA	NA	NA	NA	NA	NA	NN	AA	GG	AA	GG	GG	GG	GG	GG	GG	AA	GG	GA	NN	GG	GG	NN	GG	GG	GA	GA	GG	GG	GG	GA	GG	GG	AA	GG	GG	GG	GA	GG	AA	GG	GG	GG	GG	AA
2658202|F|0-5:T>C-5:T>C	T/C	2	682691	+	NA	NA	NA	NA	NA	NA	TT	CC	TT	CC	TT	TT	TT	TT	TT	TT	CC	TT	TT	NN	TT	TT	TT	TT	TT	TC	TC	TT	TT	TT	TT	TT	CC	CC	TC	TT	TT	TC	TT	CC	TT	TT	TT	TT	CC
2652287|F|0-16:C>G-16:C>G	C/G	2	706553	+	NA	NA	NA	NA	NA	NA	CC	CC	GG	CC	GG	CG	CC	CG	NN	CC	GG	CG	CG	CC	GG	CG	CC	CG	CG	CG	CG	CC	GG	CG	NN	CG	GG	CC	CG	CC	CC	CG	GG	CC	GG	CC	CG	CC	GG
2655492|F|0-62:C>T-62:C>T	C/T	2	764694	+	NA	NA	NA	NA	NA	NA	CC	CC	TT	CC	CC	CC	CC	CT	CT	CC	CC	TT	CC	CC	CC	CC	CC	NN	CC	CT	CC	CC	CC	CC	CC	CC	CC	CC	CC	CC	TT	CC	CC	CC	CC	CC	CT	NN	CC
1992829|F|0-5:T>C-5:T>C	T/C	2	767776	+	NA	NA	NA	NA	NA	NA	TT	CC	NN	TT	TT	TC	TT	TT	TT	CC	TT	CC	TT	TT	TT	TT	TT	TC	TC	TC	TT	TT	TT	TC	TC	TC	TT	TT	TC	CC	CC	TT	TT	TT	TT	CC	TC	CC	TT
1938435|F|0-37:C>G-37:C>G	C/G	2	768047	+	NA	NA	NA	NA	NA	NA	CC	GG	CC	CC	CC	CG	CC	CC	CC	GG	GG	GG	GG	NN	CC	CC	CC	CG	CG	CG	CC	CG	CC	CG	CG	CG	CC	CC	CG	GG	GG	CG	CC	CC	CC	GG	CG	GG	GG
1891085|F|0-16:T>A-16:T>A	T/A	2	882604	+	NA	NA	NA	NA	NA	NA	TT	TT	TT	TT	TT	TT	TT	TT	AA	NN	AA	TT	TT	NN	TT	TT	TT	TT	TT	TA	TT	TT	TT	TT	NN	TT	TT	TT	TT	TT	TT	TA	TT	TT	NN	TT	TT	NN	AA
1890153|F|0-16:A>G-16:A>G	A/G	2	882788	+	NA	NA	NA	NA	NA	NA	AA	AA	AA	AA	AA	AG	AA	AA	NN	AA	GG	AA	AG	AA	AA	AA	AA	AA	AA	AG	AA	AA	NN	AA	AA	AG	AA	AA	AG	AA	AA	AG	AA	AA	NN	AA	AA	AA	GG
2696877|F|0-15:A>C-15:A>C	A/C	2	887533	+	NA	NA	NA	NA	NA	NA	CC	AA	CC	AA	AC	AC	CC	AC	AC	AA	AA	AA	AA	AA	CC	CC	CC	AA	AC	AA	AC	AA	CC	AC	AC	AA	CC	AA	AA	AA	AA	AA	AA	AA	AC	AA	AC	AA	AA
1935288|F|0-25:T>C-25:T>C	C/T	2	902071	+	NA	NA	NA	NA	NA	NA	NN	CC	NN	CC	TT	TT	NN	NN	NN	NN	NN	CC	CC	CC	NN	NN	NN	CC	NN	CC	CC	CC	NN	CC	CC	TC	TT	CC	CC	NN	TT	CC	CC	CC	TT	CC	TC	CC	NN
3625892|F|0-5:T>C-5:T>C	C/T	2	902137	+	NA	NA	NA	NA	NA	NA	CC	TT	CC	TT	CC	CC	CC	CC	CC	CC	CC	TC	TC	TT	CC	CC	CC	TC	CC	TC	TC	TT	CC	TC	TC	TC	CC	TT	TT	CC	CC	TC	TT	TT	CC	TT	TC	TT	CC
1882791|F|0-26:G>A-26:G>A	G/A	2	922197	+	NA	NA	NA	NA	NA	NA	NN	GG	NN	GG	AA	GA	NN	GG	GG	NN	GG	GG	GG	NN	NN	NN	NN	AA	NN	GG	GG	GG	NN	GG	NN	GG	NN	GG	GG	NN	GG	GG	GG	GG	AA	GG	GG	GG	GG
2722807|F|0-12:C>T-12:C>T	C/T	2	923651	+	NA	NA	NA	NA	NA	NA	CC	NN	NN	CC	NN	NN	NN	CC	NN	NN	NN	NN	NN	NN	NN	NN	NN	NN	CC	CT	NN	NN	NN	NN	NN	NN	NN	CC	NN	CC	CC	TT	CC	NN	NN	NN	CC	NN	TT
5374579|F|0-29:G>T-29:G>T	G/T	2	1015470	+	NA	NA	NA	NA	NA	NA	GG	GG	GG	GG	GG	GG	GG	GG	GG	GG	GG	GT	GG	NN	GG	GG	GG	GG	GG	GG	GG	GG	GG	GG	NN	GG	GG	GG	GG	GG	TT	GG	GG	GG	GG	GG	GT	GG	GG
3629205|F|0-41:C>A-41:C>A	C/A	2	1028977	+	NA	NA	NA	NA	NA	NA	AA	CC	AA	CC	CA	CA	AA	AA	AA	AA	NN	CC	CC	CC	AA	AA	AA	CA	AA	CC	CA	CC	AA	CA	CA	CA	CC	CC	CC	AA	CC	CC	CC	CC	CA	CC	CA	CC	NN
1951769|F|0-33:A>T-33:A>T	A/T	2	1122504	+	NA	NA	NA	NA	NA	NA	AA	AA	NN	AA	AA	AA	NN	AA	NN	AA	NN	AA	NN	AA	NN	AA	NN	AA	NN	NN	AA	AA	AA	AA	NN	AA	NN	NN	AA	NN	TT	AA	AA	AA	AA	AA	AT	AA	NN
1951769|F|0-40:T>G-40:T>G	G/T	2	1122504	+	NA	NA	NA	NA	NA	NA	GG	GG	NN	GG	TG	GG	TT	GG	TT	GG	TT	GG	TT	GG	NN	GG	TT	GG	NN	TT	GG	GG	GG	TG	NN	GG	NN	NN	TG	TT	NN	TG	GG	GG	GG	GG	GG	GG	TT
1932562|F|0-38:A>G-38:A>G	A/G	2	1158709	+	NA	NA	NA	NA	NA	NA	AA	AA	AA	GG	AA	AG	AA	AA	NN	AA	AA	AA	NN	AA	AA	AA	AA	AG	AA	AA	AG	AG	AA	GG	AA	AG	GG	AA	AA	AA	AA	AA	AA	AA	AA	GG	AG	AA	AA
1929511|F|0-24:C>T-24:C>T	C/T	2	1173614	+	NA	NA	NA	NA	NA	NA	NN	CC	NN	CC	CC	CC	CC	NN	NN	NN	CC	CC	CC	CC	NN	CC	CC	CC	NN	CC	CC	CC	TT	CC	CC	CC	CC	NN	CC	NN	CC	CC	NN	CC	CT	NN	CC	CC	CC
1924525|F|0-47:G>A-47:G>A	G/A	2	1180993	+	NA	NA	NA	NA	NA	NA	AA	AA	AA	GG	GA	GA	GG	AA	AA	AA	GG	GA	GG	GG	AA	GA	GA	GA	AA	GG	GG	GG	GG	GA	GA	GA	GG	AA	GA	AA	GG	GG	AA	GG	GG	AA	GA	GG	GG
2647803|F|0-18:A>T-18:A>T	A/T	2	1181654	+	NA	NA	NA	NA	NA	NA	AA	AA	AA	TT	AA	AA	AA	AA	AA	AA	AA	AA	AA	AA	AA	AA	AA	AA	AA	AT	AT	AT	AA	AT	AT	AT	AA	AA	AT	AA	AA	AA	AA	TT	AA	AA	AT	AA	AA
10747824|F|0-10:C>T-10:C>T	C/T	2	1195791	+	NA	NA	NA	NA	NA	NA	CC	TT	CC	TT	CC	CT	CC	CC	CC	CC	CC	CT	CT	CC	CC	CC	CC	CT	CC	CC	CT	CT	CC	CT	CC	CT	CC	TT	CT	CC	CC	CC	TT	TT	CC	TT	CT	CC	CC
2656711|F|0-30:T>G-30:T>G	T/G	2	1202175	+	NA	NA	NA	NA	NA	NA	GG	TT	GG	TT	TG	TG	TT	GG	GG	GG	TT	TT	TT	TT	GG	TG	TG	TT	GG	TT	TT	TT	GG	TT	TG	TG	TT	TT	TG	TT	TT	TT	TT	TT	TG	TT	TG	TT	TT
2658187|F|0-7:A>T-7:A>T	A/T	2	1202241	+	NA	NA	NA	NA	NA	NA	TT	AA	TT	AA	AT	AT	AA	TT	TT	TT	AA	AA	AA	AA	TT	AT	AA	AA	TT	AA	AA	AA	TT	AA	AT	AA	AA	AA	AT	AA	AA	AA	AA	AA	AT	AA	AT	AA	AA
1920198|F|0-37:T>C-37:T>C	T/C	2	1212900	+	NA	NA	NA	NA	NA	NA	TT	TT	TT	TT	TT	TT	TT	TT	TT	TT	CC	TT	TT	TT	TT	TT	TT	TT	TT	TC	TT	TT	TT	TT	TT	TT	TT	TT	TT	TT	TT	TC	TT	TT	TT	TT	TT	TT	CC
2655195|F|0-25:A>G-25:A>G	A/G	2	1221365	+	NA	NA	NA	NA	NA	NA	AA	AA	GG	AA	AA	AG	AA	AA	GG	AA	AA	AA	NN	NN	AA	AA	GG	AA	AA	AA	AA	AA	AA	AA	AG	AG	AA	AA	AG	AA	NN	AA	AA	AA	AA	AA	AG	AA	AA
2700938|F|0-40:G>A-40:G>A	A/G	2	1227620	+	NA	NA	NA	NA	NA	NA	AA	NN	GG	NN	AA	GA	NN	AA	GA	AA	GG	AA	GG	NN	AA	AA	GG	NN	AA	GG	NN	NN	AA	NN	GG	GG	NN	NN	GG	NN	AA	GG	NN	NN	AA	NN	GG	NN	GG
1952748|F|0-35:C>T-35:C>T	C/T	2	1247822	+	NA	NA	NA	NA	NA	NA	TT	NN	TT	CC	CT	CT	NN	TT	TT	TT	CC	CC	CC	NN	TT	CT	NN	CC	TT	CC	CC	CC	TT	CC	NN	CC	CC	CC	CC	CC	TT	CC	CC	CC	TT	CC	CC	NN	CC
2663473|F|0-44:G>A-44:G>A	G/A	2	1283725	+	NA	NA	NA	NA	NA	NA	GG	GA	GG	GG	GG	GA	AA	GG	NN	GG	GG	GG	GG	NN	GG	NN	GG	GA	GG	GA	GA	GG	GG	GA	AA	GG	NN	GG	GA	AA	NN	GA	GG	GA	GA	GG	GA	AA	GG
2661164|F|0-34:G>A-34:G>A	G/A	2	1386325	+	NA	NA	NA	NA	NA	NA	GG	GG	GG	GG	GG	GG	GG	GG	GG	GG	GG	GG	GG	GG	GG	GG	GA	GG	GG	GG	GG	GG	GG	GG	AA	GG	GG	GG	GG	GG	GG	GG	GG	GG	GG	GG	GG	GG	GG
1907429|F|0-32:G>T-32:G>T	G/T	2	1403114	+	NA	NA	NA	NA	NA	NA	GG	GG	NN	GG	GG	GG	GG	GG	NN	GG	GG	GT	GT	GG	GG	GG	GG	GG	GG	GG	GG	GG	GG	GG	GG	GG	GG	GG	GT	GG	GG	GG	GG	GG	GG	GG	GG	GG	GG
2647386|F|0-17:T>A-17:T>A	A/T	2	1439640	+	NA	NA	NA	NA	NA	NA	AA	AA	AA	AA	TA	AA	AA	AA	NN	AA	AA	AA	NN	AA	AA	AA	AA	AA	AA	AA	AA	TT	AA	TA	AA	NN	AA	AA	AA	AA	TT	TA	TT	AA	AA	AA	AA	AA	AA
2675618|F|0-59:G>A-59:G>A	G/A	2	1461748	+	NA	NA	NA	NA	NA	NA	GG	GG	GG	NN	GG	GA	GG	GG	GG	GG	GG	NN	GG	GG	GG	GG	GG	GG	GG	GG	GG	GG	GG	GG	NN	GA	GG	GG	GA	GG	AA	GG	NN	GG	GG	GG	GG	GG	GG
2655893|F|0-67:G>A-67:G>A	G/A	2	1473273	+	NA	NA	NA	NA	NA	NA	GG	GG	GG	GG	GG	GG	GG	GG	GG	GG	GG	GG	GG	NN	GG	GG	GG	GA	GG	GG	GG	GG	GG	GG	GG	GG	GG	GG	GA	GG	NN	GG	GG	GG	GG	GG	GA	GG	GG
2012180|F|0-6:T>C-6:T>C	C/T	2	1474489	+	NA	NA	NA	NA	NA	NA	CC	TT	TT	CC	CC	CC	CC	TC	TC	CC	TT	CC	CC	CC	CC	CC	CC	CC	CC	TC	CC	TT	CC	TC	CC	TC	CC	TT	CC	CC	CC	TC	CC	CC	CC	TT	CC	TT	CC
1925606|F|0-61:T>C-61:T>C	T/C	2	1485260	+	NA	NA	NA	NA	NA	NA	CC	TT	TT	TT	TC	TC	TT	TC	TT	CC	TT	TT	CC	TT	CC	TC	TT	TT	CC	TT	TT	TT	TT	TT	TT	TT	CC	TT	TT	TT	NN	TC	TT	TT	TT	TT	TT	TT	CC
2667435|F|0-28:G>A-28:G>A	G/A	2	1525552	+	NA	NA	NA	NA	NA	NA	GA	GG	GG	GG	GG	GG	GG	GG	GG	GG	GG	GG	NN	NN	GG	GG	GG	GG	GG	GG	GG	GG	NN	GG	GG	GG	NN	GG	GA	GG	AA	GG	GG	GG	GG	GG	GA	GG	GG
2675498|F|0-67:A>T-67:A>T	A/T	2	1528373	+	NA	NA	NA	NA	NA	NA	NN	AA	AA	AA	AA	NN	AA	AA	NN	AA	NN	NN	NN	NN	NN	AA	AT	NN	AA	AA	AA	AA	TT	AA	AA	NN	AA	AA	AA	AA	AA	AA	AA	AA	AT	AA	AA	AA	AA
1880299|F|0-56:C>T-56:C>T	C/T	2	1558942	+	NA	NA	NA	NA	NA	NA	TT	CC	TT	CC	CT	CT	CC	TT	CT	TT	CT	CC	CC	CC	TT	CT	CC	CC	TT	CC	CC	CC	CC	CC	CT	CT	CC	CC	CC	CC	CC	CC	CC	CC	CT	CC	CC	CC	CC
1914885|F|0-60:C>T-60:C>T	T/C	2	1559269	+	NA	NA	NA	NA	NA	NA	TT	CC	TT	NN	TT	NN	TT	TT	TT	TT	NN	TT	TT	TT	NN	NN	TT	CT	TT	CC	CC	CC	TT	CC	TT	CT	CC	NN	CT	NN	NN	TT	NN	TT	TT	CC	TT	CC	CC
1906174|F|0-14:C>T-14:C>T	T/C	2	1559335	+	NA	NA	NA	NA	NA	NA	TT	CC	TT	CC	CT	CT	TT	TT	TT	TT	TT	CT	TT	NN	TT	CT	TT	CT	TT	CC	CC	CC	TT	CC	TT	CT	CC	CC	CT	TT	CC	CT	CC	TT	CT	CC	CT	CC	CC
6432341|F|0-12:C>T-12:C>T	C/T	2	1559588	+	NA	NA	NA	NA	NA	NA	NN	CC	NN	CC	TT	CC	NN	NN	NN	NN	NN	CC	NN	NN	NN	CC	NN	CC	NN	CC	CC	CC	NN	CC	CC	CC	CC	CC	CC	NN	CC	CC	TT	NN	CC	CC	CC	CC	CC
6432341|F|0-51:C>T-51:C>T	T/C	2	1559588	+	NA	NA	NA	NA	NA	NA	TT	CC	TT	CC	TT	CT	TT	TT	TT	TT	TT	CT	TT	TT	TT	CT	TT	CC	TT	CC	CC	CC	TT	CC	CT	CC	CC	CC	CT	TT	CC	CT	NN	TT	CT	CC	CC	CC	CC
2699005|F|0-65:A>G-65:A>G	A/G	2	1577086	+	NA	NA	NA	NA	NA	NA	AA	NN	AA	GG	AA	AA	AA	AA	AA	AA	AA	AA	NN	NN	AA	AG	AA	AA	AA	AA	GG	GG	AA	GG	AA	GG	AA	NN	AA	AA	AA	AA	NN	AA	GG	NN	NN	NN	AA
2680676|F|0-28:C>T-28:C>T	C/T	2	1583289	+	NA	NA	NA	NA	NA	NA	CC	NN	CC	CC	CC	CT	CC	CC	NN	CC	CC	NN	NN	CC	CC	CC	TT	CC	CC	CC	CT	CC	TT	CT	CC	CC	CC	TT	CC	CC	CC	CC	CC	CC	TT	CC	CT	CC	CC
2653829|F|0-30:A>C-30:A>C	C/A	2	1583352	+	NA	NA	NA	NA	NA	NA	NN	AA	NN	AA	NN	NN	NN	NN	CC	NN	NN	NN	AA	NN	NN	CC	CC	AA	CC	AC	AA	AA	CC	AA	NN	AC	NN	CC	CC	CC	CC	CC	NN	NN	NN	AA	CC	NN	NN
2648305|F|0-44:G>C-44:G>C	G/C	2	1583500	+	NA	NA	NA	NA	NA	NA	GG	NN	GG	NN	GG	GG	GG	GG	NN	GG	GG	NN	NN	NN	GG	GG	GG	GG	GG	GG	GG	GG	GG	GG	GG	GG	NN	GG	GG	GG	GG	GG	NN	GG	GG	NN	GG	GG	GG
2656286|F|0-30:A>C-30:A>C	A/C	2	1588431	+	NA	NA	NA	NA	NA	NA	AA	AA	AA	NN	AA	AC	CC	AA	AC	AA	CC	AA	CC	AA	AA	AC	CC	CC	AA	AA	AC	AA	AA	AC	AC	AA	AA	CC	AA	CC	NN	AA	NN	AA	AC	NN	AC	AA	AA
2656286|F|0-57:T>A-57:T>A	T/A	2	1588431	+	NA	NA	NA	NA	NA	NA	TT	TA	TT	AA	TT	TA	NN	TT	TT	TT	NN	TA	AA	TT	TT	TT	NN	AA	TT	TA	TT	TA	TT	TT	TA	TA	TT	NN	TA	NN	AA	TT	NN	TT	TT	AA	TA	TT	TT
2025919|F|0-9:C>A-9:C>A	C/A	2	1595608	+	NA	NA	NA	NA	NA	NA	CC	CA	CC	AA	CA	CC	CC	CC	CC	CC	CC	CC	CA	NN	CC	CC	CC	CA	CC	AA	CC	CA	CC	CC	CC	CC	CC	CC	CC	CC	CC	CA	AA	CC	CC	AA	CC	CC	AA
2226052|F|0-17:C>T-17:C>T	C/T	2	1616219	+	NA	NA	NA	NA	NA	NA	CC	NN	TT	CC	CC	CC	CC	CC	CT	CC	CC	CC	NN	NN	CC	CC	CC	CC	CC	CC	CC	CC	TT	CC	TT	CT	CC	CC	CC	CC	CC	CC	CC	CC	CT	CC	CC	CC	CC
2650472|F|0-8:C>T-8:C>T	C/T	2	1682503	+	NA	NA	NA	NA	NA	NA	CC	NN	TT	NN	CC	CC	NN	CC	TT	CC	NN	NN	NN	NN	CC	NN	TT	NN	CC	TT	NN	CC	NN	CC	NN	TT	NN	TT	NN	NN	CC	TT	CC	NN	TT	NN	CC	CC	TT
1909917|F|0-54:T>C-54:T>C	T/C	2	1683203	+	NA	NA	NA	NA	NA	NA	CC	TT	CC	TT	CC	TC	TT	CC	NN	CC	TT	TC	TT	NN	CC	TC	TC	TC	CC	TC	TT	TC	CC	TC	TT	TT	CC	CC	TC	TT	CC	TC	CC	TT	TT	TT	TC	TC	CC
15005478|F|0-24:T>C-24:T>C	C/T	2	1693842	+	NA	NA	NA	NA	NA	NA	NN	CC	CC	CC	CC	CC	NN	CC	NN	CC	CC	NN	NN	NN	CC	CC	CC	NN	CC	CC	CC	CC	NN	CC	CC	CC	CC	CC	TT	CC	TT	CC	NN	CC	CC	CC	TC	CC	CC
1883004|F|0-41:G>C-41:G>C	G/C	2	1749209	+	NA	NA	NA	NA	NA	NA	CC	GG	GG	GG	CC	GC	GG	CC	CC	GG	GG	GG	GG	GG	CC	GC	GC	GG	CC	GG	GG	GG	CC	GG	NN	GG	CC	GG	GG	GG	GG	GG	NN	GG	GG	GG	GG	GG	GG
2648362|F|0-29:G>A-29:G>A	G/A	2	1750061	+	NA	NA	NA	NA	NA	NA	GG	GG	GG	GG	GG	GG	GG	GG	GG	GG	GG	NN	GG	NN	GG	GG	GG	NN	GG	GG	GG	GG	GG	GG	GG	GA	GG	GG	GG	GG	GG	GG	GG	GG	GA	GG	GG	GG	GG
3626613|F|0-48:T>A-48:T>A	A/T	2	1750127	+	NA	NA	NA	NA	NA	NA	AA	TA	TT	TT	AA	TA	TT	AA	AA	AA	TT	AA	TT	TT	AA	TA	TA	TT	AA	TA	TA	TA	AA	TA	TT	TT	AA	AA	AA	TT	AA	AA	AA	AA	TT	TT	TA	TT	AA
1975862|F|0-52:C>T-52:C>T	C/T	2	1785150	+	NA	NA	NA	NA	NA	NA	TT	CC	CC	CC	CT	CC	CC	TT	NN	CC	CC	TT	CC	NN	TT	CT	CT	NN	TT	CC	CC	CC	TT	CC	CC	CT	TT	CC	CT	CC	TT	CC	CC	CC	CT	CC	CT	CC	CC
2654304|F|0-65:A>T-65:A>T	A/T	2	1911386	+	NA	NA	NA	NA	NA	NA	NN	TT	NN	AA	NN	TT	NN	NN	NN	TT	TT	AA	AA	AA	NN	NN	TT	AA	NN	AA	AA	TT	NN	TT	TT	AA	NN	AA	AA	NN	AA	AA	NN	AA	TT	TT	AT	AA	AA
2227535|F|0-62:T>C-62:T>C	T/C	2	1917156	+	NA	NA	NA	NA	NA	NA	TT	TT	TT	TT	TT	TT	TT	TT	TT	TT	TT	TT	TT	TT	TT	TT	TT	TT	TT	TT	TT	TT	TT	TT	TT	TT	TT	TT	TT	TT	TT	TT	TT	TT	TT	TT	TT	NN	TT
2655609|F|0-68:A>T-68:A>T	A/T	2	1923754	+	NA	NA	NA	NA	NA	NA	NN	NN	NN	AA	NN	AA	NN	NN	NN	AA	NN	AA	AA	AA	TT	NN	AA	NN	NN	AA	AA	AA	NN	NN	AA	AA	NN	AA	AA	NN	AA	AA	NN	NN	AA	AA	AA	AA	AA
1991748|F|0-17:G>T-17:G>T	G/T	2	1928211	+	NA	NA	NA	NA	NA	NA	TT	GG	GG	GG	TT	GT	TT	TT	GG	GG	GG	GG	GG	NN	TT	TT	GG	GT	TT	GG	GG	GG	TT	GG	GG	GG	GG	GG	GG	TT	GG	GG	GG	GG	GT	GG	GG	GG	GG
1940988|F|0-48:T>G-48:T>G	T/G	2	1946137	+	NA	NA	NA	NA	NA	NA	TT	GG	NN	NN	TG	TG	TT	TT	TT	NN	GG	TT	TT	NN	TT	TT	TT	TT	TT	TT	TG	TT	TT	NN	TT	TT	NN	TT	TT	TT	TT	TT	NN	NN	TT	GG	TT	GG	TT
2651102|F|0-32:C>T-32:C>T	T/C	2	1970557	+	NA	NA	NA	NA	NA	NA	TT	NN	TT	NN	CT	NN	TT	TT	NN	NN	NN	NN	NN	NN	TT	TT	NN	TT	TT	NN	NN	NN	TT	TT	NN	NN	TT	NN	NN	CT	NN	NN	CC	NN	TT	NN	TT	NN	NN
2679726|F|0-36:C>T-36:C>T	T/C	2	1984377	+	NA	NA	NA	NA	NA	NA	TT	CT	TT	TT	TT	CT	TT	TT	NN	NN	TT	CC	TT	TT	TT	TT	TT	CT	TT	CC	TT	NN	TT	CT	NN	CT	TT	CC	CC	CC	CC	TT	CC	TT	TT	NN	TT	TT	CC
2709160|F|0-59:C>A-59:C>A	C/A	2	2012532	+	NA	NA	NA	NA	NA	NA	CC	AA	NN	NN	AA	NN	NN	CC	NN	NN	NN	NN	AA	NN	CC	CC	CC	CC	CC	CC	AA	NN	NN	NN	CC	NN	NN	NN	CC	CC	CC	NN	CC	AA	CC	NN	CC	AA	NN
100034674|F|0-7:C>G-7:C>G	C/G	2	2043730	+	NA	NA	NA	NA	NA	NA	CC	GG	CC	GG	CC	CG	CC	CC	CC	NN	GG	GG	GG	NN	CC	CC	CC	CC	CC	GG	NN	NN	CC	CC	CG	NN	CC	GG	GG	CC	GG	NN	NN	GG	CC	NN	CG	NN	NN
1963840|F|0-21:C>A-21:C>A	A/C	2	2043730	+	NA	NA	NA	NA	NA	NA	AA	NN	AA	NN	AA	AA	AA	AA	AA	CC	NN	NN	NN	NN	AA	AA	AA	CA	AA	NN	CC	CC	AA	CA	AA	CC	AA	NN	CC	AA	NN	CC	CC	NN	AA	CC	AA	CC	CC
2220245|F|0-50:C>G-50:C>G	C/G	2	2099737	+	NA	NA	NA	NA	NA	NA	GG	NN	GG	CC	CG	CG	GG	GG	GG	CC	CC	CC	CC	CC	GG	GG	GG	GG	GG	CC	CG	CC	GG	CG	CG	CC	GG	CC	CC	GG	CC	CC	NN	NN	GG	CC	CC	NN	CC
2220245|F|0-57:T>A-57:T>A	T/A	2	2099737	+	NA	NA	NA	NA	NA	NA	NN	AA	NN	TT	TT	TT	NN	NN	NN	TT	TT	TT	TA	TA	NN	NN	NN	AA	NN	TT	TT	TT	NN	TT	TT	TT	NN	TT	TA	NN	TT	TA	AA	AA	NN	TT	TT	AA	TT
3626483|F|0-37:C>T-37:C>T	C/T	2	2102644	+	NA	NA	NA	NA	NA	NA	CC	CT	CC	TT	CC	CT	CC	CC	CC	CC	TT	CT	TT	NN	CC	CC	NN	CC	CC	TT	CT	CC	CC	CC	TT	CC	CC	TT	CT	CC	TT	CC	CC	CC	CC	CC	CT	CC	CC
2225841|F|0-21:G>C-21:G>C	C/G	2	2106241	+	NA	NA	NA	NA	NA	NA	CC	CC	CC	CC	CC	CC	CC	CC	CC	CC	CC	CC	CC	CC	CC	CC	CC	CC	CC	CC	CC	CC	CC	CC	CC	CC	CC	CC	CC	CC	CC	CC	CC	CC	CC	CC	CC	CC	CC
1922678|F|0-46:A>T-46:A>T	A/T	2	2108935	+	NA	NA	NA	NA	NA	NA	AA	TT	AA	TT	AA	AT	AA	AA	AA	AA	TT	TT	TT	TT	AA	AA	AA	AA	AA	TT	AT	AA	AA	AA	AT	AA	AA	TT	TT	AA	TT	AT	TT	TT	AA	AA	AT	TT	AA
2658097|F|0-26:G>C-26:G>C	G/C	2	2192084	+	NA	NA	NA	NA	NA	NA	GG	GG	GG	GG	GG	GG	NN	GG	GG	GG	GG	GG	CC	NN	GG	GG	GG	GG	GG	GC	GG	GG	GG	GG	GG	GG	GG	GG	GG	GG	GG	GG	GG	GG	GG	GG	GG	GG	GG
2235540|F|0-28:T>C-28:T>C	T/C	2	2208249	+	NA	NA	NA	NA	NA	NA	CC	TT	CC	TT	TC	CC	NN	CC	NN	NN	NN	TT	TT	NN	CC	CC	CC	TC	CC	TT	TC	NN	CC	CC	NN	CC	CC	TT	TT	CC	TT	TT	TT	NN	CC	NN	TT	NN	TT
6434101|F|0-14:A>G-14:A>G	A/G	2	2209241	+	NA	NA	NA	NA	NA	NA	AA	AA	AA	AA	AA	AA	AA	AA	NN	GG	AA	AG	AA	NN	AA	AA	AA	AA	AA	AA	AA	GG	AA	GG	AA	AG	AA	AA	AA	AA	AA	AA	AA	AA	AA	GG	AG	AA	AA
2651224|F|0-33:T>G-33:T>G	T/G	2	2215374	+	NA	NA	NA	NA	NA	NA	TT	NN	TT	NN	TT	TG	TT	TT	TT	TT	NN	NN	TT	NN	TT	TT	TT	TT	TT	TT	TT	TT	TT	TT	NN	TT	TT	NN	GG	TT	NN	TG	NN	GG	TT	TT	TT	GG	TT
2651224|F|0-57:T>A-57:T>A	T/A	2	2215374	+	NA	NA	NA	NA	NA	NA	TT	AA	TT	AA	TT	TT	TT	TT	TT	TT	NN	AA	TT	NN	TT	TT	TT	TA	TT	TA	TA	TT	TT	TT	AA	TT	TT	AA	AA	TT	AA	TT	AA	NN	TT	TT	TT	NN	TT
2653951|F|0-21:C>A-21:C>A	C/A	2	2294329	+	NA	NA	NA	NA	NA	NA	AA	CA	AA	CC	CA	CA	AA	AA	AA	CC	AA	CC	CC	CC	AA	AA	AA	AA	AA	CA	CA	CC	AA	CA	CA	CA	AA	CC	CC	AA	CC	CC	AA	AA	AA	CC	CC	CC	CC
2654137|F|0-44:G>C-44:G>C	C/G	2	2294430	+	NA	NA	NA	NA	NA	NA	CC	NN	CC	NN	GC	CC	CC	CC	NN	NN	CC	NN	NN	NN	CC	CC	CC	CC	CC	NN	CC	GG	CC	CC	NN	GC	CC	NN	NN	CC	NN	NN	NN	NN	CC	GG	NN	NN	NN
2027389|F|0-33:A>T-33:A>T	A/T	2	2298574	+	NA	NA	NA	NA	NA	NA	TT	TT	TT	AA	TT	AT	TT	TT	NN	AA	TT	NN	NN	AA	TT	TT	TT	TT	TT	AA	AT	AA	TT	AT	TT	TT	TT	AA	AA	TT	AA	AA	NN	TT	TT	NN	AA	AA	AA
2027389|F|0-67:T>A-67:T>A	T/A	2	2298574	+	NA	NA	NA	NA	NA	NA	TT	TT	TT	NN	TA	TT	TT	TT	NN	NN	TT	AA	NN	NN	TT	TT	TT	TA	TT	AA	TT	AA	TT	TT	TT	TA	TT	NN	NN	TT	NN	NN	AA	TT	TT	AA	NN	NN	NN
1929509|F|0-15:C>T-15:C>T	C/T	2	2375547	+	NA	NA	NA	NA	NA	NA	CC	NN	CC	CC	CC	CC	CC	CC	NN	CC	CC	CT	CC	CC	CC	CC	CC	CC	CC	CC	CC	CT	CC	CC	NN	CT	CC	CC	CC	CC	CC	CC	CC	CC	CC	TT	CC	CC	CC
100016972|F|0-27:T>C-27:T>C	C/T	2	2375559	+	NA	NA	NA	NA	NA	NA	NN	NN	NN	NN	TC	CC	CC	NN	NN	CC	CC	NN	CC	CC	CC	CC	NN	NN	NN	NN	CC	CC	NN	NN	CC	NN	NN	NN	CC	CC	CC	NN	NN	CC	NN	TT	NN	NN	CC
2656377|F|0-23:T>C-23:T>C	T/C	2	2406209	+	NA	NA	NA	NA	NA	NA	TT	TT	TT	TT	TT	TT	TT	TT	TT	TT	TT	NN	TT	TT	TT	TT	TT	NN	TT	TT	TT	TT	TT	TT	TT	CC	TT	TT	NN	NN	TT	TT	TT	TT	TT	CC	TT	TT	TT
3628991|F|0-21:G>C-21:G>C	G/C	2	2441184	+	NA	NA	NA	NA	NA	NA	GG	GG	GG	GG	GC	GG	GG	GG	GG	GG	GG	GG	GG	GG	GG	GG	GG	GG	GG	CC	GG	GG	GG	GG	GG	GG	GG	CC	GG	GG	GG	GG	GG	GG	GG	GG	GG	GG	GG
2655663|F|0-40:A>C-40:A>C	A/C	2	2451918	+	NA	NA	NA	NA	NA	NA	AA	AA	AA	AA	AA	AA	AA	AA	AA	AA	AA	AA	CC	AA	AA	NN	AA	AC	AA	AC	AA	AA	NN	AA	AA	AA	AA	AA	AC	AA	CC	AC	CC	AA	AA	AA	CC	AA	CC
2696461|F|0-66:G>T-66:G>T	T/G	2	2639922	+	NA	NA	NA	NA	NA	NA	TT	TT	NN	NN	GT	NN	NN	TT	GT	NN	NN	NN	NN	TT	TT	TT	TT	NN	TT	NN	NN	NN	GG	TT	TT	NN	TT	NN	NN	TT	NN	NN	NN	GG	TT	NN	NN	NN	GG
2227841|F|0-16:G>A-16:G>A	G/A	2	2640426	+	NA	NA	NA	NA	NA	NA	GG	NN	GG	GG	GG	GG	GG	GG	GG	NN	GG	NN	NN	NN	GG	GG	GG	GG	GG	GG	GG	NN	GG	GG	GG	GG	GG	GG	GG	GG	GG	GG	GG	AA	NN	GG	GG	GG	GG
2227841|F|0-36:G>A-36:G>A	A/G	2	2640426	+	NA	NA	NA	NA	NA	NA	AA	GG	AA	AA	AA	AA	AA	AA	AA	NN	AA	NN	NN	NN	AA	AA	AA	AA	AA	AA	AA	NN	AA	AA	AA	AA	AA	AA	AA	AA	AA	AA	AA	NN	NN	AA	AA	AA	AA
2651706|F|0-37:G>A-37:G>A	G/A	2	2766937	+	NA	NA	NA	NA	NA	NA	GG	GG	GG	GG	GA	GG	GG	GG	GG	GG	GG	GA	GG	NN	GG	GG	GG	GG	GG	GG	GG	GG	GG	GG	GG	GG	GG	AA	GA	GG	AA	GG	GG	GG	GG	GG	GA	GG	GG
1924493|F|0-17:G>C-17:G>C	G/C	2	2781788	+	NA	NA	NA	NA	NA	NA	GG	GG	GG	GG	GC	GG	GG	GG	GG	GG	GG	GG	GC	GG	GG	GG	GG	GG	GG	GC	GG	GG	GG	GG	GG	GG	GG	GG	GG	GG	GG	GC	GG	GG	GG	GG	GG	GG	CC
2013406|F|0-15:T>C-15:T>C	C/T	2	2782288	+	NA	NA	NA	NA	NA	NA	CC	CC	CC	CC	TC	CC	CC	CC	CC	CC	CC	CC	TT	NN	CC	CC	CC	CC	CC	TC	CC	CC	CC	CC	CC	CC	CC	CC	CC	CC	CC	CC	CC	CC	CC	CC	CC	CC	TT
1952115|F|0-58:G>T-58:G>T	G/T	2	2825688	+	NA	NA	NA	NA	NA	NA	GG	TT	NN	GG	GG	GG	GG	GG	GG	GG	NN	GG	TT	GG	GG	NN	GG	GG	GG	GT	GG	GG	GG	GG	GG	NN	GG	NN	NN	GG	GG	GT	GG	GG	NN	GG	GG	GG	TT
5374448|F|0-5:G>A-5:G>A	A/G	2	2853448	+	NA	NA	NA	NA	NA	NA	NN	NN	AA	AA	AA	AA	AA	AA	NN	NN	AA	NN	AA	NN	AA	AA	AA	AA	AA	GA	AA	NN	AA	AA	AA	AA	AA	AA	AA	AA	GA	AA	NN	GG	AA	AA	AA	AA	AA
18734199|F|0-66:T>G-66:T>G	G/T	2	2887478	+	NA	NA	NA	NA	NA	NA	TT	GG	TT	GG	GG	TT	TT	TT	TT	NN	GG	NN	GG	GG	TT	TT	TT	TT	TT	TG	TG	GG	TT	TG	TG	TG	TT	GG	GG	TT	GG	GG	GG	GG	TT	NN	GG	GG	GG
1944381|F|0-51:A>G-51:A>G	A/G	2	2930771	+	NA	NA	NA	NA	NA	NA	AA	GG	AA	AA	AA	AA	AA	AA	AA	AA	GG	AA	AA	AA	AA	AA	AA	AA	AA	AG	AG	AA	AA	AA	AA	AA	AA	AA	AA	AA	AA	AG	AA	AA	AA	AA	AA	AA	AA
2222425|F|0-45:A>C-45:A>C	A/C	2	2930837	+	NA	NA	NA	NA	NA	NA	AA	CC	AA	AA	AA	AA	AA	AA	AA	AA	CC	NN	AA	NN	AA	AA	AA	AA	AA	AC	AC	AA	AA	AA	AA	AA	AA	AA	AA	AA	AA	AC	AA	AA	AA	AA	AA	AA	AA
1921591|F|0-20:G>C-20:G>C	G/C	2	2974258	+	NA	NA	NA	NA	NA	NA	NN	NN	NN	GG	GG	CC	NN	NN	NN	NN	GG	NN	GG	NN	NN	NN	NN	GG	NN	GG	GG	CC	NN	CC	NN	GG	NN	GG	GC	NN	GG	GC	GG	NN	NN	CC	GC	CC	GG
2687775|F|0-7:T>G-7:T>G	T/G	2	2991788	+	NA	NA	NA	NA	NA	NA	TT	TT	TT	TT	TT	TT	NN	TT	TT	TT	TT	TT	TT	NN	TT	TT	TT	TT	TT	TT	TT	TT	TT	TT	TT	TT	TT	TT	TT	TT	TT	TT	TT	TT	TT	TT	TT	TT	NN
2657018|F|0-17:C>T-17:C>T	T/C	2	2999019	+	NA	NA	NA	NA	NA	NA	NN	TT	NN	TT	TT	CC	NN	NN	NN	NN	TT	CT	CT	CC	NN	NN	NN	TT	NN	TT	TT	CC	NN	CC	NN	TT	NN	TT	TT	NN	TT	CT	TT	TT	NN	CC	CT	CC	TT
5339263|F|0-38:T>C-38:T>C	C/T	2	3022387	+	NA	NA	NA	NA	NA	NA	CC	CC	CC	CC	CC	CC	CC	CC	CC	CC	CC	NN	CC	TT	CC	CC	CC	CC	CC	CC	CC	TC	CC	CC	NN	CC	CC	CC	CC	CC	CC	CC	CC	CC	CC	CC	TC	TT	CC
2649581|F|0-59:C>T-59:C>T	C/T	2	3027751	+	NA	NA	NA	NA	NA	NA	NN	TT	CC	CC	CT	CT	CC	CC	NN	NN	CC	NN	NN	NN	CC	CC	CC	NN	CC	CT	CC	CC	CC	TT	CC	CC	CC	CC	CC	CC	CC	CC	CC	CC	NN	NN	CC	TT	CC
2645037|F|0-10:A>G-10:A>G	A/G	2	3056256	+	NA	NA	NA	NA	NA	NA	AA	GG	AA	GG	GG	AA	AA	AG	AA	AA	AA	GG	AG	NN	AA	AA	AA	AG	AA	GG	AG	AG	AA	AG	AG	AG	AA	GG	GG	AA	GG	GG	GG	GG	AA	AA	AG	GG	GG
2645045|F|0-43:G>A-43:G>A	G/A	2	3056256	+	NA	NA	NA	NA	NA	NA	NN	GG	NN	GG	GG	NN	NN	GG	NN	NN	NN	GG	GG	NN	NN	NN	NN	GG	NN	GG	GG	GG	NN	GG	GG	GG	NN	GG	GG	GG	GG	GG	GG	GG	NN	NN	GG	GG	GG
1895880|F|0-28:T>G-28:T>G	G/T	2	3057352	+	NA	NA	NA	NA	NA	NA	GG	TT	GG	TT	TT	GG	GG	GG	GG	GG	GG	NN	GG	NN	GG	GG	GG	NN	GG	TG	TG	TG	GG	TG	TG	TG	GG	TT	TT	GG	TT	TT	TT	NN	GG	GG	TG	TT	TT
1945929|F|0-52:T>C-52:T>C	C/T	2	3118310	+	NA	NA	NA	NA	NA	NA	CC	CC	CC	CC	CC	NN	CC	CC	CC	CC	TT	TT	NN	TT	CC	CC	CC	NN	CC	TT	TC	CC	CC	CC	CC	TT	CC	CC	TT	CC	TT	TT	CC	NN	CC	NN	TC	TT	NN
2077066|F|0-7:T>C-7:T>C	C/T	2	3118310	+	NA	NA	NA	NA	NA	NA	CC	CC	CC	CC	CC	NN	CC	CC	CC	CC	NN	TT	TT	NN	CC	CC	CC	NN	CC	TT	CC	CC	CC	TC	CC	NN	CC	CC	NN	CC	NN	NN	CC	TT	CC	NN	TC	NN	NN
2207284|F|0-13:C>T-13:C>T	C/T	2	3127471	+	NA	NA	NA	NA	NA	NA	CC	CC	CC	NN	CC	CC	NN	CC	NN	NN	TT	CC	NN	NN	CC	CC	CC	CC	CC	CC	TT	CC	NN	CC	NN	TT	NN	CC	CC	NN	CC	NN	CC	NN	CC	CC	CC	CC	CC
2648549|F|0-43:A>G-43:A>G	A/G	2	3147590	+	NA	NA	NA	NA	NA	NA	AA	AA	AA	AA	GG	AA	AA	AA	AA	AA	AA	GG	AA	NN	AA	AA	AA	AG	AA	AA	AA	AG	AA	AG	AA	AA	AA	GG	AG	AA	AA	AG	GG	GG	AA	AA	AG	AA	GG
1945858|F|0-23:A>G-23:A>G	G/A	2	3147656	+	NA	NA	NA	NA	NA	NA	GG	GG	GG	AA	AA	GG	GG	GG	GG	GG	GG	GG	GG	GG	GG	NN	GG	AG	GG	GG	GG	AG	GG	AG	GG	GG	GG	AA	AG	GG	GG	AG	AA	AA	GG	GG	AG	GG	AA
2666189|F|0-31:C>T-31:C>T	T/C	2	3284209	+	NA	NA	NA	NA	NA	NA	NN	NN	NN	CC	CC	CT	NN	NN	NN	NN	TT	CC	CT	TT	NN	NN	NN	TT	NN	TT	TT	TT	NN	CT	TT	TT	NN	TT	CT	NN	CC	CT	NN	TT	CT	TT	CT	NN	CC
1945280|F|0-33:A>C-33:A>C	A/C	2	3296471	+	NA	NA	NA	NA	NA	NA	AA	AA	AA	AA	AC	AC	AA	AA	NN	AA	CC	AA	CC	CC	AA	AA	AA	CC	AA	AC	AC	AC	AA	CC	AA	AC	AA	AA	NN	AA	AA	CC	CC	CC	AC	CC	AC	AA	CC
1957268|F|0-16:A>G-16:A>G	A/G	2	3333382	+	NA	NA	NA	NA	NA	NA	NN	AA	AA	AA	AA	AA	NN	AA	NN	NN	NN	NN	NN	NN	AA	NN	NN	NN	AA	AA	AA	NN	NN	AA	NN	AA	AA	NN	NN	AA	AA	AA	AA	AA	NN	AA	AA	NN	GG
2670582|F|0-16:A>G-16:A>G	A/G	2	3333382	+	NA	NA	NA	NA	NA	NA	AA	AA	AA	AA	AA	AA	AA	AA	AA	AA	AA	NN	GG	NN	AA	NN	AA	AA	AA	AA	AA	AA	AA	AA	AA	AA	AA	NN	AA	AA	AA	AG	AA	AA	AA	AA	AA	AA	GG
2226573|F|0-58:T>C-58:T>C	C/T	2	3422600	+	NA	NA	NA	NA	NA	NA	CC	CC	CC	TT	CC	CC	CC	CC	CC	CC	CC	CC	TC	CC	CC	CC	CC	CC	CC	TC	CC	CC	CC	CC	CC	CC	CC	CC	CC	CC	CC	TC	CC	CC	CC	CC	NN	CC	TT
2653556|F|0-63:C>T-63:C>T	T/C	2	3645681	+	NA	NA	NA	NA	NA	NA	TT	TT	TT	CC	CC	CT	TT	TT	TT	TT	CC	CC	CC	CC	TT	NN	TT	TT	TT	CT	CT	TT	TT	CC	CT	TT	TT	NN	CC	TT	CC	CC	CC	CC	TT	TT	CC	TT	CC
2003287|F|0-23:G>A-23:G>A	G/A	2	3652135	+	NA	NA	NA	NA	NA	NA	GG	GG	GG	GG	GG	GA	GG	GG	GG	GG	AA	NN	GG	NN	GG	GG	GG	GG	GG	AA	GA	GG	GG	GG	GG	GA	GG	GG	GA	GG	AA	AA	AA	AA	GG	AA	AA	GG	AA
15037383|F|0-27:C>T-27:C>T	C/T	2	3652201	+	NA	NA	NA	NA	NA	NA	CC	CC	CC	CC	CC	CC	CC	CT	CT	CC	NN	NN	CC	NN	CC	NN	CT	CC	CC	NN	CC	CC	CC	NN	TT	TT	CC	CC	NN	TT	NN	NN	NN	NN	NN	NN	NN	CC	NN
2219277|F|0-38:A>T-38:A>T	A/T	2	3679583	+	NA	NA	NA	NA	NA	NA	AA	AA	AA	AA	AT	AA	AA	AA	AA	AA	AA	AA	AA	AA	AA	AA	AA	AA	AA	AA	AA	AA	AA	AA	AA	AA	AA	TT	AA	AA	AA	AA	AA	AA	AA	AA	AA	AA	AA
4374250|F|0-13:T>C-13:T>C	C/T	2	3726516	+	NA	NA	NA	NA	NA	NA	NN	CC	CC	TT	TC	CC	NN	CC	CC	CC	CC	NN	CC	NN	CC	NN	CC	CC	CC	CC	NN	CC	CC	CC	NN	CC	CC	TT	CC	CC	CC	CC	TT	CC	CC	CC	CC	CC	CC
2651152|F|0-31:A>C-31:A>C	A/C	2	3729077	+	NA	NA	NA	NA	NA	NA	AA	AA	AA	AA	AA	AC	AA	AA	AA	AA	AA	AC	AC	AA	AA	AA	AA	AC	AA	AC	AA	AA	AA	CC	AA	AA	AA	AA	AC	AA	AA	AA	AA	CC	AA	CC	AC	AA	AA
2695639|F|0-31:C>A-31:C>A	A/C	2	3729077	+	NA	NA	NA	NA	NA	NA	NN	NN	AA	NN	AA	CC	NN	AA	AA	NN	AA	CA	NN	NN	AA	NN	AA	NN	AA	CA	AA	AA	NN	CC	AA	AA	AA	AA	CC	AA	AA	AA	NN	CC	AA	NN	AA	NN	AA
2649505|F|0-36:A>C-36:A>C	C/A	2	3734581	+	NA	NA	NA	NA	NA	NA	CC	CC	CC	CC	AA	AC	CC	CC	NN	CC	CC	AA	AA	CC	CC	NN	CC	AC	CC	AC	AC	CC	CC	AA	CC	CC	CC	NN	AC	CC	NN	CC	NN	AA	CC	AA	NN	CC	CC
2649505|F|0-67:C>T-67:C>T	C/T	2	3734581	+	NA	NA	NA	NA	NA	NA	CC	CC	CC	CC	TT	CC	CC	CC	NN	CC	CC	TT	NN	CC	CC	TT	CC	CC	CC	CC	CC	CC	CC	NN	CC	CC	CC	TT	CC	CC	TT	CC	TT	NN	CC	NN	TT	CC	CC
2685069|F|0-53:T>C-53:T>C	C/T	2	3734647	+	NA	NA	NA	NA	NA	NA	CC	CC	CC	CC	TT	TC	NN	CC	CC	CC	CC	NN	TT	NN	CC	CC	CC	TT	CC	TC	TT	NN	CC	TT	NN	CC	CC	TT	TT	NN	CC	CC	CC	TT	NN	TT	TC	NN	NN
2695016|F|0-55:C>T-55:C>T	C/T	2	3734647	+	NA	NA	NA	NA	NA	NA	CC	CC	CC	NN	TT	CT	CC	CC	CC	CC	CC	CC	TT	NN	CC	CC	CC	CT	CC	CT	CT	CC	CC	TT	CC	CC	CC	TT	TT	CC	CC	CC	CC	TT	CC	TT	CT	CC	CC
2695016|F|0-61:T>A-61:T>A	T/A	2	3734647	+	NA	NA	NA	NA	NA	NA	TT	TT	TT	NN	NN	TT	TT	TT	TT	TT	TT	TT	NN	NN	TT	TT	TT	TT	TT	TT	TT	TT	TT	NN	TT	TT	TT	NN	AA	TT	TT	TT	TT	NN	TT	NN	TT	TT	TT
2235204|F|0-43:A>T-43:A>T	T/A	2	3743487	+	NA	NA	NA	NA	NA	NA	TT	TT	TT	NN	TT	TT	TT	TT	TT	TT	TT	TT	TT	TT	TT	TT	TT	TT	TT	TT	TT	TT	TT	TT	TT	AT	TT	TT	TT	TT	TT	TT	TT	TT	TT	TT	TT	TT	TT
5195703|F|0-13:G>T-13:G>T	G/T	2	3743487	+	NA	NA	NA	NA	NA	NA	GG	GG	GG	TT	GG	GG	GG	GG	GG	GG	GG	GG	GT	GG	GG	GG	GG	GG	GG	GG	GG	GG	GG	GG	GG	GG	GG	GG	GG	GG	GG	GG	GG	GG	GG	GG	GG	GG	GG
1935588|F|0-45:G>A-45:G>A	G/A	2	3765562	+	NA	NA	NA	NA	NA	NA	GG	GG	GG	AA	GG	GG	GG	GG	GG	GG	GG	AA	GG	GG	GG	AA	GG	GG	GG	GG	GG	GG	GG	GG	GG	GG	GG	NN	GG	GG	AA	GG	AA	GG	GG	GG	GA	GG	GG
2700543|F|0-16:C>T-16:C>T	C/T	2	3784271	+	NA	NA	NA	NA	NA	NA	NN	CC	NN	TT	NN	NN	NN	CC	NN	CC	CC	NN	CC	NN	NN	NN	NN	CC	CC	CC	CC	NN	CC	NN	NN	CC	NN	NN	NN	CC	CC	CC	NN	NN	NN	NN	CC	NN	CC
2669456|F|0-5:T>G-5:T>G	T/G	2	3784413	+	NA	NA	NA	NA	NA	NA	TT	TT	TT	TT	TT	TG	TT	TT	TT	TT	TT	TT	TT	GG	TT	NN	TT	TT	TT	TT	TG	TT	TT	TT	TT	TT	TT	TT	TT	TT	TT	TG	TT	TT	TT	TT	TT	TT	GG
1893065|F|0-64:C>G-64:C>G	C/G	2	3794599	+	NA	NA	NA	NA	NA	NA	CC	CC	CC	CC	CC	CC	CC	CC	NN	CC	CC	CC	CC	CC	CC	GG	CC	CG	CC	CC	CC	CC	CC	CC	CC	CC	CC	CC	CC	CC	CC	CC	CC	CC	CC	CC	CC	CC	CC
1897370|F|0-54:C>G-54:C>G	C/G	2	3794887	+	NA	NA	NA	NA	NA	NA	CC	CC	CC	CC	CC	CC	CC	CC	CC	CC	CC	CC	CC	CC	CC	GG	CC	CC	CC	CC	CC	CC	NN	CC	CG	CC	CC	CC	CG	CC	CC	CC	CC	GG	CC	GG	CC	CC	CC
1905911|F|0-10:G>A-10:G>A	G/A	2	3889283	+	NA	NA	NA	NA	NA	NA	GG	GG	GG	GG	GA	GG	GG	GG	NN	GG	GG	GG	GA	GG	GG	GG	GG	GG	GG	GG	GG	GA	GG	GG	GG	GG	GG	AA	GG	GG	GG	GG	GG	GG	GG	GG	GG	GG	GG
2653281|F|0-38:C>G-38:C>G	C/G	2	3890078	+	NA	NA	NA	NA	NA	NA	CG	CC	CC	CC	CC	CG	CC	CC	CC	CC	CG	GG	CC	NN	CC	CC	CC	CC	CC	CC	CG	CC	CC	CC	CC	CG	CC	NN	CC	CC	CC	CG	CC	CC	CC	GG	CG	CC	CC
1932155|F|0-18:G>C-18:G>C	G/C	2	3927827	+	NA	NA	NA	NA	NA	NA	GG	GG	NN	GG	GG	GG	GG	GG	NN	GG	GC	GG	GG	NN	GG	NN	GG	GC	GG	GC	GG	GG	NN	GG	GG	GG	GG	NN	GG	GG	GG	GG	GG	GG	GG	GG	GG	GG	GG
2654194|F|0-16:C>G-16:C>G	G/C	2	3928654	+	NA	NA	NA	NA	NA	NA	CG	GG	GG	NN	NN	CG	GG	CG	GG	CC	CG	GG	CG	CC	CC	NN	GG	CG	GG	CC	GG	CG	GG	CG	GG	GG	GG	NN	GG	GG	GG	CG	CC	GG	CG	GG	GG	GG	CC
2654194|F|0-43:G>A-43:G>A	G/A	2	3928654	+	NA	NA	NA	NA	NA	NA	GG	GG	GG	NN	AA	GG	GG	GG	GG	NN	GG	GG	GG	NN	NN	AA	GG	GG	GG	NN	GG	GG	GG	GG	GG	GG	GG	AA	GG	GG	GG	GG	NN	GG	GG	GG	GG	GG	NN
2669215|F|0-37:T>A-37:T>A	T/A	2	3931101	+	NA	NA	NA	NA	NA	NA	TA	TT	AA	TT	TT	TT	AA	AA	AA	AA	TT	TT	TT	NN	AA	TT	AA	AA	TT	TT	TA	TA	AA	TT	TA	TA	AA	NN	TT	AA	TT	TT	TT	TT	AA	TT	TT	TT	TT
2654733|F|0-53:T>C-53:T>C	T/C	2	3954659	+	NA	NA	NA	NA	NA	NA	NN	TT	TT	NN	TT	TT	TT	NN	NN	NN	NN	NN	NN	NN	NN	CC	TT	NN	NN	TT	TT	TT	TT	TT	TT	TT	NN	NN	TC	TT	CC	TT	TT	TT	TT	TT	TT	NN	TT
2223243|F|0-67:G>A-67:G>A	G/A	2	3976802	+	NA	NA	NA	NA	NA	NA	GG	NN	NN	AA	GG	GG	NN	GG	NN	GG	NN	NN	NN	NN	GG	GG	NN	GG	GG	NN	GG	GG	NN	AA	AA	NN	NN	GG	AA	NN	GG	GG	AA	AA	NN	AA	GG	GG	GG
2225928|F|0-10:A>G-10:A>G	A/G	2	3998459	+	NA	NA	NA	NA	NA	NA	AA	AA	AA	AA	AG	AG	AA	AA	AA	AA	AA	AA	AG	AA	AA	AG	AA	AA	AA	AG	AA	AA	AA	AA	AA	AG	AG	AA	AG	AA	AA	AA	AA	AG	AA	AA	AG	AA	AA
2651812|F|0-47:T>C-47:T>C	C/T	2	3999531	+	NA	NA	NA	NA	NA	NA	CC	TT	CC	TT	CC	TC	TT	CC	TT	CC	CC	NN	TT	NN	CC	CC	TT	CC	CC	TT	TC	TC	TT	TC	NN	TT	TT	NN	TC	TT	TT	CC	TT	CC	TC	CC	TC	CC	CC
2685983|F|0-15:A>G-15:A>G	G/A	2	4159789	+	NA	NA	NA	NA	NA	NA	GG	AA	AA	AA	AA	GG	AA	AG	NN	GG	GG	GG	AG	GG	GG	GG	GG	GG	GG	GG	AG	GG	GG	AG	GG	GG	GG	GG	AG	GG	GG	AG	AA	AA	NN	AA	GG	GG	AA
2701190|F|0-57:G>A-57:G>A	G/A	2	4203668	+	NA	NA	NA	NA	NA	NA	AA	GG	GG	GG	GA	GA	NN	GG	NN	GG	GG	NN	GG	NN	GG	GG	GG	AA	GG	GA	NN	GG	NN	GG	NN	GA	NN	GG	GG	GG	GG	GA	NN	GG	GG	NN	GA	AA	GG
2677227|F|0-48:T>G-48:T>G	T/G	2	4204079	+	NA	NA	NA	NA	NA	NA	TT	NN	NN	TT	NN	TT	NN	TT	NN	NN	TT	NN	NN	NN	TT	GG	TT	GG	TT	TT	TG	TT	NN	TT	TT	TT	NN	TT	TT	TT	TT	TT	NN	NN	TT	TT	TT	NN	TT
2675814|F|0-15:C>A-15:C>A	C/A	2	4216278	+	NA	NA	NA	NA	NA	NA	CA	CC	AA	CC	CC	CA	CC	CA	AA	AA	CC	CC	NN	CC	AA	AA	AA	CA	AA	CC	CA	CA	AA	CC	CA	CA	AA	NN	CC	AA	NN	CC	CC	CC	AA	CC	CC	CC	CC
2647286|F|0-52:A>T-52:A>T	T/A	2	4279218	+	NA	NA	NA	NA	NA	NA	TT	NN	TT	AA	AA	TT	TT	AT	TT	TT	AA	AA	AA	NN	TT	AA	TT	AT	TT	AA	TT	TT	TT	TT	TT	TT	TT	AA	TT	TT	TT	AA	AA	TT	TT	TT	TT	AA	AA
1939834|F|0-30:G>A-30:G>A	G/A	2	4280303	+	NA	NA	NA	NA	NA	NA	GG	GG	GG	GG	GA	GA	GG	GG	GG	GG	GA	GG	GG	AA	GG	GG	GG	GG	GG	GA	GG	GG	GG	GG	GA	GG	GG	GG	GA	GG	GG	GG	GG	GG	GG	GG	GA	GG	GG
2657080|F|0-28:G>C-28:G>C	G/C	2	4281361	+	NA	NA	NA	NA	NA	NA	GG	GG	GG	GG	GG	GG	GG	GG	GG	GG	GG	NN	GG	GG	GG	GG	GG	GG	GG	GG	GG	GG	GG	GG	GG	GG	GG	GG	GG	GG	GG	GG	GG	GG	GG	GG	GG	NN	GG
2657080|F|0-48:A>G-48:A>G	A/G	2	4281361	+	NA	NA	NA	NA	NA	NA	AA	AA	AA	AA	AA	AA	AA	AA	AA	AA	AG	GG	AG	AA	AA	AA	AA	AG	AA	AG	AA	AA	AA	AA	AA	AA	AA	AA	AA	AA	AA	AG	AG	AA	AA	AA	AA	GG	AA
2668282|F|0-11:C>A-11:C>A	A/C	2	4302594	+	NA	NA	NA	NA	NA	NA	CA	AA	AA	CC	CA	CA	AA	AA	AA	AA	CA	CC	AA	AA	AA	AA	AA	CA	AA	CC	AA	CA	AA	CC	AA	CA	AA	CC	CA	AA	CC	CA	CC	CC	AA	CC	CC	CC	AA
2671991|F|0-13:A>G-13:A>G	G/A	2	4348552	+	NA	NA	NA	NA	NA	NA	AG	NN	GG	AA	AG	AG	GG	AG	GG	GG	AA	AA	NN	AA	GG	GG	GG	AA	GG	AG	GG	AG	GG	AA	GG	AG	AA	AA	AA	GG	AA	AG	GG	AA	AG	AA	AA	AA	GG
2653659|F|0-60:A>G-60:A>G	A/G	2	4370050	+	NA	NA	NA	NA	NA	NA	AA	AA	GG	AA	AG	AA	GG	AG	GG	AA	AA	AA	AA	AA	AA	AA	AG	AA	AA	AG	AG	AA	GG	AA	AA	AA	NN	AA	AA	AA	GG	AG	AA	AA	AA	AA	AA	AA	GG
1944086|F|0-27:A>G-27:A>G	A/G	2	4370116	+	NA	NA	NA	NA	NA	NA	NN	AA	NN	AA	AA	AA	NN	NN	NN	NN	AA	AA	AA	NN	NN	NN	AG	AG	NN	AG	AG	AA	GG	NN	AA	AA	GG	AA	AA	AA	GG	AA	AA	AA	NN	AA	AA	NN	GG
2694869|F|0-20:G>T-20:G>T	G/T	2	4372564	+	NA	NA	NA	NA	NA	NA	GT	GG	NN	GG	GG	GT	NN	GG	NN	TT	GG	GG	GG	GG	TT	TT	TT	GT	TT	GG	NN	GT	NN	GG	GG	GT	NN	GG	GG	TT	NN	GG	GG	GG	TT	GG	GG	GG	NN
2664306|F|0-25:C>T-25:C>T	C/T	2	4372630	+	NA	NA	NA	NA	NA	NA	CC	CC	TT	CC	CT	CC	TT	CT	TT	CC	CC	CC	CC	CC	CC	CC	CT	CT	CC	CC	CT	CC	TT	CC	CC	CC	TT	CC	CC	CC	TT	CT	CC	CC	CT	CC	CC	CC	TT
2655988|F|0-60:C>T-60:C>T	C/T	2	4394892	+	NA	NA	NA	NA	NA	NA	CT	CC	CC	CC	CT	CT	CC	CT	TT	TT	CC	CC	CT	CC	TT	TT	TT	CT	TT	CC	CT	CT	CC	CC	CT	CT	CC	TT	CC	TT	CC	CC	CC	CC	CT	CC	CC	CC	CC
5339248|F|0-32:A>G-32:A>G	A/G	2	4430602	+	NA	NA	NA	NA	NA	NA	AA	AA	NN	AA	AA	AA	NN	NN	AA	AA	NN	NN	GG	NN	AA	AA	AA	AA	AA	GG	AA	AA	NN	AA	AA	AA	AA	AA	NN	AA	NN	NN	NN	AA	AA	AA	AA	NN	GG
5339248|F|0-5:C>T-5:C>T	T/C	2	4430602	+	NA	NA	NA	NA	NA	NA	CT	TT	CC	TT	CT	TT	CC	CC	TT	TT	NN	NN	CC	CC	TT	TT	TT	CT	TT	CC	TT	TT	CC	TT	CT	TT	TT	TT	CC	TT	CC	CC	CC	TT	TT	TT	CT	CC	NN
2655952|F|0-24:T>A-24:T>A	T/A	2	4436783	+	NA	NA	NA	NA	NA	NA	TT	AA	TT	TT	TT	TT	TT	TA	TT	TT	TT	TT	TA	TT	TT	TT	TT	TT	TT	TA	TT	TT	TT	TT	TT	TT	AA	TT	TT	TT	TT	TT	TT	TT	TA	TT	TT	TT	AA
1931897|F|0-37:A>T-37:A>T	A/T	2	4471024	+	NA	NA	NA	NA	NA	NA	AT	AA	AA	NN	AA	AT	AA	AA	TT	TT	AA	AA	AA	AA	TT	TT	TT	AT	TT	AA	AT	AT	AA	NN	AT	TT	AA	AA	AA	TT	AA	AA	AA	NN	AT	NN	AA	AA	AA
1931897|F|0-47:C>G-47:C>G	C/G	2	4471024	+	NA	NA	NA	NA	NA	NA	CC	CC	CC	GG	CC	CG	CC	CC	NN	NN	CC	CC	CC	CC	NN	NN	NN	CC	NN	CC	CC	CC	CC	GG	CC	GG	CC	CC	CC	NN	CC	CC	CC	GG	CC	GG	CG	CC	CC
2217744|F|0-37:G>A-37:G>A	G/A	2	4492063	+	NA	NA	NA	NA	NA	NA	GG	GG	AA	GG	AA	GG	AA	GA	NN	NN	GG	GG	GG	NN	NN	NN	AA	GG	NN	GG	AA	GG	NN	GG	NN	GG	NN	AA	GG	NN	GG	GG	GG	GG	NN	GG	GG	GG	GG
2217744|F|0-39:A>G-39:A>G	A/G	2	4492063	+	NA	NA	NA	NA	NA	NA	AG	AA	NN	AA	NN	AG	NN	AA	NN	GG	AA	AA	AA	NN	GG	GG	GG	AG	GG	AA	GG	AG	GG	AA	GG	AG	GG	NN	AA	GG	AA	AA	AA	AA	GG	AA	AA	AA	AA
2664898|F|0-37:G>A-37:G>A	G/A	2	4492087	+	NA	NA	NA	NA	NA	NA	NN	GG	NN	GG	AA	GG	AA	GG	NN	NN	GG	GG	NN	NN	NN	NN	NN	GG	NN	GG	AA	GG	NN	GG	NN	GG	NN	NN	GG	NN	GG	GG	GG	GG	NN	GG	GG	GG	GG
2656637|F|0-29:C>A-29:C>A	C/A	2	4492569	+	NA	NA	NA	NA	NA	NA	CC	CC	AA	CC	AA	CC	AA	CA	CC	CC	CC	NN	CC	NN	CC	CC	CC	CA	CC	CC	CA	CC	CC	CC	CC	CC	CC	AA	CC	CC	CC	CC	CC	CC	CC	NN	CC	CC	CC
1951628|F|0-46:A>G-46:A>G	A/G	2	4493766	+	NA	NA	NA	NA	NA	NA	AA	AA	GG	AA	GG	AA	GG	AG	AG	AA	AA	AA	AA	AA	AA	AA	AG	AG	AA	AA	AG	AA	AA	AA	AA	AA	AA	GG	AA	AA	AA	AA	AA	AA	AA	AA	AA	AA	AA
2668529|F|0-37:T>C-37:T>C	C/T	2	4497287	+	NA	NA	NA	NA	NA	NA	NN	CC	TT	CC	TT	CC	TT	TC	NN	NN	CC	NN	NN	NN	NN	NN	NN	NN	NN	CC	TT	NN	NN	NN	NN	CC	NN	TT	CC	NN	CC	CC	CC	CC	NN	CC	CC	NN	CC
15008925|F|0-51:T>A-51:T>A	A/T	2	4507255	+	NA	NA	NA	NA	NA	NA	AA	NN	TA	AA	TA	AA	TA	TA	AA	AA	TA	NN	NN	NN	AA	AA	TA	TA	AA	AA	TA	AA	NN	TT	AA	AA	AA	AA	AA	AA	AA	AA	TT	AA	AA	AA	TA	NN	AA
2649246|F|0-50:G>C-50:G>C	G/C	2	4593244	+	NA	NA	NA	NA	NA	NA	GG	NN	CC	NN	CC	GG	CC	GC	CC	NN	GG	GG	GG	NN	NN	NN	CC	GG	NN	GG	CC	GG	NN	GG	GC	GG	NN	CC	GG	NN	GG	GG	GG	GG	NN	GG	GC	GG	NN
2655227|F|0-5:G>C-5:G>C	G/C	2	4640687	+	NA	NA	NA	NA	NA	NA	GG	CC	NN	GG	GG	GG	NN	GG	CC	NN	GG	NN	NN	GG	CC	CC	CC	GC	CC	GG	CC	GC	CC	GG	NN	GC	CC	CC	GG	CC	NN	GG	GG	GG	CC	GG	NN	GG	GG
3628903|F|0-11:C>T-11:C>T	C/T	2	4678603	+	NA	NA	NA	NA	NA	NA	CC	CC	CC	CC	CT	CT	CC	CT	CC	CC	CC	NN	CC	CC	CC	CC	CC	CC	CC	CT	CC	CC	CC	TT	CT	CT	CC	CC	CT	CC	CC	CC	CC	CC	CC	CC	CC	CC	TT
1932991|F|0-24:G>A-24:G>A	G/A	2	4679838	+	NA	NA	NA	NA	NA	NA	GG	GG	GG	AA	GG	GG	GG	GG	GG	GG	GG	GG	GA	GG	GG	GG	GG	GG	GG	GG	GG	GG	GG	GG	GG	GG	GG	GG	GA	GG	AA	GG	GG	GG	GG	GG	GA	GG	GG
2658229|F|0-39:A>G-39:A>G	A/G	2	4690580	+	NA	NA	NA	NA	NA	NA	AA	GG	GG	GG	AG	AG	GG	AG	GG	AA	AA	AA	AG	AA	AA	AA	AG	AG	AA	AA	AG	AA	GG	AA	AG	AA	GG	AA	AG	AA	GG	AA	AA	AA	AG	AA	AG	AA	AA
1944662|F|0-49:A>C-49:A>C	A/C	2	4701461	+	NA	NA	NA	NA	NA	NA	AA	AA	AA	CC	AA	AA	AA	AA	AA	AA	AA	AA	AC	AA	AA	AA	AA	AA	AA	AA	AA	AA	AA	AA	AA	AA	AA	AA	AC	AA	CC	AA	AA	AA	AA	AA	AC	AA	AA
2655930|F|0-15:G>A-15:G>A	G/A	2	4729570	+	NA	NA	NA	NA	NA	NA	GG	GG	GG	GG	GG	GG	GG	GG	GG	GG	GG	GG	GG	GG	GG	GG	GG	GG	GG	GG	GG	GG	GG	GG	GG	GG	GG	AA	GG	GG	GG	GG	GG	GG	GG	GG	GG	GG	GG
2657889|F|0-49:G>C-49:G>C	G/C	2	4758697	+	NA	NA	NA	NA	NA	NA	GG	GG	GG	CC	GG	GG	GG	GG	GG	GG	GG	GG	GG	GG	GG	GG	GG	GG	GG	GG	GG	GG	GG	GG	GG	GG	GG	GG	GG	GG	CC	GG	CC	GG	GG	GG	GC	GG	GG
2653816|F|0-25:T>G-25:T>G	T/G	2	4759024	+	NA	NA	NA	NA	NA	NA	NN	TT	TT	NN	TT	GG	TT	TT	TT	NN	TT	TT	NN	TT	NN	NN	NN	TT	NN	TT	TT	TT	TT	TT	NN	GG	NN	TT	TT	NN	NN	TT	NN	TT	TT	TT	TT	TT	TT
2658048|F|0-47:G>T-47:G>T	T/G	2	4759821	+	NA	NA	NA	NA	NA	NA	TT	NN	GG	NN	TT	TT	GG	GT	GT	TT	TT	TT	TT	TT	TT	TT	GT	TT	TT	TT	GT	TT	GG	TT	TT	TT	TT	NN	TT	TT	NN	TT	NN	TT	GT	TT	TT	TT	TT
2695392|F|0-47:T>G-47:T>G	T/G	2	4759821	+	NA	NA	NA	NA	NA	NA	TT	NN	GG	NN	TT	TT	GG	TG	NN	NN	TT	NN	NN	NN	TT	NN	NN	TT	TT	TT	NN	NN	GG	TT	NN	TT	NN	NN	TT	TT	NN	TT	NN	TT	TG	TT	NN	TT	NN
2713116|F|0-31:T>A-31:T>A	T/A	2	4786874	+	NA	NA	NA	NA	NA	NA	TT	TT	TT	TT	TA	TT	TT	TT	NN	TT	TA	NN	TT	TT	TT	TT	TT	TT	TT	TT	TT	TT	TT	TT	NN	TT	TT	TT	TT	AA	TT	TT	TT	TT	TA	TT	TT	TT	TT
15055277|F|0-16:T>G-16:T>G	T/G	2	4847871	+	NA	NA	NA	NA	NA	NA	TT	NN	TT	NN	NN	TT	TT	TT	TT	TT	TT	NN	NN	NN	TT	TT	TT	NN	TT	NN	TT	TT	NN	NN	TT	NN	TT	TT	NN	TT	TT	NN	GG	TT	TT	NN	NN	NN	GG
2697474|F|0-35:C>G-35:C>G	C/G	2	4854771	+	NA	NA	NA	NA	NA	NA	CC	NN	GG	CC	CC	CG	CC	CG	GG	CC	GG	NN	CC	NN	CC	CC	GG	CC	CC	CC	CC	CC	GG	CC	CC	CC	CC	CC	CC	GG	NN	CC	CC	GG	GG	CC	NN	CC	CC
2655217|F|0-42:A>G-42:A>G	A/G	2	4868069	+	NA	NA	NA	NA	NA	NA	AA	AA	AA	AA	AA	AA	AA	AA	GG	NN	GG	AA	AA	AA	NN	NN	GG	NN	AA	AA	AA	AA	GG	AA	AA	AA	AA	NN	AA	GG	NN	AA	AA	GG	GG	AA	NN	AA	AA
2655217|F|0-5:G>A-5:G>A	G/A	2	4868069	+	NA	NA	NA	NA	NA	NA	GA	GG	GG	GG	GG	GA	GG	GG	NN	AA	NN	GG	GG	GG	AA	NN	NN	AA	GG	GG	GG	GA	NN	GG	GG	GG	GG	NN	GG	NN	NN	GG	GG	NN	NN	GG	NN	GG	GG
2655217|F|0-8:A>G-8:A>G	A/G	2	4868069	+	NA	NA	NA	NA	NA	NA	AA	AA	AA	AA	AG	AA	AA	AG	NN	NN	NN	AA	AA	AA	NN	NN	NN	NN	AA	AA	AA	AA	NN	AA	AA	AA	AA	GG	AA	NN	GG	AA	AA	NN	NN	AA	GG	AA	AA
2655820|F|0-58:C>T-58:C>T	C/T	2	4939397	+	NA	NA	NA	NA	NA	NA	CC	CC	CC	TT	CC	CC	CC	CC	CC	CC	CC	CC	CT	NN	CC	TT	CC	CC	CC	CT	CC	CC	CC	CC	CC	CC	CC	CC	CT	CC	CC	CC	TT	CC	CC	CC	CC	CC	CC
2066236|F|0-60:G>T-60:G>T	G/T	2	4959943	+	NA	NA	NA	NA	NA	NA	GG	GG	NN	TT	GG	GG	NN	GG	GG	NN	GG	GG	TT	GG	NN	GG	GG	GG	GG	GG	GG	GG	GG	GG	GG	NN	GG	TT	GG	GG	GG	GG	GG	GG	GG	GG	TT	GG	TT
6432259|F|0-5:T>C-5:T>C	C/T	2	4978318	+	NA	NA	NA	NA	NA	NA	TT	TC	TT	CC	CC	TC	TT	TC	TC	TT	CC	TT	CC	NN	TT	TT	CC	TC	TT	TC	TT	TT	CC	TT	TC	TC	TT	CC	CC	CC	CC	CC	CC	CC	CC	CC	TC	TT	CC
1881043|F|0-52:T>C-52:T>C	T/C	2	4978498	+	NA	NA	NA	NA	NA	NA	NN	TT	CC	TT	TT	TT	CC	TC	NN	CC	NN	NN	TT	TT	CC	CC	TT	NN	CC	TC	CC	CC	TT	CC	NN	TT	CC	TT	TT	TT	TT	TT	TT	TT	TT	TT	TC	CC	TT
2672349|F|0-39:G>C-39:G>C	G/C	2	4981604	+	NA	NA	NA	NA	NA	NA	GG	CC	NN	GG	GG	CC	GG	GC	GG	GG	GG	CC	GG	NN	GG	CC	NN	NN	GG	GC	CC	NN	GG	CC	GC	GG	CC	GG	GG	GG	GG	NN	GG	GG	GG	NN	GG	CC	NN
2659965|F|0-56:C>T-56:C>T	C/T	2	4987265	+	NA	NA	NA	NA	NA	NA	CC	CT	CC	CC	CT	CT	CC	CC	TT	CC	TT	CC	CC	TT	CC	CC	CT	TT	CC	CC	CC	CC	TT	CC	CC	CC	CC	CC	CT	TT	CC	TT	CC	TT	CT	TT	CC	CC	CC
2004736|F|0-9:G>C-9:G>C	G/C	2	5005214	+	NA	NA	NA	NA	NA	NA	GG	GC	GG	GG	GC	GC	GG	GG	GC	GG	CC	GG	GG	GG	GG	GG	CC	GC	GG	GG	GG	GG	CC	GG	GG	GG	GG	GG	GG	CC	GG	GG	GG	CC	GC	GG	GG	GG	GG
1911450|F|0-11:C>T-11:C>T	C/T	2	5047190	+	NA	NA	NA	NA	NA	NA	CT	CC	TT	CC	CC	CT	TT	CT	CC	TT	CC	CC	CC	CC	TT	CC	CC	CT	TT	CC	CC	CT	CC	CC	CC	CT	CC	CC	CC	CC	CC	CC	CC	CC	CT	CC	CC	CC	CC
2671418|F|0-21:G>A-21:G>A	G/A	2	5047792	+	NA	NA	NA	NA	NA	NA	GG	GG	GG	GG	GG	GA	GG	GA	NN	GG	GG	NN	GG	NN	GG	GG	GG	AA	GG	GG	GA	GA	GG	GG	GG	GG	GG	GG	GA	GG	GG	AA	GG	GG	GG	AA	GA	AA	GG
2701023|F|0-28:G>A-28:G>A	G/A	2	5047792	+	NA	NA	NA	NA	NA	NA	GG	GG	GG	GG	GG	GG	GG	GA	GG	GG	GG	AA	NN	NN	GG	GG	GG	GA	GG	GG	GA	GA	GG	GG	NN	GG	GG	GG	GA	GG	GG	AA	GG	GG	GG	NN	GG	AA	GG
1937021|F|0-46:C>T-46:C>T	T/C	2	5080921	+	NA	NA	NA	NA	NA	NA	CT	TT	TT	TT	TT	CT	TT	CT	TT	TT	TT	CC	TT	CC	TT	TT	TT	CT	CC	TT	CC	TT	NN	TT	TT	CC	CC	TT	CT	TT	TT	CC	TT	TT	TT	CC	TT	CC	TT
1936643|F|0-14:C>T-14:C>T	C/T	2	5111775	+	NA	NA	NA	NA	NA	NA	CC	CC	CC	CC	CC	CC	NN	CC	NN	NN	NN	CC	CT	CC	NN	NN	NN	CC	NN	CC	CC	CC	NN	CC	CC	CC	NN	CC	CT	NN	TT	CC	CC	NN	NN	CC	CC	CC	TT
2657328|F|0-53:C>G-53:C>G	C/G	2	5136143	+	NA	NA	NA	NA	NA	NA	CC	CG	NN	NN	NN	CC	NN	CC	NN	NN	NN	NN	CC	CC	NN	NN	NN	CC	NN	CC	NN	NN	NN	CC	CC	CC	NN	CC	CC	NN	NN	CC	CC	NN	NN	CC	CG	CC	NN
2653235|F|0-67:C>T-67:C>T	T/C	2	5140814	+	NA	NA	NA	NA	NA	NA	TT	TT	TT	NN	TT	CT	NN	CT	NN	TT	TT	NN	NN	NN	TT	NN	TT	CT	TT	CC	TT	TT	NN	CC	NN	CT	NN	CC	CC	TT	NN	CC	CC	TT	TT	CC	CC	CC	TT
2651802|F|0-15:G>C-15:G>C	C/G	2	5272104	+	NA	NA	NA	NA	NA	NA	GC	GC	CC	NN	NN	GG	CC	CC	CC	CC	GG	GC	CC	CC	NN	NN	CC	GG	CC	GG	GG	GC	NN	GG	NN	GC	NN	GC	GC	CC	CC	GC	CC	CC	NN	GG	GG	GC	NN
2651802|F|0-54:T>C-54:T>C	C/T	2	5272104	+	NA	NA	NA	NA	NA	NA	TC	TT	NN	CC	CC	TT	CC	CC	NN	CC	TT	TT	CC	CC	CC	CC	NN	TT	CC	TC	TT	TC	NN	TT	CC	TC	CC	TT	TT	NN	NN	TT	CC	NN	NN	TT	TT	TT	CC
2649474|F|0-19:G>T-19:G>T	T/G	2	5379933	+	NA	NA	NA	NA	NA	NA	NN	TT	TT	GG	TT	TT	TT	GT	TT	TT	TT	NN	GG	NN	TT	TT	TT	GT	TT	TT	TT	TT	TT	TT	NN	TT	TT	GG	TT	TT	TT	TT	GG	TT	TT	NN	TT	NN	GG
2669714|F|0-19:G>C-19:G>C	G/C	2	5390747	+	NA	NA	NA	NA	NA	NA	GG	GG	GG	CC	GG	GG	GG	GC	GG	GG	GC	GG	GC	GG	GG	GG	GG	GC	GG	GG	GG	GG	GG	GG	GG	GG	GG	CC	GG	GG	GG	GG	CC	GG	GG	GG	GG	GG	CC
2076846|F|0-5:C>T-5:C>T	T/C	2	5400451	+	NA	NA	NA	NA	NA	NA	TT	NN	TT	CC	TT	TT	TT	CT	TT	TT	CC	NN	NN	TT	TT	TT	TT	CC	TT	NN	NN	TT	TT	NN	NN	TT	NN	CC	NN	TT	NN	NN	CC	TT	TT	TT	NN	NN	CC
1937909|F|0-42:T>C-42:T>C	T/C	2	5421514	+	NA	NA	NA	NA	NA	NA	TC	TT	CC	TT	CC	TC	CC	TC	CC	CC	TT	NN	TT	NN	CC	TT	CC	TC	CC	TT	TC	TC	CC	TT	TC	TC	NN	TT	TT	CC	NN	TT	TT	CC	TC	NN	NN	TT	TT
2645356|F|0-12:T>C-12:T>C	T/C	2	5485574	+	NA	NA	NA	NA	NA	NA	TT	CC	TT	TT	TC	TC	TT	TT	TT	TT	TC	CC	TT	CC	TT	TC	TC	TC	TT	TT	TT	TC	TT	TT	TC	TT	CC	CC	TC	CC	TT	TT	NN	TT	CC	TT	TC	CC	TT
2668494|F|0-19:T>C-19:T>C	T/C	2	5493958	+	NA	NA	NA	NA	NA	NA	CC	TC	CC	TT	TC	TC	CC	TC	CC	CC	TC	CC	TT	TT	CC	TC	TC	TC	CC	TT	TC	CC	CC	TT	TC	TC	CC	TT	TT	TT	TT	TT	TT	CC	TC	TT	TC	CC	TT
100014820|F|0-65:T>A-65:T>A	T/A	2	5506269	+	NA	NA	NA	NA	NA	NA	TA	TT	AA	TT	TA	TT	NN	TA	AA	AA	TA	TT	TT	TT	AA	TT	TA	TT	AA	TT	TT	TT	AA	TT	TT	TT	TT	TT	TT	TT	TT	TT	TT	AA	TT	TT	TT	TT	TT
2656463|F|0-57:T>A-57:T>A	A/T	2	5603240	+	NA	NA	NA	NA	NA	NA	AA	AA	AA	TT	AA	AA	AA	TA	AA	AA	AA	AA	TT	AA	TT	AA	AA	TA	AA	TA	AA	TA	AA	TT	TA	AA	AA	TT	AA	AA	AA	TT	TT	AA	AA	TA	AA	AA	TT
2647117|F|0-26:A>C-26:A>C	C/A	2	5661446	+	NA	NA	NA	NA	NA	NA	CC	CC	CC	AA	CC	CC	CC	CC	CC	CC	CC	CC	CC	CC	CC	CC	CC	AC	CC	AC	CC	CC	CC	CC	AC	CC	CC	CC	CC	CC	CC	CC	AA	CC	CC	AA	CC	CC	CC
2651255|F|0-27:C>A-27:C>A	C/A	2	5687462	+	NA	NA	NA	NA	NA	NA	CC	CA	CC	CC	CC	CA	CC	CA	CC	CC	CC	CC	AA	NN	AA	CA	CC	CC	CC	CC	CC	CA	CC	CC	CC	CC	CC	CC	CC	CC	CC	CC	CC	CC	CC	CC	CC	CC	AA
2657007|F|0-50:T>C-50:T>C	T/C	2	5705866	+	NA	NA	NA	NA	NA	NA	TT	TT	NN	NN	NN	TT	CC	TT	NN	NN	TT	TT	NN	NN	NN	TT	NN	TT	NN	TT	TT	NN	NN	NN	TT	TT	NN	TT	TT	NN	TT	NN	NN	NN	TT	TT	TT	NN	NN
2657008|F|0-19:G>C-19:G>C	G/C	2	5705866	+	NA	NA	NA	NA	NA	NA	GC	CC	GG	GG	GG	GC	GG	GC	GG	GG	GC	CC	GG	NN	GG	GC	GG	CC	GG	CC	GC	GG	GG	GG	GC	GC	GG	CC	CC	GG	CC	GG	GG	GG	GC	CC	CC	GG	GG
2051653|F|0-24:C>T-24:C>T	C/T	2	5729399	+	NA	NA	NA	NA	NA	NA	CC	CC	CC	CC	CC	CC	CC	CC	CC	CC	CC	CC	CC	NN	CT	CC	CC	CC	CC	CC	CC	CC	CC	TT	NN	CC	CC	CC	CC	CC	CC	TT	CC	CC	CC	CC	CC	TT	CC
2646573|F|0-33:G>A-33:G>A	G/A	2	5751927	+	NA	NA	NA	NA	NA	NA	GA	GG	AA	GG	GA	GA	AA	GA	AA	AA	AA	GG	GG	NN	GG	GG	AA	GG	AA	GG	GA	GA	AA	GG	NN	GG	GG	GG	GG	AA	GG	GG	GG	AA	GA	GG	GG	GG	GG
2657989|F|0-27:G>A-27:G>A	G/A	2	5758240	+	NA	NA	NA	NA	NA	NA	NN	GG	NN	NN	GG	GG	GG	AA	NN	NN	NN	NN	NN	NN	GG	NN	NN	GA	NN	GG	GG	GG	NN	GG	GG	GG	GG	NN	GG	NN	GG	GG	NN	NN	GG	GG	NN	GG	NN
2652491|F|0-57:T>G-57:T>G	T/G	2	5777063	+	NA	NA	NA	NA	NA	NA	NN	GG	NN	GG	TT	TT	NN	TT	NN	TT	TT	NN	NN	GG	TT	NN	TT	TT	TT	TT	TT	TT	TT	GG	TT	TT	GG	TT	TT	TT	NN	GG	GG	TT	NN	TT	NN	GG	NN
1952099|F|0-5:C>T-5:C>T	C/T	2	5830757	+	NA	NA	NA	NA	NA	NA	NN	NN	TT	CC	NN	CC	TT	CC	TT	NN	CT	NN	CC	NN	NN	NN	NN	NN	TT	CC	NN	NN	NN	NN	NN	CC	CC	NN	CC	TT	NN	NN	CC	TT	NN	NN	CC	NN	CC
3628629|F|0-16:G>A-16:G>A	G/A	2	5856000	+	NA	NA	NA	NA	NA	NA	GG	GA	NN	GG	GG	GG	NN	GA	NN	NN	GA	AA	NN	AA	AA	GG	NN	GG	NN	GG	NN	AA	NN	GG	GA	GG	GG	GG	GG	NN	GG	GG	GG	NN	GG	GG	GA	GG	GG
3628629|F|0-25:A>G-25:A>G	A/G	2	5856000	+	NA	NA	NA	NA	NA	NA	AG	AA	GG	AA	AG	AG	GG	AG	GG	GG	AA	NN	NN	NN	NN	AG	GG	AA	GG	AA	GG	GG	GG	AA	AG	AG	AA	AA	AA	GG	AA	AA	AA	GG	AG	AA	AA	AA	AA
1910677|F|0-21:G>C-21:G>C	G/C	2	5856035	+	NA	NA	NA	NA	NA	NA	GC	GG	CC	GG	GC	GC	CC	GG	CC	CC	GG	GG	GG	GG	GG	GC	CC	GG	CC	GG	CC	GC	CC	GG	GG	GG	GG	GG	GG	CC	GG	GG	GG	CC	GC	GG	GG	GG	GG
2681718|F|0-11:C>T-11:C>T	C/T	2	5869788	+	NA	NA	NA	NA	NA	NA	CT	CC	TT	CC	CT	CT	TT	CT	TT	TT	CT	CC	CC	CC	CC	TT	TT	CC	TT	CC	TT	CT	TT	TT	CT	CT	TT	CC	CC	TT	CC	TT	CC	TT	CT	CC	CC	TT	CC
2651836|F|0-59:T>A-59:T>A	A/T	2	5932418	+	NA	NA	NA	NA	NA	NA	TA	TT	NN	NN	AA	AA	NN	TA	AA	AA	TA	TT	TT	NN	NN	AA	AA	TT	TA	TT	AA	TA	AA	TT	NN	NN	NN	TT	NN	AA	NN	TT	NN	AA	AA	TT	TT	TT	TT
4377801|F|0-32:A>G-32:A>G	A/G	2	6020028	+	NA	NA	NA	NA	NA	NA	AA	GG	GG	AA	AA	AG	GG	AG	NN	AA	AG	AA	AA	NN	AA	AA	AA	AG	AA	AA	AA	AG	AA	GG	NN	AA	GG	AA	AG	AA	AA	NN	AA	AA	AG	AA	AA	NN	AA
2685547|F|0-32:C>T-32:C>T	C/T	2	6045549	+	NA	NA	NA	NA	NA	NA	NN	NN	NN	CC	NN	CC	NN	CC	NN	NN	CC	NN	NN	NN	NN	NN	NN	CC	CC	CC	NN	CT	NN	NN	NN	CC	NN	NN	NN	CC	NN	CC	NN	NN	CC	NN	CC	CC	CC
1913083|F|0-55:G>A-55:G>A	G/A	2	6055640	+	NA	NA	NA	NA	NA	NA	GG	GA	GG	GG	GA	GG	GG	GA	AA	GG	GG	GG	AA	AA	GG	GG	GA	GA	AA	GG	GG	GG	GG	GG	GG	GG	GG	GG	GA	GG	AA	GG	GG	GG	GG	GG	GA	AA	GG
2650799|F|0-42:A>T-42:A>T	A/T	2	6069769	+	NA	NA	NA	NA	NA	NA	AA	NN	AA	AA	AA	AA	AA	AA	NN	NN	AA	NN	NN	NN	NN	AA	AA	NN	AA	AT	NN	NN	AA	AA	NN	AA	NN	AA	AA	AA	TT	AA	AA	AA	AA	TT	AA	NN	AA
2669520|F|0-8:C>T-8:C>T	C/T	2	6071604	+	NA	NA	NA	NA	NA	NA	CC	CC	TT	CC	CT	CC	TT	CC	CC	CC	CC	CC	CC	NN	CC	CC	CC	CC	CC	CC	CC	CC	CC	CC	CC	CC	CC	CC	CC	TT	CC	CC	CC	CC	CT	CC	CC	NN	CC
1890078|F|0-20:A>C-20:A>C	A/C	2	6071670	+	NA	NA	NA	NA	NA	NA	AA	AA	CC	AA	AC	AA	CC	AA	AA	AA	AA	AA	AA	NN	AA	AA	AA	AA	AA	AA	AA	AA	AA	AA	AA	AA	AA	AA	AA	CC	AA	AA	AA	AA	AC	AA	AA	NN	AA
2657923|F|0-6:G>A-6:G>A	G/A	2	6075542	+	NA	NA	NA	NA	NA	NA	GA	GG	NN	GG	GG	GA	NN	GA	AA	AA	AA	NN	AA	NN	GG	GA	AA	GG	AA	GA	AA	AA	AA	GG	GA	GA	AA	GG	GG	NN	AA	GG	GG	AA	AA	AA	GG	NN	GG
2686122|F|0-26:T>C-26:T>C	T/C	2	6077507	+	NA	NA	NA	NA	NA	NA	TT	NN	CC	NN	TT	TT	CC	TT	NN	TT	TT	TT	TT	NN	NN	TT	CC	NN	TT	NN	NN	NN	NN	TT	NN	TT	TT	TT	NN	CC	TT	TT	NN	TT	NN	NN	TT	NN	TT
2686122|F|0-28:A>G-28:A>G	A/G	2	6077507	+	NA	NA	NA	NA	NA	NA	AA	NN	NN	GG	AA	AA	NN	AG	NN	AA	AA	AA	AA	NN	GG	AA	NN	NN	AA	NN	NN	NN	NN	AA	NN	AA	AA	AA	NN	NN	AA	AA	GG	AA	NN	NN	AA	NN	AA
2645719|F|0-52:G>A-52:G>A	G/A	2	6078440	+	NA	NA	NA	NA	NA	NA	GG	GG	AA	GG	GA	GG	AA	GG	NN	GG	GG	GG	GG	NN	GG	GG	GA	GA	NN	GG	GG	GG	GG	GG	GG	GG	NN	GG	GG	AA	GG	GG	GG	GG	GA	GG	GG	NN	GG
1906908|F|0-67:C>G-67:C>G	C/G	2	6110148	+	NA	NA	NA	NA	NA	NA	CC	NN	NN	GG	CC	CG	CC	CC	CC	CC	NN	CC	CC	NN	GG	CC	NN	CC	NN	CC	CC	CC	CC	CC	CC	CC	CC	CC	CC	CC	NN	CC	GG	CC	CC	NN	CC	CC	CC
1911284|F|0-55:T>C-55:T>C	T/C	2	6145373	+	NA	NA	NA	NA	NA	NA	CC	TC	CC	TT	CC	TC	CC	TT	CC	CC	TT	TT	TT	TT	TT	CC	TC	TC	CC	TT	TC	TC	TT	TT	TT	TT	CC	TT	TC	CC	CC	TT	TT	TT	TC	TT	TC	TT	CC
2649586|F|0-20:G>A-20:G>A	G/A	2	6245641	+	NA	NA	NA	NA	NA	NA	GG	AA	GG	GG	GG	GA	GG	GA	NN	GG	AA	AA	GG	NN	AA	GG	GG	GA	GG	AA	GG	GG	GG	AA	AA	GA	GG	AA	GG	GG	AA	AA	AA	GG	GG	AA	AA	AA	GG
1909668|F|0-43:C>T-43:C>T	C/T	2	6245702	+	NA	NA	NA	NA	NA	NA	CT	CC	TT	CC	CT	CT	TT	CT	CC	TT	CC	CC	CC	CC	CC	TT	CT	CT	TT	CC	TT	CT	TT	CC	CC	CT	CC	CC	CT	TT	CC	CC	CC	TT	TT	CC	CC	CC	TT
1912411|F|0-67:T>C-67:T>C	C/T	2	6246147	+	NA	NA	NA	NA	NA	NA	NN	TT	NN	CC	TC	CC	NN	CC	NN	NN	NN	NN	NN	NN	TT	NN	NN	NN	CC	CC	CC	NN	NN	NN	NN	CC	NN	NN	NN	CC	TT	TT	NN	NN	NN	NN	TT	TT	NN
100039189|F|0-35:T>G-35:T>G	T/G	2	6287876	+	NA	NA	NA	NA	NA	NA	TT	TT	NN	TG	TT	TT	TT	TT	NN	TT	TT	NN	TT	NN	GG	TT	NN	TT	TT	TT	TT	TT	TT	TT	TT	TG	GG	NN	TG	TT	GG	NN	GG	TT	NN	NN	NN	NN	TT
2663822|F|0-32:C>A-32:C>A	C/A	2	6406028	+	NA	NA	NA	NA	NA	NA	CA	CC	CC	CC	CC	CC	CC	CC	NN	CC	CC	CC	CC	CC	CC	CC	CC	CC	CC	CC	CC	CA	CC	CC	CC	CC	CC	AA	CC	CC	CC	CC	CC	CC	CC	CC	CC	CC	CC
1962870|F|0-8:T>C-8:T>C	C/T	2	6408977	+	NA	NA	NA	NA	NA	NA	CC	TT	CC	TT	CC	TC	CC	CC	NN	CC	TT	NN	NN	NN	CC	CC	NN	CC	CC	TT	CC	CC	CC	TT	NN	CC	CC	CC	TT	CC	CC	TT	CC	CC	CC	TT	TC	TT	TT
1944724|F|0-45:G>A-45:G>A	G/A	2	6469437	+	NA	NA	NA	NA	NA	NA	GG	GG	AA	GG	GA	GG	AA	GA	GG	GG	AA	GG	GG	NN	AA	GG	GA	NN	AA	GG	GG	GG	GG	GG	GG	GA	GG	AA	GG	GG	GG	GG	GG	GG	AA	GG	GG	GG	GG
2649126|F|0-65:G>A-65:G>A	A/G	2	6527936	+	NA	NA	NA	NA	NA	NA	AA	NN	NN	GG	NN	AA	NN	GG	NN	NN	AA	AA	GG	AA	GG	GA	GG	AA	NN	AA	AA	NN	NN	AA	NN	NN	GG	NN	GG	NN	NN	AA	NN	NN	NN	AA	GA	NN	NN
2656559|F|0-50:T>C-50:T>C	T/C	2	6551910	+	NA	NA	NA	NA	NA	NA	TT	TT	TT	TT	TT	TT	NN	TT	TT	TT	TT	TT	TT	TT	TT	TT	TT	TT	NN	TT	TT	TT	NN	TT	TT	TT	CC	NN	TC	TT	NN	NN	NN	NN	TT	TT	TT	TT	NN
2206150|F|0-46:A>T-46:A>T	A/T	2	6669190	+	NA	NA	NA	NA	NA	NA	TT	NN	NN	TT	AA	TT	AA	AA	NN	NN	AA	NN	NN	NN	NN	TT	NN	AA	AA	AA	NN	AA	AA	AA	TT	NN	NN	NN	NN	TT	NN	AA	TT	AA	TT	NN	NN	NN	NN
2652689|F|0-14:C>T-14:C>T	C/T	2	6672701	+	NA	NA	NA	NA	NA	NA	CC	CC	CC	CC	CC	CC	CC	CC	CC	NN	CC	CC	CC	NN	NN	CC	CC	CC	CC	CC	CC	NN	CC	CC	CC	CC	CC	TT	CC	NN	TT	CC	NN	CC	CC	CC	CT	NN	NN
2652688|F|0-14:C>T-14:C>T	C/T	2	6672715	+	NA	NA	NA	NA	NA	NA	CC	NN	NN	CC	CC	NN	CC	CC	CC	NN	CC	NN	CC	NN	CC	NN	CC	NN	CC	CC	NN	CC	NN	CC	NN	CC	NN	TT	CC	NN	TT	CC	CC	CC	CC	CC	CT	NN	CC
1886397|F|0-25:C>G-25:C>G	G/C	2	6694908	+	NA	NA	NA	NA	NA	NA	GG	NN	GG	GG	NN	GG	GG	CG	GG	GG	GG	NN	NN	NN	CC	NN	GG	GG	GG	NN	GG	GG	GG	NN	NN	GG	NN	CC	CC	GG	CC	NN	NN	GG	GG	NN	CC	GG	NN
[truncated: 9,613 more rows]
[truncated: 274 more columns]
